# Supplementary material for: Improved production of the non-native cofactor F420 in Escherichia coli
Source: Sci Rep. 2021 Nov 5;11:21774. doi: 10.1038/s41598-021-01224-3 (PMC8571402; doi:10.1038/s41598-021-01224-3)
Supplement: Supplementary file 2 — Supplementary Information 2. [file 41598_2021_1224_MOESM2_ESM.xlsx]

## Sheet: Readme
Supplementary File 1
Improved production of the non-native cofactor F420 in Escherichia coli
Mihir V. Shah, Hadi Nazem-Bokaee, James Antoney, Suk Woo Kang, Colin J. Jackson, Colin Scott.
Table 1	List of PEP consuming reactions
Table 2	FVA (minimum fluxes) for all reactions for growth with glucose
Table 3	FVA (maximum fluxes) for all reactions for growth with glucose
Table 4	FVA (minimum fluxes) for all reactions for growth with glycerol
Table 5	FVA (maximum fluxes) for all reactions for growth with glycerol
Table 6	FVA (minimum fluxes) for all reactions for growth with pyruvate
Table 7	FVA (maximum fluxes) for all reactions for growth with pyruvate
Table 8	FVA (minimum fluxes) for all reactions for growth with acetate
Table 9	FVA (maximum fluxes) for all reactions for growth with acetate
Table 10	FVA (minimum fluxes) for all reactions for growth with succinate
Table 11	FVA (maximum fluxes) for all reactions for growth with succinate
Table 12	FVA (minimum fluxes) for all reactions for growth with fumarate
Table 13	FVA (maximum fluxes) for all reactions for growth with fumarate
Table 14	Mass/charge imbalanced reactions with their missing element(s). Note that these reactions were all corrected in the iEco-F420 model given in Table S1
Table 15	All reactions in iEco-F420
Table 16	All metabolites in iEco-F420

## Sheet: Table 1
Abbreviation	Name	Reaction	GPR	Subsystem
2DGLCptspp	2-Deoxy-D-glucose transport via PEP:Pyr PTS (periplasm)	pep[c] + 2dglc[p] -> 2doxg6p[c] + pyr[c]	( ECD_02316 and ECD_01787 and ECD_02315 and ECD_01789 and ECD_01788 )	Transport, Inner Membrane
ACGALptspp	N-Acetyl-D-galactosamine transport via PEP:Pyr PTS (periplasm)	pep[c] + acgal[p] -> pyr[c] + acgal6p[c]	( ECD_02998 and ECD_02999 and ECD_03000 and ECD_03001 and ECD_03002 )	Transport, Inner Membrane
ACGAptspp	N-Acetyl-D-glucosamine transport via PEP:Pyr PTS (periplasm)	pep[c] + acgam[p] -> acgam6p[c] + pyr[c]	(( ECD_02315 and ECD_02316 and ECD_02317 and ECD_01097 ) or ( ECD_02316 and ECD_02315 and ECD_00636 ))	Transport, Inner Membrane
ACMANAptspp	N-acetyl-D-mannosamine transport via PTS (periplasm)	pep[c] + acmana[p] -> acmanap[c] + pyr[c]	( ECD_01787 and ECD_01788 and ECD_02315 and ECD_02316 and ECD_01789 )	Transport, Inner Membrane
ACMUMptspp	N-acetylmuramate transport via PEP:Pyr PTS (periplasm)	pep[c] + acmum[p] -> acmum6p[c] + pyr[c]	( ECD_02315 and ECD_02317 and ECD_02316 and ECD_02329 )	Transport, Inner Membrane
ARBTptspp	Arbutin transport via PEP:Pyr PTS (periplasm)	pep[c] + arbt[p] -> arbt6p[c] + pyr[c]	(( ECD_02316 and ECD_03606 and ECD_02315 ) or ( ECD_02316 and ECD_02565 and ECD_02315 ))	Transport, Inner Membrane
ASCBptspp	L-ascorbate transport via PEP:Pyr PTS (periplasm)	pep[c] + ascb__L[p] -> ascb6p[c] + pyr[c]	( ECD_02316 and ECD_04060 and ECD_04062 and ECD_02315 and ECD_04061 )	Transport, Inner Membrane
CHTBSptspp	Chitobiose transport via PEP:Pyr PTS (periplasm)	chtbs[p] + pep[c] -> chtbs6p[c] + pyr[c]	( ECD_02315 and ECD_01706 and ECD_01707 and ECD_01705 and ECD_02316 )	Transport, Inner Membrane
DDPA	3-deoxy-D-arabino-heptulosonate 7-phosphate synthetase	pep[c] + e4p[c] + h2o[c] -> pi[c] + 2dda7p[c]	( ECD_00707 or ECD_02490 or ECD_01673 )	Tyrosine, Tryptophan, and Phenylalanine Metabolism
DHAPT	Dihydroxyacetone phosphotransferase	pep[c] + dha[c] -> dhap[c] + pyr[c]	( ECD_02315 and ECD_01173 and ECD_01175 and ECD_02316 and ECD_01174 )	Alternate Carbon Metabolism
ENO	Enolase	2pg[c] <=> pep[c] + h2o[c]	ECD_02624	Glycolysis/Gluconeogenesis
FRUpts2pp	Fructose transport via PEP:Pyr PTS (f6p generating) (periplasm)	pep[c] + fru[p] -> f6p[c] + pyr[c]	( ECD_01789 and ECD_01787 and ECD_01788 and ECD_02316 and ECD_02315 )	Transport, Inner Membrane
FRUptspp	D-fructose transport via PEP:Pyr PTS (periplasm)	pep[c] + fru[p] -> f1p[c] + pyr[c]	( ECD_02098 and ECD_02315 and ECD_02096 and ECD_02316 )	Transport, Inner Membrane
GALTptspp	Galactitol transport via PEP:Pyr PTS (periplasm)	pep[c] + galt[p] -> galt1p[c] + pyr[c]	( ECD_02019 and ECD_02315 and ECD_02018 and ECD_02020 and ECD_02316 )	Transport, Inner Membrane
GAMptspp	D-glucosamine transport via PEP:Pyr PTS (periplasm)	pep[c] + gam[p] -> gam6p[c] + pyr[c]	( ECD_01787 and ECD_02316 and ECD_02315 and ECD_01789 and ECD_01788 )	Transport, Inner Membrane
GLCptspp	D-glucose transport via PEP:Pyr PTS (periplasm)	pep[c] + glc__D[p] -> g6p[c] + pyr[c]	(( ECD_02315 and ECD_01097 and ECD_02316 and ECD_02317 ) or ( ECD_02317 and ECD_01590 and ECD_02315 and ECD_02316 ) or ( ECD_01787 and ECD_02315 and ECD_01789 and ECD_01788 and ECD_02316 ))	Transport, Inner Membrane
KDOPS	3-deoxy -D-manno-octulosonic -acid 8-phosphate synthase	pep[c] + h2o[c] + ara5p[c] -> pi[c] + kdo8p[c]	ECD_01190	Lipopolysaccharide Biosynthesis / Recycling
MALTptspp	Maltose transport via PEP:Pyr PTS (periplasm)	pep[c] + malt[p] -> malt6p[c] + pyr[c]	( ECD_02315 and ECD_01590 and ECD_02317 and ECD_02316 )	Transport, Inner Membrane
MANGLYCptspp	2-O-alpha-mannosyl-D-glycerate transport via PEP:Pyr PTS (periplasm)	pep[c] + manglyc[p] -> man6pglyc[c] + pyr[c]	( ECD_00690 and ECD_02315 and ECD_02316 )	Transport, Inner Membrane
MANptspp	D-mannose transport via PEP:Pyr PTS (periplasm)	pep[c] + man[p] -> man6p[c] + pyr[c]	( ECD_02316 and ECD_01788 and ECD_01789 and ECD_01787 and ECD_02315 )	Transport, Inner Membrane
MNLptspp	Mannitol transport via PEP:Pyr PTS (periplasm)	pep[c] + mnl[p] -> mnl1p[c] + pyr[c]	(( ECD_02763 and ECD_02315 and ECD_02764 and ECD_02316 ) or ( ECD_03454 and ECD_02315 and ECD_02316 ) or ( ECD_02553 and ECD_02554 and ECD_02315 and ECD_02552 and ECD_02316 ))	Transport, Inner Membrane
PPC	Phosphoenolpyruvate carboxylase	pep[c] + h2o[c] + co2[c] -> h[c] + pi[c] + oaa[c]	ECD_03841	Anaplerotic Reactions
PPCK	Phosphoenolpyruvate carboxykinase	atp[c] + oaa[c] -> pep[c] + adp[c] + co2[c]	ECD_03255	Anaplerotic Reactions
PPS	Phosphoenolpyruvate synthase	atp[c] + h2o[c] + pyr[c] -> pep[c] + 2 h[c] + pi[c] + amp[c]	ECD_01671	Glycolysis/Gluconeogenesis
PSCVT	3-phosphoshikimate 1-carboxyvinyltransferase	pep[c] + skm5p[c] <=> pi[c] + 3psme[c]	ECD_00912	Tyrosine, Tryptophan, and Phenylalanine Metabolism
PYK	Pyruvate kinase	pep[c] + h[c] + adp[c] -> atp[c] + pyr[c]	( ECD_01825 or ECD_01645 )	Glycolysis/Gluconeogenesis
PYK2	Pyruvate kinase(2)	pep[c] + h[c] + udp[c] -> utp[c] + pyr[c]	ECD_01825	Nucleotide Salvage Pathway
PYK3	Pyruvate kinase(3)	pep[c] + h[c] + gdp[c] -> gtp[c] + pyr[c]	ECD_01825	Nucleotide Salvage Pathway
PYK4	Pyruvate kinase(4)	pep[c] + h[c] + cdp[c] -> ctp[c] + pyr[c]	ECD_01825	Nucleotide Salvage Pathway
PYK6	RE2954	pep[c] + h[c] + dtdp[c] -> dttp[c] + pyr[c]	ECD_01825	Nucleotide Salvage Pathway
SBTptspp	D-sorbitol transport via PEP:Pyr PTS (periplasm)	pep[c] + sbt__D[p] -> sbt6p[c] + pyr[c]	( ECD_02552 and ECD_02554 and ECD_02316 and ECD_02553 and ECD_02315 )	Transport, Inner Membrane
SUCptspp	Sucrose transport via PEP:Pyr (periplasm)	pep[c] + sucr[p] -> pyr[c] + suc6p[c]	( ECD_02316 and ECD_02317 and ECD_02315 and ECD_02329 )	Transport, Inner Membrane
TREptspp	Trehalose transport via PEP:Pyr PTS (periplasm)	pep[c] + tre[p] -> tre6p[c] + pyr[c]	( ECD_02316 and ECD_02317 and ECD_04108 and ECD_02315 )	Transport, Inner Membrane
UAGCVT	UDP-N-acetylglucosamine 1-carboxyvinyltransferase	pep[c] + uacgam[c] -> pi[c] + uaccg[c]	ECD_03054	Cell Envelope Biosynthesis
ZZ_F420_01_CofC	PEP guanylyltransferase (FbiD/CofC)	pep[c] + gtp[c] + 4 h[c] -> eppg[c] + ppi[c]		F420 Biosynthesis Pathway

## Sheet: Table 2
Abbreviation	Reaction	0	0.0806125	0.161225	0.241837	0.32245	0.403062	0.483675	0.564287	0.6449	0.725512	0.806125	<- % max biomass
12DGR120tipp	12dgr120[p] -> 12dgr120[c]	0	0	0	0	0	0	0	0	0	0	0
12DGR140tipp	12dgr140[p] -> 12dgr140[c]	0	0	0	0	0	0	0	0	0	0	0
12DGR141tipp	12dgr141[p] -> 12dgr141[c]	0	0	0	0	0	0	0	0	0	0	3.87005e-33
12DGR160tipp	12dgr160[p] -> 12dgr160[c]	0	0	0	0	0	0	0	0	0	0	0
12DGR161tipp	12dgr161[p] -> 12dgr161[c]	0	0	0	0	0	0	0	0	0	0	0
12DGR180tipp	12dgr180[p] -> 12dgr180[c]	0	0	0	0	0	0	0	0	0	0	1.33852e-33
12DGR181tipp	12dgr181[p] -> 12dgr181[c]	0	0	0	0	0	0	0	0	0	0	0
12PPDRtex	12ppd__R[e] <=> 12ppd__R[p]	-13.9032	-12.6942	-11.4853	-10.2764	-9.06743	-7.84916	-6.58441	-5.30974	-4.02281	-2.73589	-3.74364e-05
12PPDRtpp	12ppd__R[p] <=> 12ppd__R[c]	-13.9032	-12.6942	-11.4853	-10.2764	-9.06743	-7.84916	-6.58441	-5.30974	-4.02281	-2.73589	-3.74364e-05
12PPDStex	12ppd__S[e] <=> 12ppd__S[p]	-13.6893	-12.4798	-11.2703	-10.0608	-8.85134	-7.63132	-6.39894	-5.15583	-3.90621	-2.6155	-3.24449e-05
12PPDStpp	12ppd__S[p] <=> 12ppd__S[c]	-13.6893	-12.4798	-11.2703	-10.0608	-8.85134	-7.63132	-6.39894	-5.15583	-3.90621	-2.6155	-3.24449e-05
13PPDH2	h[c] + 3hppnl[c] + nadph[c] <=> 13ppd[c] + nadp[c]	0	0	0	0	0	0	0	0	0	0	0
14GLUCANabcpp	14glucan[p] + atp[c] + h2o[c] -> h[c] + adp[c] + pi[c] + 14glucan[c]	0	0	0	0	0	0	0	0	0	0	0
14GLUCANtexi	14glucan[e] -> 14glucan[p]	0	0	0	0	0	0	0	0	0	0	0
23CAMPtex	23camp[e] <=> 23camp[p]	0	0	0	0	0	0	0	0	0	0	0
23CCMPtex	23ccmp[e] <=> 23ccmp[p]	0	0	0	0	0	0	0	0	0	0	0
23CGMPtex	23cgmp[e] <=> 23cgmp[p]	0	0	0	0	0	0	0	0	0	0	0
23CUMPtex	23cump[e] <=> 23cump[p]	0	0	0	0	0	0	0	0	0	0	0
23DAPPAt2pp	h[p] + 23dappa[p] -> h[c] + 23dappa[c]	0	0	0	0	0	0	0	0	0	0	0
23DAPPAtex	23dappa[e] <=> 23dappa[p]	0	0	0	0	0	0	0	0	0	0	0
23DOGULNt4pp	na1[p] + 23doguln[p] -> 23doguln[c] + na1[c]	0	0	0	0	0	0	0	0	0	0	0
23PDE2pp	h2o[p] + 23cump[p] -> h[p] + 3ump[p]	0	0	0	0	0	0	0	0	0	0	0
23PDE4pp	h2o[p] + 23ccmp[p] -> h[p] + 3cmp[p]	0	0	0	0	0	0	0	0	0	0	0
23PDE7pp	h2o[p] + 23camp[p] -> h[p] + 3amp[p]	0	0	0	0	0	0	0	0	0	0	0
23PDE9pp	h2o[p] + 23cgmp[p] -> h[p] + 3gmp[p]	0	0	0	0	0	0	0	0	0	0	0
26DAHtex	26dap__M[e] <=> 26dap__M[p]	0	0	0	0	0	0	0	0	0	0	0
2AGPA120tipp	2ddecg3p[p] -> 2ddecg3p[c]	0	0	0	0	0	0	0	0	0	0	0
2AGPA140tipp	2tdecg3p[p] -> 2tdecg3p[c]	0	0	0	0	0	0	0	0	0	0	0
2AGPA141tipp	2tdec7eg3p[p] -> 2tdec7eg3p[c]	0	0	0	0	0	0	0	0	0	0	0
2AGPA160tipp	2hdecg3p[p] -> 2hdecg3p[c]	0	0	0	0	0	0	0	0	0	0	0
2AGPA161tipp	2hdec9eg3p[p] -> 2hdec9eg3p[c]	0	0	0	0	0	0	0	0	0	0	0
2AGPA180tipp	2odecg3p[p] -> 2odecg3p[c]	0	0	0	0	0	0	0	0	0	0	0
2AGPA181tipp	2odec11eg3p[p] -> 2odec11eg3p[c]	0	0	0	0	0	0	0	0	0	0	0
2AGPE120tipp	2agpe120[p] -> 2agpe120[c]	0	0	0	0	0	0	0	0	0	0	0
2AGPE140tipp	2agpe140[p] -> 2agpe140[c]	0	0	0	0	0	0	0	0	1.88864e-33	0	0
2AGPE141tipp	2agpe141[p] -> 2agpe141[c]	0	0	0	0	0	0	0	0	0	0	0
2AGPE160tipp	2agpe160[p] -> 2agpe160[c]	0	0	0	0	0	0	0	0	0	0	0
2AGPE161tipp	2agpe161[p] -> 2agpe161[c]	0	0	0	0	0	0	0	0	0	0	0
2AGPE180tipp	2agpe180[p] -> 2agpe180[c]	0	0	0	0	0	4.70237e-34	0	0	0	0	0
2AGPE181tipp	2agpe181[p] -> 2agpe181[c]	0	0	0	0	0	0	0	0	0	0	0
2AGPEAT120	2agpe120[c] + atp[c] + ddca[c] -> pe120[c] + ppi[c] + amp[c]	0	0	0	0	0	0	0	0	0	0	0
2AGPEAT140	2agpe140[c] + atp[c] + ttdca[c] -> ppi[c] + pe140[c] + amp[c]	0	0	0	0	0	0	0	0	0	0	0
2AGPEAT141	atp[c] + ttdcea[c] + 2agpe141[c] -> pe141[c] + ppi[c] + amp[c]	0	0	0	0	0	0	0	0	0	0	0
2AGPEAT160	atp[c] + 2agpe160[c] + hdca[c] -> ppi[c] + pe160[c] + amp[c]	0	0	0	0	0	0	0	0	0	0	0
2AGPEAT161	hdcea[c] + atp[c] + 2agpe161[c] -> ppi[c] + pe161[c] + amp[c]	0	0	0	0	0	0	0	0	0	0	0
2AGPEAT180	ocdca[c] + atp[c] + 2agpe180[c] -> ppi[c] + pe180[c] + amp[c]	0	0	0	0	0	0	0	0	0	0	0
2AGPEAT181	ocdcea[c] + atp[c] + 2agpe181[c] -> pe181[c] + ppi[c] + amp[c]	0	0	0	0	0	0	0	0	0	0	0
2AGPG120tipp	2agpg120[p] -> 2agpg120[c]	0	0	0	0	0	0	0	0	0	0	0
2AGPG140tipp	2agpg140[p] -> 2agpg140[c]	0	0	0	0	0	0	0	0	0	0	0
2AGPG141tipp	2agpg141[p] -> 2agpg141[c]	0	0	0	0	0	0	0	0	0	0	0
2AGPG160tipp	2agpg160[p] -> 2agpg160[c]	0	0	0	0	0	0	0	0	1.2988e-34	0	0
2AGPG161tipp	2agpg161[p] -> 2agpg161[c]	0	0	3.35545e-33	0	0	0	6.58332e-33	2.35119e-32	0	0	0
2AGPG180tipp	2agpg180[p] -> 2agpg180[c]	0	0	0	0	0	0	0	0	0	0	0
2AGPG181tipp	2agpg181[p] -> 2agpg181[c]	0	0	0	0	0	0	0	0	0	0	0
2AGPGAT120	2agpg120[c] + atp[c] + ddca[c] -> pg120[c] + ppi[c] + amp[c]	0	0	0	0	0	0	0	0	0	0	0
2AGPGAT140	atp[c] + ttdca[c] + 2agpg140[c] -> ppi[c] + pg140[c] + amp[c]	0	0	0	0	0	0	0	0	0	0	0
2AGPGAT141	atp[c] + 2agpg141[c] + ttdcea[c] -> ppi[c] + pg141[c] + amp[c]	0	0	0	0	0	0	0	0	0	0	0
2AGPGAT160	atp[c] + 2agpg160[c] + hdca[c] -> ppi[c] + pg160[c] + amp[c]	0	0	0	0	0	0	0	0	0	0	0
2AGPGAT161	hdcea[c] + atp[c] + 2agpg161[c] -> pg161[c] + ppi[c] + amp[c]	0	0	0	0	0	0	0	0	0	0	0
2AGPGAT180	ocdca[c] + 2agpg180[c] + atp[c] -> ppi[c] + pg180[c] + amp[c]	0	0	0	0	0	0	0	0	0	0	0
2AGPGAT181	ocdcea[c] + atp[c] + 2agpg181[c] -> ppi[c] + pg181[c] + amp[c]	0	0	0	0	0	0	0	0	0	0	0
2DGLCptspp	pep[c] + 2dglc[p] -> 2doxg6p[c] + pyr[c]	0	0	0	0	0	0	0	0	0	0	0
2DGLCtex	2dglc[e] <=> 2dglc[p]	0	0	0	0	0	0	0	0	0	0	0
2DGULRGx	h[c] + 2dhguln[c] + nadh[c] -> nad[c] + glcn[c]	0	0	0	0	0	0	0	0	0	0	0
2DGULRGy	h[c] + 2dhguln[c] + nadph[c] -> glcn[c] + nadp[c]	0	0	0	0	0	0	0	0	0	0	0
2DGULRx	h[c] + 2dhguln[c] + nadh[c] -> nad[c] + idon__L[c]	0	0	0	0	0	0	0	0	0	0	0
2DGULRy	h[c] + 2dhguln[c] + nadph[c] -> idon__L[c] + nadp[c]	0	0	0	0	0	0	0	0	0	0	0
2DOXG6PP	2doxg6p[c] + h2o[c] -> pi[c] + 2dglc[c]	0	0	0	0	0	0	0	0	0	0	0
2HESR	2 gthrd[c] + dtgcl[c] -> 2 mercpeth[c] + gthox[c]	0	0	0	0	0	0	0	0	0	0	0
2MAHMP	h2o[c] + 2mahmp[c] -> h[c] + 4ampm[c] + pi[c]	0	0	0	0	0	0	0	0	0	0	0
2OH3E17DH	h2o[c] + 2ohed[c] <=> 24dhhed[c]	0	0	0	0	0	0	0	0	0	0	0
34DH23OR	o2[c] + 34dhpha[c] -> 5cmhmsa[c] + h[c]	0	0	0	0	0	0	0	0	0	0	0
34dhpactex	34dhpac[e] <=> 34dhpac[p]	0	0	0	0	0	0	0	0	0	0	0
3AMACHYD	h[c] + h2o[c] + 3amac[c] -> nh4[c] + msa[c]	0	0	0	0	0	0	0	0	0	0	0
3AMPtex	3amp[e] <=> 3amp[p]	0	0	0	0	0	0	0	0	0	0	0
3CMPtex	3cmp[e] <=> 3cmp[p]	0	0	0	0	0	0	0	0	0	0	0
3GMPtex	3gmp[e] <=> 3gmp[p]	0	0	0	0	0	0	0	0	0	0	0
3H3M	h[c] + o2[c] + nadh[c] + 3hphac[c] -> nad[c] + 34dhpha[c] + h2o[c]	0	0	0	0	0	0	0	0	0	0	0
3HAD100	3hdecACP[c] -> tdec2eACP[c] + h2o[c]	0	0	0	0	0	0	0	0	0	0	0
3HAD120	3hddecACP[c] -> h2o[c] + tddec2eACP[c]	0	0	0	0	0	0	0	0	0	0	0
3HAD121	3hcddec5eACP[c] -> t3c5ddeceACP[c] + h2o[c]	0	0	0	0	0	0	0	0	0	0	0
3HAD140	3hmrsACP[c] -> h2o[c] + tmrs2eACP[c]	0	0	0	0	0	0	0	0	0	0	0
3HAD141	3hcmrs7eACP[c] -> t3c7mrseACP[c] + h2o[c]	0	0	0	0	0	0	0	0	0	0	0
3HAD160	3hpalmACP[c] -> tpalm2eACP[c] + h2o[c]	0	0	0	0	0	0	0	0	0	0	0
3HAD161	3hcpalm9eACP[c] -> t3c9palmeACP[c] + h2o[c]	0	0	0	0	0	0	0	0	0	0	0
3HAD180	3hoctaACP[c] -> toctd2eACP[c] + h2o[c]	0	0	0	0	0	0	0	0	0	0	0
3HAD181	3hcvac11eACP[c] -> t3c11vaceACP[c] + h2o[c]	0	0	0	0	0	0	0	0	0	0	0
3HAD40	3haACP[c] -> h2o[c] + but2eACP[c]	0	0	0	0	0	0	0	0	0	0	0
3HAD60	3hhexACP[c] -> thex2eACP[c] + h2o[c]	0	0	0	0	0	0	0	0	0	0	0
3HAD80	3hoctACP[c] -> toct2eACP[c] + h2o[c]	0	0	0	0	0	0	0	0	0	0	0
3HBZCT	3hbzcoa[c] + h2o[c] -> 3hbz[c] + coa[c]	0	0	0	0	0	0	0	0	0	0	0
3HCINNMH	h[c] + o2[c] + 3hcinnm[c] + nadh[c] -> nad[c] + dhcinnm[c] + h2o[c]	0	0	0	0	0	0	0	0	0	0	0
3HPADHi	nad[c] + 3hppnl[c] + h2o[c] -> 2 h[c] + nadh[c] + 3hpp[c]	0	0	0	0	0	0	0	0	0	0	0
3HPAP	h[p] + 3hphac[p] <=> h[c] + 3hphac[c]	0	0	0	0	0	0	0	0	0	0	0
3HPAtex	3hphac[e] <=> 3hphac[p]	0	0	0	0	0	0	0	0	0	0	0
3HPPPNH	h[c] + o2[c] + 3hpppn[c] + nadh[c] -> dhpppn[c] + nad[c] + h2o[c]	0	0	0	0	0	0	0	0	0	0	0
3HPPtex	3hpp[e] <=> 3hpp[p]	-9.45349	-8.50815	-7.5628	-6.61745	-5.6721	-4.72675	-3.7814	-2.83606	-1.89071	-0.94536	-1.17271e-05
3HPPtpp	h[c] + 3hpp[c] -> h[p] + 3hpp[p]	0	0	0	0	0	0	0	0	0	0	0
3KGK	atp[c] + 3dhguln[c] -> h[c] + 3dhgulnp[c] + adp[c]	0	0	0	0	0	0	0	0	0	0	0
3NTD2pp	h2o[p] + 3ump[p] -> uri[p] + pi[p]	0	0	0	0	0	0	0	0	0	0	0
3NTD4pp	h2o[p] + 3cmp[p] -> cytd[p] + pi[p]	0	0	0	0	0	0	0	0	0	0	0
3NTD7pp	h2o[p] + 3amp[p] -> adn[p] + pi[p]	0	0	0	0	0	0	0	0	0	0	0
3NTD9pp	h2o[p] + 3gmp[p] -> gsn[p] + pi[p]	0	0	0	0	0	0	0	0	0	0	0
3OAR100	h[c] + 3odecACP[c] + nadph[c] <=> nadp[c] + 3hdecACP[c]	0	0	0	0	0	0	0	0	0	0	0
3OAR120	h[c] + 3oddecACP[c] + nadph[c] <=> nadp[c] + 3hddecACP[c]	0	0	0	0	0	0	0	0	0	0	0
3OAR121	3ocddec5eACP[c] + h[c] + nadph[c] -> nadp[c] + 3hcddec5eACP[c]	0	0	0	0	0	0	0	0	0	0	0
3OAR140	h[c] + nadph[c] + 3omrsACP[c] <=> nadp[c] + 3hmrsACP[c]	0	0.00627358	0.0125472	0.0188207	0.0250943	0.0313679	0.0376415	0.0439151	0.0501887	0.0564622	0.0627358
3OAR141	h[c] + nadph[c] + 3ocmrs7eACP[c] -> nadp[c] + 3hcmrs7eACP[c]	0	0	0	0	0	0	0	0	0	0	0
3OAR160	h[c] + nadph[c] + 3opalmACP[c] <=> nadp[c] + 3hpalmACP[c]	0	0	0	0	0	0	0	0	0	0	0
3OAR161	h[c] + 3ocpalm9eACP[c] + nadph[c] -> 3hcpalm9eACP[c] + nadp[c]	0	0	0	0	0	0	0	0	0	0	0
3OAR180	h[c] + 3ooctdACP[c] + nadph[c] <=> 3hoctaACP[c] + nadp[c]	0	0	0	0	0	0	0	0	0	0	0
3OAR181	h[c] + 3ocvac11eACP[c] + nadph[c] -> nadp[c] + 3hcvac11eACP[c]	0	0	0	0	0	0	0	0	0	0	0
3OAR40	h[c] + actACP[c] + nadph[c] <=> nadp[c] + 3haACP[c]	0	0	0	0	0	0	0	0	0	0	0
3OAR60	3ohexACP[c] + h[c] + nadph[c] <=> nadp[c] + 3hhexACP[c]	0	0	0	0	0	0	0	0	0	0	0
3OAR80	h[c] + nadph[c] + 3ooctACP[c] <=> 3hoctACP[c] + nadp[c]	0	0	0	0	0	0	0	0	0	0	0
3OAS100	h[c] + ocACP[c] + malACP[c] -> 3odecACP[c] + co2[c] + ACP[c]	0	0	0	0	0	0	0	0	0	0	0
3OAS120	h[c] + dcaACP[c] + malACP[c] -> 3oddecACP[c] + co2[c] + ACP[c]	0	0	0	0	0	0	0	0	0	0	0
3OAS121	h[c] + cdec3eACP[c] + malACP[c] -> 3ocddec5eACP[c] + co2[c] + ACP[c]	0	0	0	0	0	0	0	0	0	0	0
3OAS140	h[c] + ddcaACP[c] + malACP[c] -> 3omrsACP[c] + co2[c] + ACP[c]	0	0.00627358	0.0125472	0.0188207	0.0250943	0.0313679	0.0376415	0.0439151	0.0501887	0.0564622	0.0627358
3OAS141	h[c] + cddec5eACP[c] + malACP[c] -> 3ocmrs7eACP[c] + co2[c] + ACP[c]	0	0	0	0	0	0	0	0	0	0	0
3OAS160	h[c] + malACP[c] + myrsACP[c] -> 3opalmACP[c] + co2[c] + ACP[c]	0	0	0	0	0	0	0	0	0	0	0
3OAS161	h[c] + tdeACP[c] + malACP[c] -> 3ocpalm9eACP[c] + co2[c] + ACP[c]	0	0	0	0	0	0	0	0	0	0	0
3OAS180	h[c] + malACP[c] + palmACP[c] -> 3ooctdACP[c] + co2[c] + ACP[c]	0	0	0	0	0	0	0	0	0	0	0
3OAS181	h[c] + hdeACP[c] + malACP[c] -> 3ocvac11eACP[c] + co2[c] + ACP[c]	0	0	0	0	0	0	0	0	0	0	0
3OAS60	h[c] + butACP[c] + malACP[c] -> 3ohexACP[c] + co2[c] + ACP[c]	0	0	0	0	0	0	0	0	0	0	0
3OAS80	h[c] + hexACP[c] + malACP[c] -> co2[c] + 3ooctACP[c] + ACP[c]	0	0	0	0	0	0	0	0	0	0	0
3PEPTabcpp	LalaDgluMdap[p] + atp[c] + h2o[c] -> h[c] + adp[c] + pi[c] + LalaDgluMdap[c]	0	0	0	0	0	0	0	0	0	0	0
3PEPTtex	LalaDgluMdap[e] <=> LalaDgluMdap[p]	-1.57194	-1.43149	-1.29104	-1.15049	-1.00891	-0.867323	-0.72574	-0.584157	-0.442574	-0.250287	-3.10478e-06
3SLAR	h[c] + sla[c] + nadh[c] -> nad[c] + dhps[c]	0	0	0	0	0	0	0	0	0	0	0
3UMPtex	3ump[e] <=> 3ump[p]	0	0	0	0	0	0	0	0	0	0	0
42A12BOOXpp	h2o[p] + o2[p] + dopa[p] -> nh4[p] + 34dhpac[p] + h2o2[p]	0	0	0	0	0	0	0	0	0	0	0
4ABZGLUH	h2o[c] + 4abzglu[c] <=> glu__L[c] + 4abz[c]	-4.43522	-4.04604	-3.65687	-3.26769	-2.87851	-2.48933	-2.09365	-1.69042	-1.2872	-0.739073	-9.16811e-06
4ABZGLUtex	4abzglu[e] <=> 4abzglu[p]	-4.43522	-4.04604	-3.65687	-3.26769	-2.87851	-2.48933	-2.09365	-1.69042	-1.2872	-0.739073	-9.16811e-06
4ABZGLUtr	h[p] + 4abzglu[p] <=> h[c] + 4abzglu[c]	-4.43522	-4.04604	-3.65687	-3.26769	-2.87851	-2.48933	-2.09365	-1.69042	-1.2872	-0.739073	-9.16811e-06
4H3M	h[c] + o2[c] + nadh[c] + 4hphac[c] -> nad[c] + 34dhpha[c] + h2o[c]	0	0	0	0	0	0	0	0	0	0	0
4HBZt3pp	h[p] + 4hbz[c] -> h[c] + 4hbz[p]	0	0	0	0	0	0	0	0	0	0	0
4HOXPACDtex	4hoxpacd[e] <=> 4hoxpacd[p]	0	0	0	0	0	0	0	0	0	0	0
4HTHRA	4hthr[c] <=> gly[c] + gcald[c]	-4.30096e-28	-5.39297e-05	-0.000107859	-0.000161789	-0.000215719	-0.000269649	-0.000323578	-0.000377508	-0.000431438	-0.000485368	-0.000539297
4HTHRK	atp[c] + 4hthr[c] -> h[c] + adp[c] + phthr[c]	0	0	0	0	0	0	0	0	0	0	0.000455868
4PCP	LalaDgluMdapDala[c] + h2o[c] -> ala__D[c] + LalaDgluMdap[c]	0	0	0	0	0	0	0	0	0	0	0
4PCPpp	h2o[p] + LalaDgluMdapDala[p] -> LalaDgluMdap[p] + ala__D[p]	0	0	0	0	0	0	0	0	0	0	0
4PEPTabcpp	atp[c] + h2o[c] + LalaDgluMdapDala[p] -> h[c] + adp[c] + pi[c] + LalaDgluMdapDala[c]	0	0	1.62119e-33	0	0	0	0	0	0	0	0
4PEPTtex	LalaDgluMdapDala[e] <=> LalaDgluMdapDala[p]	-1.45732	-1.32689	-1.19585	-1.06481	-0.933775	-0.802735	-0.671695	-0.540656	-0.409616	-0.237413	-2.94507e-06
5C2HMDI	5cmhm[c] <=> 5cohe[c]	0	0	0	0	0	0	0	0	0	0	0
5C2HMSO	nad[c] + h2o[c] + 5cmhmsa[c] <=> 2 h[c] + nadh[c] + 5cmhm[c]	0	0	0	0	0	0	0	0	0	0	0
5DGLCNR	h[c] + 5dglcn[c] + nadph[c] -> glcn[c] + nadp[c]	0	0	0	0	0	0	0	0	0	0	0
5DGLCNt2rpp	h[p] + 5dglcn[p] <=> h[c] + 5dglcn[c]	-1.30388e-25	0	0	0	0	0	0	0	0	0	0
5DGLCNtex	5dglcn[e] <=> 5dglcn[p]	-1.30388e-25	0	0	0	0	0	0	0	0	0	0
5DKGR	nad[c] + glcn[c] <=> h[c] + 5dglcn[c] + nadh[c]	-5.28734e-27	0	0	0	0	0	0	0	0	0	0
5DOAN	dad_5[c] + h2o[c] -> 5drib[c] + ade[c]	0	1.81378e-05	3.62756e-05	5.44134e-05	7.25512e-05	9.0689e-05	0.000108827	0.000126965	0.000145102	0.00016324	0.000181378
5MTRtex	5mtr[e] <=> 5mtr[p]	-2.64324	-2.40707	-2.17091	-1.93474	-1.69857	-1.46241	-1.22624	-0.987741	-0.669682	-0.334843	-4.15369e-06
5MTRtpp	h[c] + 5mtr[c] -> 5mtr[p] + h[p]	0	0	0	0	0	0	0	0	0	0	0
5O3E125TC	5cohe[c] + h[c] <=> co2[c] + 2hh24dd[c]	0	0	0	0	0	0	0	0	0	0	0
6D6SFK	sf[c] + atp[c] -> h[c] + adp[c] + sfp[c]	0	0	0	0	0	0	0	0	0	0	0
6D6SPA	sfp[c] -> dhap[c] + sla[c]	0	0	0	0	0	0	0	0	0	0	0
A5PISO	ru5p__D[c] <=> ara5p[c]	0	0.00313679	0.00627358	0.00941037	0.0125472	0.015684	0.0188207	0.0219575	0.0250943	0.0282311	0.0313679
AACPS1	atp[c] + ttdca[c] + ACP[c] -> ppi[c] + myrsACP[c] + amp[c]	0	0	0	0	0	0	0	0	0	0	0
AACPS2	atp[c] + ttdcea[c] + ACP[c] -> tdeACP[c] + ppi[c] + amp[c]	0	0	0	0	0	0	0	0	0	0	0
AACPS3	atp[c] + hdca[c] + ACP[c] -> ppi[c] + amp[c] + palmACP[c]	0	0	0	0	0	0	0	0	0	0	0.102803
AACPS4	hdcea[c] + atp[c] + ACP[c] -> hdeACP[c] + ppi[c] + amp[c]	0	0	0	0	0	0	0	0	0	0	0.121183
AACPS5	ocdcea[c] + atp[c] + ACP[c] -> ppi[c] + octeACP[c] + amp[c]	0	0	0	0	0	0	0	0	0	0	0
AACPS6	ocdca[c] + atp[c] + ACP[c] -> ppi[c] + ocdcaACP[c] + amp[c]	0	0	0	0	0	0	0	0	0	0	0
AACPS7	atp[c] + ddca[c] + ACP[c] -> ppi[c] + ddcaACP[c] + amp[c]	0	0	0	0	0	0	0	0	0	0	0.0626547
AACPS8	dca[c] + atp[c] + ACP[c] -> ppi[c] + dcaACP[c] + amp[c]	0	0	0	0	0	0	0	0	0	0	0
AACPS9	octa[c] + atp[c] + ACP[c] -> ocACP[c] + ppi[c] + amp[c]	0	0	0	0	0	0	0	0	0	0	0
AACTOOR	o2[c] + aact[c] + h2o[c] -> nh4[c] + mthgxl[c] + h2o2[c]	0	0	0	0	0	0	0	0	0	0	0
AADDGT	unagamu[c] + dtdp4aaddg[c] -> h[c] + unagamuf[c] + dtdp[c]	0	0	0	0	0	0	0	0	0	0	0
AAMYLpp	14glucan[p] -> malthx[p]	0	0	0	0	0	0	0	0	0	0	0
AB6PGH	arbt6p[c] + h2o[c] -> g6p[c] + hqn[c]	0	0	0	0	0	0	0	0	0	0	0
ABTA	akg[c] + 4abut[c] -> glu__L[c] + sucsal[c]	0	0	0	0	0	0	0	0	0	0	0
ABUTD	nad[c] + 4abutn[c] + h2o[c] -> 2 h[c] + 4abut[c] + nadh[c]	0	0	0	0	0	0	0	0	0	0	0
ABUTt2pp	h[p] + 4abut[p] -> h[c] + 4abut[c]	0	0	0	0	0	0	0	0	0	0	0
ABUTtex	4abut[e] <=> 4abut[p]	-11.8057	-10.8784	-9.95121	-9.02399	-8.09676	-7.14469	-6.05446	-4.87331	-3.69216	-2.511	-3.97285e-05
ACACCT	accoa[c] + acac[c] -> ac[c] + aacoa[c]	0	0	0	0	0	0	0	0	0	0	0
ACACT1r	2 accoa[c] <=> aacoa[c] + coa[c]	-4.05571	-3.66521	-3.2721	-2.85412	-2.43614	-2.01816	-1.60018	-1.1822	-0.764225	-0.346245	0.286861
ACACt2pp	h[p] + acac[p] <=> h[c] + acac[c]	0	0	0	0	0	0	0	0	0	0	0
ACACT2r	accoa[c] + btcoa[c] <=> 3ohcoa[c] + coa[c]	-4.05571	-3.66521	-3.2721	-2.85412	-2.43614	-2.01816	-1.60018	-1.1822	-0.764225	-0.346245	0.286861
ACACT3r	accoa[c] + hxcoa[c] <=> 3oocoa[c] + coa[c]	-4.60283	-4.14384	-3.68485	-3.22586	-2.76687	-2.30788	-1.84889	-1.3899	-0.930913	-0.434754	0.286861
ACACT4r	accoa[c] + occoa[c] <=> 3odcoa[c] + coa[c]	-8.37276	-7.56134	-6.74991	-5.93848	-5.12706	-4.31563	-3.50421	-2.69278	-1.80626	-0.904685	0.286843
ACACT5r	accoa[c] + dcacoa[c] <=> 3oddcoa[c] + coa[c]	-12.3823	-11.196	-10.0097	-8.82348	-7.63722	-6.38776	-5.13422	-3.88068	-2.62713	-1.37359	0.286802
ACACT6r	accoa[c] + ddcacoa[c] <=> 3otdcoa[c] + coa[c]	-12.3823	-11.1994	-10.0166	-8.8338	-7.65098	-6.41037	-5.16135	-3.91232	-2.6633	-1.41428	0.224107
ACACT7r	accoa[c] + tdcoa[c] <=> 3ohdcoa[c] + coa[c]	-12.3823	-11.2107	-10.0391	-8.86753	-7.69596	-6.46729	-5.22966	-3.99202	-2.75438	-1.51674	0.224067
ACACT8r	3ohodcoa[c] + coa[c] <=> accoa[c] + pmtcoa[c]	0	0	-1.52923e-33	3.90192e-34	0	-3.05847e-33	1.22339e-32	-1.94977e-32	-6.11693e-33	0	-3.59976e-49
ACACtex	acac[e] <=> acac[p]	0	0	0	0	0	0	0	0	0	0	0
ACALD	nad[c] + coa[c] + acald[c] <=> h[c] + accoa[c] + nadh[c]	-97.83	-88.6436	-79.4227	-69.844	-60.2654	-50.6867	-41.1081	-31.5294	-21.9508	-12.3721	-0.000243337
ACALDtex	acald[e] <=> acald[p]	-23.624	-21.686	-19.7479	-17.8099	-15.8719	-13.9	-11.6309	-9.36188	-7.09282	-4.82377	-0.000114511
ACALDtpp	acald[p] <=> acald[c]	-23.624	-21.686	-19.7479	-17.8099	-15.8719	-13.9	-11.6309	-9.36188	-7.09282	-4.82377	-0.000114511
ACANTHAT	accoa[c] + anth[c] -> acanth[c] + coa[c]	0	0	0	0	0	0	0	0	0	0	0
ACBIPGT	h[c] + gtp[c] + adocbip[c] -> agdpcbi[c] + ppi[c]	0	0	0	0	0	0	0	0	0	0	0
ACCOAC	accoa[c] + atp[c] + hco3[c] -> h[c] + adp[c] + pi[c] + malcoa[c]	0	0.00627407	0.0125481	0.0188222	0.0250963	0.0313703	0.0376444	0.0439185	0.0501925	0.0564666	0.0627407
ACCOAL	atp[c] + ppa[c] + coa[c] -> adp[c] + pi[c] + ppcoa[c]	0	0	0	0	0	0	0	0	0	0	0
ACGAL1PPpp	h2o[p] + acgal1p[p] -> acgal[p] + pi[p]	0	0	0	0	0	0	0	0	0	0	0
ACGAL1Ptex	acgal1p[e] <=> acgal1p[p]	0	0	0	0	0	0	0	0	0	0	0
ACGAL6PI	acgal6p[c] -> tag6p__D[c]	0	0	0	0	0	0	0	0	0	0	0
ACGALptspp	pep[c] + acgal[p] -> pyr[c] + acgal6p[c]	0	0	0	0	0	0	0	0	0	0	0
ACGALtex	acgal[e] <=> acgal[p]	0	0	0	0	0	0	0	0	0	0	0
ACGAM1PPpp	h2o[p] + acgam1p[p] -> acgam[p] + pi[p]	0	0	0	0	0	0	0	0	0	0	0
ACGAM1Ptex	acgam1p[e] <=> acgam1p[p]	0	0	0	0	0	0	0	0	0	0	0
ACGAMT	uacgam[c] + udcpp[c] -> ump[c] + unaga[c]	0	0	0	0	0	0	0	0	0	0	0
ACGAptspp	pep[c] + acgam[p] -> acgam6p[c] + pyr[c]	0	0	0	0	0	0	0	0	0	0	0
ACGAtex	acgam[e] <=> acgam[p]	0	0	0	0	0	0	0	0	0	0	0
ACGK	atp[c] + acglu[c] -> adp[c] + acg5p[c]	0	0.0238444	0.0476887	0.0715331	0.0953774	0.119222	0.143066	0.16691	0.190755	0.214599	0.238444
ACGS	accoa[c] + glu__L[c] -> h[c] + acglu[c] + coa[c]	0	0.0238444	0.0476887	0.0715331	0.0953774	0.119222	0.143066	0.16691	0.190755	0.214599	0.238444
ACHBS	h[c] + 2obut[c] + pyr[c] -> 2ahbut[c] + co2[c]	0	0.0234203	0.0468407	0.070261	0.0936813	0.117102	0.140522	0.163942	0.187363	0.210783	0.234203
ACKr	ac[c] + atp[c] <=> actp[c] + adp[c]	-116.83	-106.418	-95.8891	-84.2937	-72.6983	-61.1029	-49.5074	-37.912	-26.3166	-14.7211	-3.1255
ACLS	h[c] + 2 pyr[c] -> alac__S[c] + co2[c]	0	0.0704846	0.140969	0.211454	0.281938	0.352423	0.422908	0.493392	0.563877	0.634362	0.704846
ACM6PH	acmum6p[c] + h2o[c] -> acgam6p[c] + lac__D[c]	0	0	0	0	0	0	0	0	0	0	0
ACMAMUT	uacmamu[c] + unaga[c] -> h[c] + unagamu[c] + udp[c]	0	0	0	0	0	0	0	0	0	0	0
ACMANAptspp	pep[c] + acmana[p] -> acmanap[c] + pyr[c]	0	0	0	0	0	0	0	0	0	0	0
ACMANAtex	acmana[e] <=> acmana[p]	0	0	0	0	0	0	0	0	0	0	0
ACMUMptspp	pep[c] + acmum[p] -> acmum6p[c] + pyr[c]	0	0	0	0	0	0	0	0	0	0	0
ACMUMtex	acmum[e] -> acmum[p]	0	0	0	0	0	0	0	0	0	0	0
ACNAMt2pp	acnam[p] + h[p] -> h[c] + acnam[c]	0	0	0	0	0	0	0	0	0	0	0
ACNAMtex	acnam[e] <=> acnam[p]	0	0	0	0	0	0	0	0	0	0	0
ACNML	acnam[c] -> acmana[c] + pyr[c]	0	0	0	0	0	0	0	0	0	0	0
ACOAD1f	btcoa[c] + fad[c] -> fadh2[c] + b2coa[c]	0	0	0	0	0	0	0	0	0	0	0
ACOAD1fr	fadh2[c] + b2coa[c] -> btcoa[c] + fad[c]	0	0	0	0	0	0	0	0	0	0	0.286861
ACOAD2f	hxcoa[c] + fad[c] <=> fadh2[c] + hx2coa[c]	-7.5	-6.96315	-6.37212	-5.78109	-5.18454	-4.50873	-3.82482	-3.14091	-2.45701	-1.7731	-0.286921
ACOAD3f	occoa[c] + fad[c] <=> fadh2[c] + oc2coa[c]	-2.39359	-2.22393	-2.03582	-1.84772	-1.65961	-1.4715	-1.2834	-1.09529	-0.907184	-0.719078	-0.28689
ACOAD4f	dcacoa[c] + fad[c] <=> fadh2[c] + dc2coa[c]	-2.39359	-2.22393	-2.03582	-1.84772	-1.65961	-1.4715	-1.2834	-1.09529	-0.907184	-0.719078	-0.28689
ACOAD5f	ddcacoa[c] + fad[c] <=> fadh2[c] + dd2coa[c]	-2.39359	-2.22393	-2.03582	-1.84772	-1.65961	-1.4715	-1.2834	-1.09529	-0.907184	-0.719078	-0.28689
ACOAD6f	tdcoa[c] + fad[c] <=> fadh2[c] + td2coa[c]	-0.398932	-0.388288	-0.374571	-0.360853	-0.347135	-0.333417	-0.3197	-0.305982	-0.292264	-0.278547	-0.224149
ACOAD7f	pmtcoa[c] + fad[c] <=> fadh2[c] + hdd2coa[c]	0	-0.0102884	-0.0205768	-0.0308652	-0.0411536	-0.051442	-0.0617304	-0.0720188	-0.0823072	-0.0925957	-0.102884
ACOAD8f	stcoa[c] + fad[c] <=> fadh2[c] + od2coa[c]	0	0	-1.03785e-33	-7.38678e-50	1.03785e-33	-2.07569e-33	1.33068e-32	-1.96276e-32	-1.52923e-33	0	-3.59976e-49
ACOATA	accoa[c] + ACP[c] <=> acACP[c] + coa[c]	-96.83	-87.678	-78.464	-68.656	-58.848	-49.0401	-39.2321	-29.4241	-19.6161	-9.80811	-0.000121668
ACODA	acorn[c] + h2o[c] -> ac[c] + orn[c]	0	0.0238444	0.0476887	0.0715331	0.0953774	0.119222	0.143066	0.16691	0.190755	0.214599	0.238444
ACONIs	acon_T[c] <=> acon_C[c]	0	0	0	0	0	0	0	0	0	0	0
ACONMT	amet[c] + acon_T[c] -> ahcys[c] + aconm[c]	0	0	0	0	0	0	0	0	0	0	0
ACONTa	cit[c] <=> h2o[c] + acon_C[c]	-2.20846e-13	0.0866741	0.173348	0.260022	0.346696	0.433371	0.520045	0.606719	0.693393	0.780067	5.0965
ACONTb	h2o[c] + acon_C[c] <=> icit[c]	-2.20846e-13	0.0866741	0.173348	0.260022	0.346696	0.433371	0.520045	0.606719	0.693393	0.780067	5.0965
ACOTA	akg[c] + acorn[c] <=> acg5sa[c] + glu__L[c]	-18.0329	-16.6202	-15.2076	-13.795	-12.3824	-10.9698	-9.34734	-7.62118	-5.74696	-3.48397	-0.238484
ACOXT	accoa[c] + oxa[c] <=> ac[c] + oxalcoa[c]	-4.40352e-15	1.66788e-29	-5.17044e-29	-2.13489e-28	-8.33942e-30	1.54279e-29	2.14323e-28	0	6.50475e-29	-1.73043e-29	1.54279e-29
ACP1_FMN	h2o[c] + fmn[c] -> pi[c] + ribflv[c]	0	0	0	0	0	0	0	0	0	0	0
ACP1p	h2o[p] + fmn[p] -> ribflv[p] + pi[p]	0	0	0	0	0	0	0	0	0	0	0
ACPPAT120	h[c] + pi[c] + ddcaACP[c] -> ddcap[c] + ACP[c]	0	0	0	0	0	0	0	0	0	0	0
ACPPAT140	h[c] + pi[c] + myrsACP[c] -> ttdcap[c] + ACP[c]	0	0	0	0	0	0	0	0	0	0	0
ACPPAT141	h[c] + tdeACP[c] + pi[c] -> ttdceap[c] + ACP[c]	0	0	0	0	0	0	0	0	0	0	0
ACPPAT160	h[c] + pi[c] + palmACP[c] -> hdcap[c] + ACP[c]	0	0	0	0	0	0	0	0	0	0	0
ACPPAT161	h[c] + hdeACP[c] + pi[c] -> hdceap[c] + ACP[c]	0	0	0	0	0	0	0	0	0	0	0
ACPPAT180	h[c] + pi[c] + ocdcaACP[c] -> ocdcap[c] + ACP[c]	0	0	0	0	0	0	0	0	0	0	0
ACPPAT181	h[c] + pi[c] + octeACP[c] -> ocdceap[c] + ACP[c]	0	0	0	0	0	0	0	0	0	0	0
ACPS1	apoACP[c] + coa[c] -> h[c] + pap[c] + ACP[c]	0	0	0	0	0	0	0	0	0	0	0
ACS	ac[c] + atp[c] + coa[c] -> accoa[c] + ppi[c] + amp[c]	0	0	0	0	0	0	0	0	0	0	0
ACSERtex	acser[e] <=> acser[p]	-11.812	-10.8396	-9.86713	-8.8947	-7.92226	-6.94445	-5.81547	-4.68094	-3.54641	-2.41188	-3.1913e-05
ACSERtpp	acser[c] -> acser[p]	0	0	0	0	0	0	0	0	0	0	0
ACt2rpp	h[p] + ac[p] <=> h[c] + ac[c]	-794.64	-720.211	-645.232	-565.028	-484.824	-404.62	-324.416	-244.212	-164.008	-83.8036	-3.5995
ACt4pp	na1[p] + ac[p] -> ac[c] + na1[c]	0	0	0	0	0	0	0	0	0	0	0
ACtex	ac[e] <=> ac[p]	-28.8331	-26.5685	-24.3039	-22.0394	-19.7411	-17.4173	-14.9947	-12.5722	-9.98249	-6.78901	-3.59482
ADA	h[c] + adn[c] + h2o[c] -> nh4[c] + ins[c]	0	0	0	0	0	0	0	0	0	0	0
ADCL	4adcho[c] -> h[c] + pyr[c] + 4abz[c]	0	5.39297e-05	0.000107859	0.000161789	0.000215719	0.000269649	0.000323578	0.000377508	0.000431438	0.000485368	0.000539297
ADCS	chor[c] + gln__L[c] -> glu__L[c] + 4adcho[c]	0	5.39297e-05	0.000107859	0.000161789	0.000215719	0.000269649	0.000323578	0.000377508	0.000431438	0.000485368	0.000539297
ADD	h[c] + h2o[c] + ade[c] -> nh4[c] + hxan[c]	0	0	0	0	0	0	0	0	0	0	0
ADEt2rpp	h[p] + ade[p] <=> h[c] + ade[c]	-6.54319	-5.91035	-5.2775	-4.64466	-4.00726	-3.33963	-2.672	-2.00437	-1.33674	-0.669109	-8.88902e-06
ADEtex	ade[e] <=> ade[p]	-6.54319	-5.91035	-5.2775	-4.64466	-4.00726	-3.33963	-2.672	-2.00437	-1.33674	-0.669109	-8.88902e-06
ADK1	atp[c] + amp[c] <=> 2 adp[c]	-1.82726e-28	0.1076	0.215199	0.322799	0.430399	0.537999	0.645598	0.753198	0.860798	0.968397	1.36286
ADK3	gtp[c] + amp[c] <=> adp[c] + gdp[c]	0	0	0	0	0	0	0	0	0	0	0
ADK4	itp[c] + amp[c] <=> adp[c] + idp[c]	-96.83	-87.678	-78.464	-68.656	-58.848	-49.0401	-39.2321	-29.4241	-19.6161	-9.80811	-0.000121668
ADMDC	h[c] + amet[c] -> ametam[c] + co2[c]	0	0	0	0	0	0	0	0	0	0	0
ADNCYC	atp[c] -> ppi[c] + camp[c]	0	0	0	0	0	0	0	0	0	0	0
ADNK1	atp[c] + adn[c] -> h[c] + adp[c] + amp[c]	0	0	0	0	0	0	0	0	0	0	0.000420853
ADNt2pp_copy1	h[p] + adn[p] -> h[c] + adn[c]	0	0	0	0	0	0	0	0	0	0	0
ADNtex	adn[e] <=> adn[p]	0	0	0	0	0	0	0	0	0	0	0
ADNUC	adn[c] + h2o[c] -> rib__D[c] + ade[c]	0	0	0	0	0	0	0	0	0	0	0
ADOCBIK	atp[c] + adocbi[c] -> h[c] + adp[c] + adocbip[c]	0	0	0	0	0	0	0	0	0	0	0
ADOCBLabcpp	atp[c] + adocbl[p] + h2o[c] -> h[c] + adocbl[c] + adp[c] + pi[c]	0	0	0	0	0	0	0	0	0	0	0
ADOCBLS	agdpcbi[c] + rdmbzi[c] -> h[c] + adocbl[c] + gmp[c]	0	0	0	0	0	0	0	0	0	0	0
ADPRDP	adprib[c] + h2o[c] -> 2 h[c] + r5p[c] + amp[c]	0	0	0	0	0	0	0	0	0	0	0
ADPT	prpp[c] + ade[c] -> ppi[c] + amp[c]	0	0	0	0	0	0	0	0	0	0	0
ADSK	atp[c] + aps[c] -> h[c] + adp[c] + paps[c]	0	0.0199505	0.0399009	0.0598514	0.0798018	0.0997523	0.119703	0.139653	0.159604	0.179554	0.199505
ADSL1r	dcamp[c] <=> fum[c] + amp[c]	0	0.0241097	0.0482195	0.0723292	0.0964389	0.120549	0.144658	0.168768	0.192878	0.216988	0.241097
ADSL2r	25aics[c] <=> aicar[c] + fum[c]	0	0.0360844	0.0721689	0.108253	0.144338	0.180422	0.216507	0.252591	0.288676	0.32476	0.360844
ADSS	asp__L[c] + imp[c] + gtp[c] -> 2 h[c] + pi[c] + gdp[c] + dcamp[c]	0	0.0241097	0.0482195	0.0723292	0.0964389	0.120549	0.144658	0.168768	0.192878	0.216988	0.241097
AGDC	acgam6p[c] + h2o[c] -> ac[c] + gam6p[c]	0	0	0	0	0	0	0	0	0	0	0
AGM3PA	anhgm3p[c] + h2o[c] -> anhgm[c] + LalaDgluMdap[c]	0	0	0	0	0	0	0	0	0	0	0
AGM3PApp	h2o[p] + anhgm3p[p] -> LalaDgluMdap[p] + anhgm[p]	0	0	0	1.21913e-29	0	0	0	0	0	0	0
AGM3PH	anhgm3p[c] + h2o[c] -> anhm3p[c] + acgam[c]	0	0	0	0	0	0	0	0	0	0	0
AGM3Pt2pp	h[p] + anhgm3p[p] -> h[c] + anhgm3p[c]	0	0	0	0	0	0	0	0	0	0	0
AGM4PA	anhgm4p[c] + h2o[c] -> LalaDgluMdapDala[c] + anhgm[c]	0	0	0	0	0	0	0	0	0	0	0
AGM4PApp	h2o[p] + anhgm4p[p] -> LalaDgluMdapDala[p] + anhgm[p]	0	0	0	0	0	0	0	0	0	0	0
AGM4PCP	anhgm4p[c] + h2o[c] -> anhgm3p[c] + ala__D[c]	0	0	0	0	0	0	0	0	0	0	0
AGM4PCPpp	h2o[p] + anhgm4p[p] -> anhgm3p[p] + ala__D[p]	0	0	0	0	0	0	0	0	0	0	0
AGM4PH	anhgm4p[c] + h2o[c] -> acgam[c] + anhm4p[c]	0	0	0	0	0	0	0	0	0	0	0
AGM4Pt2pp	h[p] + anhgm4p[p] -> h[c] + anhgm4p[c]	0	0	0	0	0	0	0	0	0	0	0
AGMH	h2o[c] + anhgm[c] -> acgam[c] + anhm[c]	0	0	0	0	0	0	0	0	0	0	0
AGMHE	adphep_DD[c] -> adphep_LD[c]	0	0	0	0	0	0	0	0	0	0	0
AGMT	h2o[c] + agm[c] -> urea[c] + ptrc[c]	0	0	0	0	0	0	0	0	0	0	0
AGMt2pp	h[p] + anhgm[p] -> h[c] + anhgm[c]	0	0	0	0	0	0	0	0	0	0	0
AGMtex	agm[e] <=> agm[p]	-8.27	-7.52669	-6.78338	-6.04007	-5.29676	-4.55344	-3.75876	-2.81907	-1.87939	-0.939699	-1.16569e-05
AGPAT120	ddcaACP[c] + 1ddecg3p[c] -> pa120[c] + ACP[c]	0	0	0	0	0	0	0	0	0	0	0
AGPAT140	1tdecg3p[c] + myrsACP[c] -> pa140[c] + ACP[c]	0	0	0	0	0	0	0	0	0	0	0
AGPAT141	tdeACP[c] + 1tdec7eg3p[c] -> pa141[c] + ACP[c]	0	0	0	0	0	0	0	0	0	0	0
AGPAT160	1hdecg3p[c] + palmACP[c] -> pa160[c] + ACP[c]	0	0.0051442	0.0102884	0.0154326	0.0205768	0.025721	0.0308652	0.0360094	0.0411536	0.0462978	0.051442
AGPAT161	hdeACP[c] + 1hdec9eg3p[c] -> pa161[c] + ACP[c]	0	0.00606318	0.0121264	0.0181896	0.0242527	0.0303159	0.0363791	0.0424423	0.0485055	0.0545687	0.0606318
AGPAT180	ocdcaACP[c] + 1odecg3p[c] -> pa180[c] + ACP[c]	0	0	0	0	0	0	0	0	0	0	0
AGPAT181	1odec11eg3p[c] + octeACP[c] -> pa181[c] + ACP[c]	0	0	0	0	0	0	0	0	0	0	0
AGPR	acg5sa[c] + pi[c] + nadp[c] <=> h[c] + nadph[c] + acg5p[c]	-18.0329	-16.6202	-15.2076	-13.795	-12.3824	-10.9698	-9.34734	-7.62118	-5.74696	-3.48397	-0.238484
AGt3	h[e] + ag[c] -> h[c] + ag[e]	0	0	0	0	0	0	0	0	0	0	0
AHCYSNS	ahcys[c] + h2o[c] -> rhcys[c] + ade[c]	0	3.61144e-05	7.22288e-05	0.000108343	0.000144458	0.000180572	0.000216686	0.000252801	0.000288915	0.000325029	0.000361144
AHGDx	nad[c] + S2hglut[c] <=> h[c] + akg[c] + nadh[c]	-36	-36	-36	-36	-33.628	-28.0236	-22.4192	-16.8148	-11.2104	-5.60595	-0.00012978
AI2abcpp	atp[c] + h2o[c] + mththf[p] -> adp[c] + h[c] + mththf[c] + pi[c]	0	0	0	0	0	0	0	0	0	0	0
AI2tex	mththf[e] <=> mththf[p]	-7.00148e-29	-3.61144e-05	-7.22288e-05	-0.000108343	-0.000144458	-0.000180572	-0.000216686	-0.000252801	-0.000288915	-0.000325029	-0.000361144
AI2tpp	mththf[c] -> mththf[p]	0	0	0	0	0	0	0	0	0	0	0
AICART	10fthf[c] + aicar[c] <=> thf[c] + fprica[c]	0	0.0437215	0.087443	0.131165	0.174886	0.218608	0.262329	0.306051	0.349772	0.393494	0.437215
AIRC2	air[c] + atp[c] + hco3[c] -> h[c] + adp[c] + pi[c] + 5caiz[c]	0	0.0360844	0.0721689	0.108253	0.144338	0.180422	0.216507	0.252591	0.288676	0.32476	0.360844
AIRC3	5aizc[c] <=> 5caiz[c]	-7.27701	-6.60912	-5.94123	-5.27334	-4.60545	-3.92237	-3.23873	-2.55508	-1.84259	-1.10182	-0.360855
AKGDH	akg[c] + nad[c] + coa[c] -> nadh[c] + co2[c] + succoa[c]	0	0	0	0	0	0	0	0	0	0	4.22968
AKGt2rpp	h[p] + akg[p] <=> h[c] + akg[c]	-12.5993	-11.6098	-10.6202	-9.63064	-8.64108	-7.65152	-6.64155	-5.4731	-4.14657	-2.82005	-4.42431e-05
AKGtex	akg[e] <=> akg[p]	-12.5993	-11.6098	-10.6202	-9.63064	-8.64108	-7.65152	-6.64155	-5.4731	-4.14657	-2.82005	-4.42431e-05
ALAabcpp	atp[c] + h2o[c] + ala__L[p] -> h[c] + adp[c] + pi[c] + ala__L[c]	0	0	0	0	0	0	0	0	0	0	0
ALAALAabcpp	alaala[p] + atp[c] + h2o[c] -> h[c] + adp[c] + pi[c] + alaala[c]	0	0	0	0	0	0	0	0	0	0	0
ALAALAD	h2o[c] + alaala[c] -> 2 ala__D[c]	0	0	0	0	0	0	0	0	0	0	0
ALAALAr	atp[c] + 2 ala__D[c] <=> h[c] + adp[c] + pi[c] + alaala[c]	-3.69292e-26	0.00224006	0.00448012	0.00672018	0.00896024	0.0112003	0.0134404	0.0156804	0.0179205	0.0201605	0.0224006
ALAALAtex	alaala[e] <=> alaala[p]	-2.1172	-1.93014	-1.74087	-1.55011	-1.35934	-1.16858	-0.977822	-0.787061	-0.596299	-0.342641	-4.25042e-06
ALAGLUE	LalaDglu[c] <=> LalaLglu[c]	3.62404e-30	0	0	0	3.30507e-33	-6.61014e-33	3.30507e-33	-6.61014e-33	0	0	0
ALAR	ala__L[c] <=> ala__D[c]	-7.37438e-26	0.00336009	0.00672018	0.0100803	0.0134404	0.0168004	0.0201605	0.0235206	0.0268807	0.0302408	0.0336009
ALAt2pp	h[p] + ala__L[p] -> h[c] + ala__L[c]	0	0	0	0	0	0	0	0	0	0	0
ALAt4pp	na1[p] + ala__L[p] -> ala__L[c] + na1[c]	0	0	0	0	0	0	0	0	0	0	0
ALATA_D2	pydx5p[c] + ala__D[c] -> pyam5p[c] + pyr[c]	0	0	0	0	0	0	0	0	0	0	0
ALATA_L	akg[c] + ala__L[c] <=> glu__L[c] + pyr[c]	-45.0041	-41.5561	-37.1878	-32.8195	-28.4512	-24.0829	-19.7147	-15.3464	-10.9781	-6.60975	-0.469283
ALATA_L2	pydx5p[c] + ala__L[c] -> pyam5p[c] + pyr[c]	0	0	0	0	0	0	0	0	0	0	0
ALAtex	ala__L[e] <=> ala__L[p]	-19.9858	-18.1895	-16.3932	-14.5968	-12.8005	-11.0042	-9.20782	-7.41149	-5.61515	-3.81882	-6.48898e-05
ALAtpp	ala__L[c] -> ala__L[p]	0	0	0	0	0	0	0	0	0	0	0
ALCD19	h[c] + glyald[c] + nadh[c] <=> nad[c] + glyc[c]	-16.9376	-15.4411	-13.9446	-12.4481	-10.9516	-9.45511	-7.9586	-6.43547	-4.90039	-2.70569	-3.35637e-05
ALCD2x	nad[c] + etoh[c] <=> h[c] + acald[c] + nadh[c]	-20	-18.8352	-17.486	-15.57	-13.6539	-11.7378	-9.82168	-7.90559	-5.9895	-4.07341	-0.00010815
ALDD19xr	nad[c] + pacald[c] + h2o[c] <=> 2 h[c] + pac[c] + nadh[c]	0	0	0	0	0	0	0	0	0	0	0
ALDD2y	nadp[c] + h2o[c] + acald[c] -> 2 h[c] + ac[c] + nadph[c]	0	0	0	0	0	0	0	0	0	0	0
ALDD3y	nadp[c] + h2o[c] + ppal[c] -> 2 h[c] + ppa[c] + nadph[c]	0	0	0	0	0	0	0	0	0	0	0
ALDD4	btal[c] + nad[c] + h2o[c] -> 2 h[c] + but[c] + nadh[c]	0	0	0	0	0	0	0	0	0	0	0
ALKP	dhap[c] + h2o[c] -> pi[c] + dha[c]	0	0	0	0	0	0	0	0	0	0	0
ALLabcpp	all__D[p] + atp[c] + h2o[c] -> h[c] + all__D[c] + adp[c] + pi[c]	0	0	0	0	0	0	0	0	0	0	0
ALLK	all__D[c] + atp[c] -> h[c] + adp[c] + all6p[c]	0	0	0	0	0	0	0	0	0	0	0
ALLPI	all6p[c] <=> allul6p[c]	0	0	0	0	0	0	0	0	0	0	0
ALLTAMH2	2 h[c] + h2o[c] + alltt[c] -> nh4[c] + urdgci[c] + co2[c]	0	0	0	0	0	0	0	0	5.55597e-36	0	0
ALLtex	all__D[e] <=> all__D[p]	0	0	0	0	0	0	0	0	0	0	0
ALLTN	h2o[c] + alltn[c] -> h[c] + alltt[c]	0	0	0	0	0	0	0	0	5.76902e-36	0	0
ALLTNt2rpp	h[p] + alltn[p] <=> h[c] + alltn[c]	-6.11091	-5.57488	-5.03885	-4.47577	-3.88533	-3.29488	-2.67783	-2.02937	-1.35298	-0.67658	-8.88902e-06
ALLTNtex	alltn[e] <=> alltn[p]	-6.11091	-5.57488	-5.03885	-4.47577	-3.88533	-3.29488	-2.67783	-2.02937	-1.35298	-0.67658	-8.88902e-06
ALLULPE	allul6p[c] <=> f6p[c]	0	0	0	0	0	0	0	0	0	0	0
ALPATE160pp	alpp[p] + pe160[p] -> lpp[p] + 2agpe160[p]	0	0	0	0	0	0	0	0	0	0	0
ALPATG160pp	alpp[p] + pg160[p] -> lpp[p] + 2agpg160[p]	0	0	0	0	0	0	0	0	0	0	0
ALR2	h[c] + mthgxl[c] + nadph[c] -> nadp[c] + acetol[c]	0	0	0	0	0	0	0	0	0	0	0
ALR2x	h[c] + mthgxl[c] + nadh[c] -> nad[c] + acetol[c]	0	0	0	0	0	0	0	0	0	0	0
ALR4x	h[c] + acetol[c] + nadh[c] -> nad[c] + 12ppd__R[c]	0	0	0	0	0	0	0	0	0	0	0
ALTRH	altrn[c] -> 2ddglcn[c] + h2o[c]	0	0	0	0	0	0	0	0	0	0	0
AM3PA	anhm3p[c] + h2o[c] -> anhm[c] + LalaDgluMdap[c]	0	0	0	0	0	0	0	0	0	0	0
AM4PA	anhm4p[c] + h2o[c] -> LalaDgluMdapDala[c] + anhm[c]	0	0	0	0	0	0	0	0	0	0	0
AM4PCP	anhm4p[c] + h2o[c] -> anhm3p[c] + ala__D[c]	0	0	0	0	0	0	0	0	0	0	0
AMALT1	malt[c] + malttr[c] -> glc__D[c] + maltttr[c]	0	0	0	0	0	0	0	0	0	0	0
AMALT2	malt[c] + maltttr[c] -> glc__D[c] + maltpt[c]	0	0	0	0	0	0	0	0	0	0	0
AMALT3	malt[c] + maltpt[c] -> glc__D[c] + malthx[c]	0	0	0	0	0	0	0	0	0	0	0
AMALT4	malt[c] + malthx[c] -> glc__D[c] + malthp[c]	0	0	0	0	0	0	0	0	0	0	0
AMANAPEr	acmanap[c] <=> acgam6p[c]	0	0	0	0	0	0	0	0	0	0	0
AMANK	atp[c] + acmana[c] -> h[c] + adp[c] + acmanap[c]	0	0	0	0	0	0	0	0	0	0	0
AMAOTr	amet[c] + 8aonn[c] <=> dann[c] + amob[c]	0	1.61225e-07	3.2245e-07	4.83675e-07	6.449e-07	8.06125e-07	9.67349e-07	1.12857e-06	1.2898e-06	1.45102e-06	1.61225e-06
AMMQLT8	amet[c] + 2dmmql8[c] -> h[c] + ahcys[c] + mql8[c]	0	0	0	0	0	0	0	0	0	0	0
AMPMS2	nad[c] + air[c] + h2o[c] -> 3 h[c] + 4ampm[c] + nadh[c] + 2 for[c]	0	1.79766e-05	3.59532e-05	5.39297e-05	7.19063e-05	8.98829e-05	0.000107859	0.000125836	0.000143813	0.000161789	0.000179766
AMPN	h2o[c] + amp[c] -> r5p[c] + ade[c]	0	0	0	0	0	0	0	0	0	0	0
AMPNTAT	accoa[c] + ampnt[c] -> acampnt[c] + coa[c]	0	0	0	0	0	0	0	0	0	0	0
AMPTASECG	cgly[c] + h2o[c] -> cys__L[c] + gly[c]	0	0	0	0	0	0	0	0	0	0	0
AMPTASEPG	progly[c] + h2o[c] -> gly[c] + pro__L[c]	0	0	0	0	0	0	0	0	0	0	0
AMPtex	amp[e] <=> amp[p]	0	0	0	0	0	0	0	0	0	0	0
ANHGMtex	anhgm[e] <=> anhgm[p]	-2.65777	-2.42294	-2.18812	-1.95329	-1.71847	-1.48039	-1.24132	-0.999302	-0.757099	-0.394296	-4.89119e-06
ANHMK	atp[c] + h2o[c] + anhm[c] -> h[c] + acmum6p[c] + adp[c]	0	0	0	0	0	0	0	0	0	0	0
ANPRT	anth[c] + prpp[c] -> pran[c] + ppi[c]	0	0.00458225	0.00916451	0.0137468	0.018329	0.0229113	0.0274935	0.0320758	0.036658	0.0412403	0.0458225
ANS	chor[c] + gln__L[c] -> h[c] + glu__L[c] + anth[c] + pyr[c]	0	0.00458225	0.00916451	0.0137468	0.018329	0.0229113	0.0274935	0.0320758	0.036658	0.0412403	0.0458225
AOBUTDs	h[c] + 2aobut[c] -> aact[c] + co2[c]	0	0	0	0	0	0	0	0	0	0	0
AOXSr2	pimACP[c] + ala__L[c] -> 8aonn[c] + co2[c] + ACP[c]	0	1.61225e-07	3.2245e-07	4.83675e-07	6.449e-07	8.06125e-07	9.67349e-07	1.12857e-06	1.2898e-06	1.45102e-06	1.61225e-06
AP4AH	h2o[c] + ap4a[c] -> 2 h[c] + 2 adp[c]	0	0	0	0	0	0	0	0	0	0	0
AP4AS	h[c] + 2 atp[c] -> ppi[c] + ap4a[c]	0	0	0	0	0	0	0	0	0	0	0
AP5AH	h2o[c] + ap5a[c] -> 2 h[c] + adp[c] + atp[c]	0	0	0	0	0	0	0	0	0	0	0
APCS	15dap[c] + ametam[c] -> h[c] + 5mta[c] + na15dap[c]	0	0	0	0	0	0	0	0	0	0	0
APG3PAT120	glyc3p[c] + ddcap[c] -> h[c] + pi[c] + 1ddecg3p[c]	0	0	0	0	0	0	0	0	0	0	0
APG3PAT140	glyc3p[c] + ttdcap[c] -> h[c] + pi[c] + 1tdecg3p[c]	0	0	0	0	0	0	0	0	0	0	0
APG3PAT141	glyc3p[c] + ttdceap[c] -> h[c] + pi[c] + 1tdec7eg3p[c]	0	0	0	0	0	0	0	0	0	0	0
APG3PAT160	glyc3p[c] + hdcap[c] -> h[c] + 1hdecg3p[c] + pi[c]	0	0	0	0	0	0	0	0	0	0	0
APG3PAT161	glyc3p[c] + hdceap[c] -> h[c] + pi[c] + 1hdec9eg3p[c]	0	0	0	0	0	0	0	0	0	0	0
APG3PAT180	glyc3p[c] + ocdcap[c] -> h[c] + pi[c] + 1odecg3p[c]	0	0	0	0	0	0	0	0	0	0	0
APG3PAT181	glyc3p[c] + ocdceap[c] -> h[c] + 1odec11eg3p[c] + pi[c]	0	0	0	0	0	0	0	0	0	0	0
APH120	ddcap[c] + h2o[c] -> 2 h[c] + pi[c] + ddca[c]	0	0	0	0	0	0	0	0	0	0	0
APH140	ttdcap[c] + h2o[c] -> 2 h[c] + pi[c] + ttdca[c]	0	0	0	0	0	0	0	0	0	0	0
APH141	ttdceap[c] + h2o[c] -> 2 h[c] + pi[c] + ttdcea[c]	0	0	0	0	0	0	0	0	0	0	0
APH160	hdcap[c] + h2o[c] -> 2 h[c] + pi[c] + hdca[c]	0	0	0	0	0	0	0	0	0	0	0
APH161	hdceap[c] + h2o[c] -> 2 h[c] + hdcea[c] + pi[c]	0	0	0	0	0	0	0	0	0	0	0
APH180	h2o[c] + ocdcap[c] -> 2 h[c] + ocdca[c] + pi[c]	0	0	0	0	0	0	0	0	0	0	0
APH181	h2o[c] + ocdceap[c] -> 2 h[c] + ocdcea[c] + pi[c]	0	0	0	0	0	0	0	0	0	0	0
APPLDHr	h[c] + aact[c] + nadh[c] <=> nad[c] + appl[c]	0	0	0	0	0	0	0	0	0	0	0
APRAUR	h[c] + 5apru[c] + nadph[c] -> nadp[c] + 5aprbu[c]	0	3.59532e-05	7.19063e-05	0.000107859	0.000143813	0.000179766	0.000215719	0.000251672	0.000287625	0.000323578	0.000359532
ARABDI	arab__D[c] <=> rbl__D[c]	-10.9014	-9.95343	-9.0055	-8.0413	-7.07458	-6.10786	-5.14114	-4.16843	-3.17412	-2.165	-2.83499e-05
ARAI	arab__L[c] <=> rbl__L[c]	0	0	0	0	0	0	0	0	0	0	0
ARBabcpp	atp[c] + h2o[c] + arab__L[p] -> h[c] + adp[c] + pi[c] + arab__L[c]	0	0	0	0	0	0	0	0	0	0	0
ARBt2rpp	h[p] + arab__L[p] <=> h[c] + arab__L[c]	-129.107	-116.904	-104.619	-91.5414	-78.4641	-65.3867	-52.3094	-39.2321	-26.1548	-13.0775	-0.000162225
ARBt3ipp	h[p] + arab__L[c] -> h[c] + arab__L[p]	0	0	0	0	0	0	0	0	0	0	0
ARBtex	arab__L[e] <=> arab__L[p]	0	0	0	0	0	0	0	0	0	0	0
ARBTNabcpp	atp[c] + arbtn_fe3[p] + h2o[c] -> h[c] + adp[c] + pi[c] + arbtn_fe3[c]	0	0	0	0	0	0	0	0	0	0	0
ARBTNexs	arbtn[e] + fe3[e] -> arbtn_fe3[e]	0	0	0	0	0	0	0	0	0	0	0
ARBTNR1	fadh2[c] + 2 arbtn_fe3[c] -> 2 h[c] + 2 fe2[c] + fad[c] + 2 arbtn[c]	0	0	0	0	0	0	0	0	0	0	0
ARBTNR2	fmnh2[c] + 2 arbtn_fe3[c] -> 2 h[c] + 2 fe2[c] + fmn[c] + 2 arbtn[c]	0	0	0	0	0	0	0	0	0	0	0
ARBTNR3	rbflvrd[c] + 2 arbtn_fe3[c] -> 2 h[c] + 2 fe2[c] + ribflv[c] + 2 arbtn[c]	0	0	0	0	0	0	0	0	0	0	0
ARBTNtex	arbtn[p] + h[p] -> arbtn[e] + h[c]	0	0	0	0	0	0	0	0	0	0	0
ARBTNtonex	h[p] + arbtn_fe3[e] -> h[c] + arbtn_fe3[p]	0	0	0	0	0	0	0	0	0	0	0
ARBTNtpp	h[p] + arbtn[c] -> h[c] + arbtn[p]	0	0	0	0	0	0	0	0	0	0	0
ARBTptspp	pep[c] + arbt[p] -> arbt6p[c] + pyr[c]	0	0	0	0	0	0	0	0	0	0	0
ARBTtex	arbt[e] -> arbt[p]	0	0	0	0	0	0	0	0	0	0	0
ARGabcpp	atp[c] + h2o[c] + arg__L[p] -> h[c] + arg__L[c] + adp[c] + pi[c]	0	0	0	0	0	0	0	0	0	0	0
ARGAGMt7pp	agm[c] + arg__L[p] <=> arg__L[c] + agm[p]	-10.7318	-9.77866	-8.82554	-7.87241	-6.91929	-5.96616	-4.93152	-3.85481	-2.70567	-1.35284	-1.67818e-05
ARGDC	h[c] + arg__L[c] -> agm[c] + co2[c]	0	0	0	0	0	0	0	0	0	0	0
ARGDCpp	h[p] + arg__L[p] -> agm[p] + co2[p]	0	0	0	0	0	0	0	0	0	0	0
ARGORNt7pp	orn[c] + arg__L[p] <=> arg__L[c] + orn[p]	1.05981e-25	0	0	2.06943e-29	0	0	0	0	0	0	-2.04565e-29
ARGSL	argsuc[c] <=> arg__L[c] + fum[c]	0	0.0238444	0.0476887	0.0715331	0.0953774	0.119222	0.143066	0.16691	0.190755	0.214599	0.238444
ARGSS	citr__L[c] + asp__L[c] + atp[c] -> h[c] + argsuc[c] + ppi[c] + amp[c]	0	0.0238444	0.0476887	0.0715331	0.0953774	0.119222	0.143066	0.16691	0.190755	0.214599	0.238444
ARGt3pp	arg__L[c] + h[p] -> h[c] + arg__L[p]	0	0	0	8.35397e-30	0	0	0	0	0	0	0
ARGtex	arg__L[e] <=> arg__L[p]	-8.19932	-7.46236	-6.7254	-5.98844	-5.25148	-4.51453	-3.67084	-2.75313	-1.83542	-0.917718	-1.13842e-05
ARHGDx	nad[c] + r2hglut[c] <=> h[c] + akg[c] + nadh[c]	0	0	0	0	0	0	0	0	0	0	0
ARMEPNS	mepn[c] + atp[c] -> rpntp[c] + ade[c]	0	0	0	0	0	0	0	0	0	0	0
ASAD	aspsa[c] + pi[c] + nadp[c] <=> h[c] + nadph[c] + 4pasp[c]	-22.0677	-20.1358	-18.2005	-16.157	-14.1135	-12.07	-10.0265	-7.98298	-5.84794	-3.60681	-0.86185
ASCBPL	ascb6p[c] + h2o[c] -> h[c] + 3dhgulnp[c]	0	0	0	0	0	0	0	0	0	0	0
ASCBptspp	pep[c] + ascb__L[p] -> ascb6p[c] + pyr[c]	0	0	0	0	0	0	0	0	0	0	0
ASCBtex	ascb__L[e] <=> ascb__L[p]	0	0	0	0	0	0	0	0	0	0	0
ASNN	h2o[c] + asn__L[c] -> asp__L[c] + nh4[c]	0	0	0	0	0	0	0	0	0	0	0
ASNNpp	h2o[p] + asn__L[p] -> nh4[p] + asp__L[p]	0	0	0	0	0	0	0	0	0	0	0
ASNS1	asp__L[c] + atp[c] + gln__L[c] + h2o[c] -> h[c] + ppi[c] + glu__L[c] + asn__L[c] + amp[c]	0	0	0	0	0	0	0	0	0	0	0
ASNS2	asp__L[c] + nh4[c] + atp[c] -> h[c] + ppi[c] + asn__L[c] + amp[c]	0	0	0	0	0	0	0	0	0	0	0.194195
ASNt2rpp	h[p] + asn__L[p] <=> h[c] + asn__L[c]	-55.3314	-50.1017	-44.8366	-39.232	-33.6275	-28.0229	-22.4183	-16.8138	-11.2092	-5.60463	-6.95248e-05
ASNtex	asn__L[e] <=> asn__L[p]	-15.7473	-14.3655	-12.9729	-11.5616	-10.1503	-8.73905	-7.32777	-5.91648	-4.02381	-2.01192	-2.49576e-05
ASO3t8pp	aso3[c] + atp[c] + h2o[c] -> h[c] + adp[c] + pi[c] + aso3[p]	0	0	0	0	0	0	0	0	0	0	0
ASO3tex	aso3[e] <=> aso3[p]	0	0	0	0	0	0	0	0	0	0	0
ASP1DC	h[c] + asp__L[c] -> ala_B[c] + co2[c]	0	5.43328e-05	0.000108666	0.000162998	0.000217331	0.000271664	0.000325997	0.00038033	0.000434662	0.000488995	0.000543328
ASPabcpp	asp__L[p] + atp[c] + h2o[c] --> adp[c] + asp__L[c] + h[c] + pi[c]	0	0	0	0	0	0	0	0	0	0	0
ASPCT	asp__L[c] + cbp[c] -> h[c] + pi[c] + cbasp[c]	0	0.026666	0.0533319	0.0799979	0.106664	0.13333	0.159996	0.186662	0.213328	0.239994	0.26666
ASPK	asp__L[c] + atp[c] <=> adp[c] + 4pasp[c]	7.42108e-27	0.0861814	0.172363	0.258544	0.344726	0.430907	0.517088	0.60327	0.689451	0.775633	0.861814
ASPO3	asp__L[c] + q8[c] -> h[c] + q8h2[c] + iasp[c]	0	0	0	0	0	0	0	0	0	0	0
ASPO4	asp__L[c] + mqn8[c] -> h[c] + iasp[c] + mql8[c]	0	0	0	0	0	0	0	0	0	0	0
ASPO5	asp__L[c] + fum[c] -> h[c] + iasp[c] + succ[c]	0	0	0	0	0	0	0	0	0	0	0
ASPO6	asp__L[c] + o2[c] -> h[c] + h2o2[c] + iasp[c]	0	0	0	0	0	0	0	0	0	0	0
ASPT	asp__L[c] -> nh4[c] + fum[c]	0	0	0	0	0	0	0	0	0	0	0
ASPt2_2pp	2 h[p] + asp__L[p] -> 2 h[c] + asp__L[c]	0	0	0	0	0	0	0	0	0	0	0
ASPt2_3pp	3 h[p] + asp__L[p] -> 3 h[c] + asp__L[c]	0	0	0	0	0	0	0	0	0	0	0
ASPt2pp	h[p] + asp__L[p] -> h[c] + asp__L[c]	0	0	0	0	0	0	0	0	0	0	0
ASPTA	akg[c] + asp__L[c] <=> glu__L[c] + oaa[c]	-193.66	-175.592	-157.4	-138.02	-118.64	-99.2601	-79.8801	-60.5001	-41.1201	-21.7401	-2.36011
ASPtex	asp__L[e] <=> asp__L[p]	-17.6156	-16.0699	-14.5242	-12.9784	-11.4327	-9.8513	-8.26039	-6.66949	-5.07858	-3.1386	-3.89339e-05
ASPtpp	asp__L[p] <=> asp__L[c]	-387.32	-350.712	-313.856	-274.624	-235.392	-196.16	-156.928	-117.696	-78.4644	-39.2324	-0.000486674
ASR	2 gthrd[c] + aso4[c] -> aso3[c] + h2o[c] + gthox[c]	0	0	0	0	0	0	0	0	0	0	0
AST	arg__L[c] + succoa[c] -> h[c] + sucarg[c] + coa[c]	0	0	0	0	0	0	0	0	0	0	0
ATHRDHr	nadp[c] + athr__L[c] <=> h[c] + 2aobut[c] + nadph[c]	-193.66	-175.356	-156.928	-137.312	-117.696	-98.0801	-78.4641	-58.8482	-39.2322	-19.6162	-0.000243337
ATPHs	h[c] + atp[c] + h2o[c] -> nh4[c] + itp[c]	0	0	0	0	0	0	0	0	0	0	0
ATPM	atp[c] + h2o[c] -> h[c] + adp[c] + pi[c]	5.17	5.17	5.17	5.17	5.17	5.17	5.17	5.17	5.17	5.17	5.17
ATPPRT	atp[c] + prpp[c] -> prbatp[c] + ppi[c]	0	0.00763706	0.0152741	0.0229112	0.0305482	0.0381853	0.0458224	0.0534594	0.0610965	0.0687336	0.0763706
ATPS4rpp	4 h[p] + adp[c] + pi[c] <=> 3 h[c] + atp[c] + h2o[c]	-34.83	-25.8781	-16.9261	-7.97419	0.97775	9.92969	18.8816	27.8336	36.7855	45.7374	54.6947
BALAt2pp	h[p] + ala_B[p] -> h[c] + ala_B[c]	0	0	0	0	0	0	0	0	0	0	0
BALAtex	ala_B[e] <=> ala_B[p]	0	0	0	0	0	0	0	0	0	0	0
BETALDHx	nad[c] + h2o[c] + betald[c] -> 2 h[c] + glyb[c] + nadh[c]	0	0	0	0	0	0	0	0	0	0	0
BETALDHy	nadp[c] + h2o[c] + betald[c] -> 2 h[c] + glyb[c] + nadph[c]	0	0	0	0	0	0	0	0	0	0	0
BGLA1	6pgg[c] + h2o[c] -> glc__D[c] + g6p[c]	0	0	0	0	0	0	0	0	0	0	0
BIOMASS_Ec_iHK1487_core	0.000691 mn2[c] + 0.000223 10fthf[c] + 0.000223 pydx5p[c] + 0.25369 thr__L[c] + 0.000223 thmpp[c] + 0.000323 ni2[c] + 0.21579 ser__L[c] + 0.000223 sheme[c] + 0.13351 ctp[c] + 0.29579 arg__L[c] + 0.001831 nad[c] + 0.008675 mg2[c] + 0.24105 asp__L[c] + 0.15369 met__L[c] + 0.000223 amet[c] + 0.013013 nh4[c] + 0.000341 zn2[c] + 0.1379 tyr__L[c] + 0.09158 cys__L[c] + 70.2948314876356 atp[c] + 0.000223…	0	0.0806125	0.161225	0.241837	0.32245	0.403062	0.483675	0.564287	0.6449	0.725512	0.806125
BMOCOS	mptamp[c] + moco[c] -> bmoco[c] + cu2[c] + amp[c]	0	0	0	0	0	0	0	0	0	0	0
BMOGDS1	h[c] + bmoco[c] + gtp[c] -> bmoco1gdp[c] + ppi[c]	0	0	0	0	0	0	0	0	0	0	0
BMOGDS2	h[c] + bmoco1gdp[c] + gtp[c] -> bmocogdp[c] + ppi[c]	0	0	0	0	0	0	0	0	0	0	0
BPNT	pap[c] + h2o[c] -> pi[c] + amp[c]	0	0.0199505	0.0399009	0.0598514	0.0798018	0.0997523	0.119703	0.139653	0.159604	0.179554	0.199505
BSORx	h[c] + nadh[c] + btnso[c] -> nad[c] + h2o[c] + btn[c]	0	0	0	0	0	0	0	0	0	0	0
BSORy	h[c] + nadph[c] + btnso[c] -> nadp[c] + h2o[c] + btn[c]	0	0	0	0	0	0	0	0	0	0	0
BTNt2ipp	h[p] + btn[p] -> h[c] + btn[c]	0	0	0	0	0	0	0	0	0	0	0
BTNtex	btn[e] <=> btn[p]	0	0	0	0	0	0	0	0	0	0	0
BTS5	amet[c] + 2fe2s[c] + dtbt[c] -> h[c] + met__L[c] + dad_5[c] + 2fe1s[c] + btn[c]	0	1.61225e-07	3.2245e-07	4.83675e-07	6.449e-07	8.06125e-07	9.67349e-07	1.12857e-06	1.2898e-06	1.45102e-06	1.61225e-06
BUTCT	accoa[c] + but[c] -> ac[c] + btcoa[c]	0	0	0	0	0	0	0	0	0	0	0
BUTSO3abcpp	atp[c] + butso3[p] + h2o[c] -> h[c] + adp[c] + pi[c] + butso3[c]	0	0	0	0	0	0	0	0	0	0	0
BUTSO3tex	butso3[e] <=> butso3[p]	0	0	0	0	0	0	0	0	0	0	0
BUTt2rpp	h[p] + but[p] <=> h[c] + but[c]	0	0	0	0	0	0	0	0	0	0	0
BUTtex	but[e] <=> but[p]	0	0	0	0	0	0	0	0	0	0	0
BWCOGDS1	h[c] + bwco[c] + gtp[c] -> ppi[c] + bwco1gdp[c]	0	0	0	0	0	0	0	0	0	0	0
BWCOGDS2	h[c] + bwco1gdp[c] + gtp[c] -> bwcogdp[c] + ppi[c]	0	0	0	0	0	0	0	0	0	0	0
BWCOS	wco[c] + mptamp[c] -> bwco[c] + cu2[c] + amp[c]	0	0	0	0	0	0	0	0	0	0	0
CA2t3pp	h[p] + ca2[c] -> h[c] + ca2[p]	0	0	0	0	0	0	0	0	0	0	0
CA2tex	ca2[e] <=> ca2[p]	0	0.000419588	0.000839176	0.00125876	0.00167835	0.00209794	0.00251753	0.00293711	0.0033567	0.00377629	0.00419588
CADVtpp	h[p] + 15dap[c] + lys__L[p] -> h[c] + 15dap[p] + lys__L[c]	0	0	0	0	0	0	0	0	0	0	0
CAT	2 h2o2[c] -> o2[c] + 2 h2o[c]	0	0	0	0	0	0	0	0	0	0	0
CAt6pp	na1[p] + ca2[c] <=> ca2[p] + na1[c]	0	-0.000419588	-0.000839176	-0.00125876	-0.00167835	-0.00209794	-0.00251753	-0.00293711	-0.0033567	-0.00377629	-0.00419588
CBIAT	h[c] + atp[c] + cbi[c] <=> pppi[c] + adocbi[c]	0	0	0	0	0	0	0	0	0	0	0
CBIuabcpp	cbi[p] + atp[c] + h2o[c] -> h[c] + adp[c] + pi[c] + cbi[c]	0	0	0	0	0	0	0	0	0	0	0
CBL1abcpp	atp[c] + h2o[c] + cbl1[p] -> h[c] + cbl1[c] + adp[c] + pi[c]	0	0	0	0	0	0	0	0	0	0	0
CBLAT	h[c] + cbl1[c] + atp[c] <=> adocbl[c] + pppi[c]	0	0	0	0	0	0	0	0	0	0	0
CBMD	2 h[c] + cbm[c] -> nh4[c] + co2[c]	0	0	0	0	0	0	0	0	0	0	0
CBMKr	nh4[c] + atp[c] + co2[c] <=> 2 h[c] + adp[c] + cbp[c]	-48.415	-43.7885	-39.131	-34.1765	-29.222	-24.2675	-19.313	-14.3585	-9.40397	-4.44946	0.505042
CBPS	2 atp[c] + gln__L[c] + hco3[c] + h2o[c] -> 2 h[c] + 2 adp[c] + pi[c] + cbp[c] + glu__L[c]	0	0	0	0	0	0	0	0	0	0	0
CCGS	nh4[c] + atp[c] + cdg[c] -> h[c] + preq0[c] + adp[c] + pi[c] + h2o[c]	0	0	0	0	0	0	0	0	0	0	0
CD2abcpp	cd2[c] + atp[c] + h2o[c] -> h[c] + adp[c] + cd2[p] + pi[c]	0	0	0	0	0	0	0	0	0	0	0
CD2t3pp	cd2[c] + h[p] -> h[c] + cd2[p]	0	0	0	0	0	0	0	0	0	0	0
CD2tex	cd2[e] <=> cd2[p]	0	0	0	0	0	0	0	0	0	0	0
CD2tpp	cd2[p] -> cd2[c]	0	0	0	0	0	0	0	0	0	0	0
CDAPPA120	cdpdddecg[c] + h2o[c] -> 2 h[c] + pa120[c] + cmp[c]	0	0	0	0	0	0	0	0	0	0	0
CDAPPA140	cdpdtdecg[c] + h2o[c] -> 2 h[c] + pa140[c] + cmp[c]	0	0	0	0	0	0	0	0	0	0	0
CDAPPA141	cdpdtdec7eg[c] + h2o[c] -> 2 h[c] + pa141[c] + cmp[c]	0	0	0	0	0	0	0	0	0	0	0
CDAPPA160	h2o[c] + cdpdhdecg[c] -> 2 h[c] + pa160[c] + cmp[c]	0	0	0	0	0	0	0	0	0	0	0
CDAPPA161	cdpdhdec9eg[c] + h2o[c] -> 2 h[c] + pa161[c] + cmp[c]	0	0	0	0	0	0	0	0	0	0	0
CDAPPA180	cdpdodecg[c] + h2o[c] -> 2 h[c] + pa180[c] + cmp[c]	0	0	0	0	0	0	0	0	0	0	0
CDAPPA181	h2o[c] + cdpdodec11eg[c] -> 2 h[c] + pa181[c] + cmp[c]	0	0	0	0	0	0	0	0	0	0	0
CDGR	3 h[c] + preq0[c] + 2 nadph[c] -> preq1[c] + 2 nadp[c]	0	0	0	0	0	0	0	0	0	0	0
CDGS	h[c] + cph4[c] -> nh4[c] + cdg[c]	0	0	0	0	0	0	0	0	0	0	0
CDGUNPD	cdigmp[c] + h2o[c] -> h[c] + 5pg35pg[c]	0	0	0	0	0	0	0	0	0	0	0
CDPMEK	4c2me[c] + atp[c] -> h[c] + 2p4c2me[c] + adp[c]	0	0.000192583	0.000385166	0.000577749	0.000770333	0.000962916	0.0011555	0.00134808	0.00154067	0.00173325	0.00192583
CDPPH	h2o[c] + cdp[c] -> h[c] + pi[c] + cmp[c]	0	0	0	0	0	0	0	0	0	0	0
CDPRPTP	ctp[c] + rbt5p[c] + h[c] -> ppi[c] + cdprbt[c]	0	0	0	0	0	0	0	0	0	0	0
CDPRPTPT	rib__D[c] + cdprbt[c] -> cmp[c] + imp_CAP[c]	0	0	0	0	0	0	0	0	0	0	0
CFAS160E	2 amet[c] + pe161[c] -> 2 h[c] + cpe160[c] + 2 ahcys[c]	0	0	0	0	0	0	0	0	0	0	0
CFAS160G	2 amet[c] + pg161[c] -> 2 h[c] + 2 ahcys[c] + cpg160[c]	0	0	0	0	0	0	0	0	0	0	0
CFAS180E	2 amet[c] + pe181[c] -> 2 h[c] + 2 ahcys[c] + cpe180[c]	0	0	0	0	0	0	0	0	0	0	0
CFAS180G	2 amet[c] + pg181[c] -> 2 h[c] + 2 ahcys[c] + cpg180[c]	0	0	0	0	0	0	0	0	0	0	0
CGLYabcpp	atp[c] + cgly[p] + h2o[c] -> h[c] + cgly[c] + adp[c] + pi[c]	0	0	0	0	0	0	0	0	0	0	0
CGLYtex	cgly[e] <=> cgly[p]	-6.15402	-5.56676	-4.9795	-4.3913	-3.7805	-3.15386	-2.52416	-1.89447	-1.26477	-0.635076	-8.31921e-06
CH4t2pp	ch4[c] -> ch4[p]	0	0	0	0	0	0	0	0	0	0	0
CH4tex	ch4[e] <=> ch4[p]	0	0	0	0	0	0	0	0	0	0	0
CHLabcpp	atp[c] + chol[p] + h2o[c] -> h[c] + chol[c] + adp[c] + pi[c]	0	0	0	0	0	0	0	0	0	0	0
CHLt2pp	h[p] + chol[p] -> h[c] + chol[c]	0	0	0	0	0	0	0	0	0	0	0
CHLt3pp	h[p] + chol[c] -> h[c] + chol[p]	0	0	0	0	0	0	0	0	0	0	0
CHLtex	chol[e] <=> chol[p]	0	0	0	0	0	0	0	0	0	0	0
CHOLATEtpp	h[p] + cholate[c] -> h[c] + cholate[p]	0	0	0	0	0	0	0	0	0	0	0
CHOLD	nad[c] + chol[c] -> h[c] + betald[c] + nadh[c]	0	0	0	0	0	0	0	0	0	0	0
CHOLID	nad[c] + cholate[c] -> h[c] + dhcholn[c] + nadh[c]	0	0	0	0	0	0	0	0	0	0	0
CHORM	chor[c] -> pphn[c]	0	0.0260695	0.052139	0.0782085	0.104278	0.130348	0.156417	0.182487	0.208556	0.234626	0.260695
CHORS	3psme[c] -> pi[c] + chor[c]	0	0.0307237	0.0614473	0.092171	0.122895	0.153618	0.184342	0.215066	0.245789	0.276513	0.307237
CHRPL	chor[c] -> 4hbz[c] + pyr[c]	0	1.79766e-05	3.59532e-05	5.39297e-05	7.19063e-05	8.98829e-05	0.000107859	0.000125836	0.000143813	0.000161789	0.000179766
CHTBSptspp	chtbs[p] + pep[c] -> chtbs6p[c] + pyr[c]	0	0	0	0	0	0	0	0	0	0	0
CHTBStex	chtbs[e] <=> chtbs[p]	0	0	0	0	0	0	0	0	0	0	0
CINNDO	h[c] + o2[c] + cinnm[c] + nadh[c] -> nad[c] + cenchddd[c]	0	0	0	0	0	0	0	0	0	0	0
CITL	cit[c] -> ac[c] + oaa[c]	0	0	0	0	0	0	0	0	0	0	0
CITt3pp	h[p] + cit[c] -> h[c] + cit[p]	0	0	0	0	0	0	0	0	0	0	0
CITt7pp	cit[p] + succ[c] -> succ[p] + cit[c]	0	0	0	0	0	0	0	0	0	0	0
CITtex	cit[e] <=> cit[p]	-84.1216	-75.9488	-67.776	-59.6032	-51.4305	-42.999	-34.4012	-25.8034	-17.2056	-8.60781	-0.000324449
CLBtex	cellb[e] <=> cellb[p]	0	0	0	0	0	0	0	0	0	0	0
CLIPAabctex	lipa_cold[p] + atp[c] + h2o[c] -> h[c] + adp[c] + pi[c] + lipa_cold[e]	0	0	0	0	0	0	0	0	0	0	0
CLPNH120pp	clpn120[p] + h2o[p] -> h[p] + pa120[p] + pg120[p]	0	0	0	0	0	0	0	0	0	0	0
CLPNH140pp	h2o[p] + clpn140[p] -> h[p] + pg140[p] + pa140[p]	0	0	0	0	0	0	0	0	0	0	0
CLPNH141pp	h2o[p] + clpn141[p] -> h[p] + pg141[p] + pa141[p]	0	0	0	0	0	0	0	0	0	0	0
CLPNH160pp	h2o[p] + clpn160[p] -> h[p] + pg160[p] + pa160[p]	0	0	0	0	0	0	0	0	0	0	0
CLPNH161pp	clpn161[p] + h2o[p] -> h[p] + pa161[p] + pg161[p]	0	0	0	0	0	0	0	0	0	0	0
CLPNH180pp	h2o[p] + clpn180[p] -> h[p] + pg180[p] + pa180[p]	0	0	0	0	0	0	0	0	0	0	0
CLPNH181pp	h2o[p] + clpn181[p] -> h[p] + pg181[p] + pa181[p]	0	0	0	0	0	0	0	0	0	0	0
CLPNS120pp	2 pg120[p] <=> clpn120[p] + glyc[p]	0	0	0	0	-7.32647e-51	0	0	0	0	0	0
CLPNS140pp	2 pg140[p] <=> clpn140[p] + glyc[p]	0	0	0	0	0	0	0	0	0	0	0
CLPNS141pp	2 pg141[p] <=> clpn141[p] + glyc[p]	0	0	0	0	0	0	0	0	0	0	1.93502e-33
CLPNS160pp	2 pg160[p] <=> glyc[p] + clpn160[p]	0	0	0	0	0	0	0	0	0	0	0
CLPNS161pp	2 pg161[p] <=> clpn161[p] + glyc[p]	0	0	0	0	0	0	0	0	0	0	0
CLPNS180pp	2 pg180[p] <=> glyc[p] + clpn180[p]	0	0	0	0	0	0	0	0	0	1.99545e-49	0
CLPNS181pp	2 pg181[p] <=> glyc[p] + clpn181[p]	0	0	0	0	0	0	0	0	0	0	0
CLt3_2pp	h[c] + 2 cl[p] -> h[p] + 2 cl[c]	0	0	0	0	0	0	0	0	0	0	0.00161127
CLtex	cl[e] <=> cl[p]	0	0.000419588	0.000839176	0.00125876	0.00167835	0.00209794	0.00251753	0.00293711	0.0033567	0.00377629	0.00419588
CLtipp	cl[p] -> cl[c]	0	0	0	0	0	0	0	0	0	0	0
CMPN	h2o[c] + cmp[c] -> r5p[c] + csn[c]	0	0	0	0	0	0	0	0	0	0	0
CMPtex	cmp[e] <=> cmp[p]	0	0	0	0	0	0	0	0	0	0	0
CMtex	cm[e] <=> cm[p]	0	0	0	0	0	0	0	0	0	0	0
CMtpp	h[p] + cm[p] -> h[c] + cm[e]	0	0	0	0	0	0	0	0	0	0	0
CO2tex	co2[e] <=> co2[p]	-52.9092	-49.7617	-46.6142	-43.4666	-40.3191	-37.1716	-34.0241	-30.8766	-27.729	-24.5815	-19.7222
CO2tpp	co2[p] <=> co2[c]	-52.9092	-49.7617	-46.6142	-43.4666	-40.3191	-37.1716	-34.0241	-30.8766	-27.729	-24.5815	-19.7222
COBALT2abcpp	atp[c] + cobalt2[c] + h2o[c] -> h[c] + adp[c] + pi[c] + cobalt2[p]	0	0	0	0	0	0	0	0	0	0	0
COBALT2t3pp	h[p] + cobalt2[c] -> h[c] + cobalt2[p]	0	0	0	0	0	0	0	0	0	0	0
COBALT2tex	cobalt2[e] <=> cobalt2[p]	0	2.01531e-06	4.03062e-06	6.04593e-06	8.06125e-06	1.00766e-05	1.20919e-05	1.41072e-05	1.61225e-05	1.81378e-05	2.01531e-05
COBALT2tpp	cobalt2[p] -> cobalt2[c]	0	2.01531e-06	4.03062e-06	6.04593e-06	8.06125e-06	1.00766e-05	1.20919e-05	1.41072e-05	1.61225e-05	1.81378e-05	2.01531e-05
COLIPAPabctex	atp[c] + h2o[c] + tc_colipap[p] -> h[c] + adp[c] + pi[c] + tc_colipap[e]	0	0	0	0	0	0	0	0	0	0	0
CPGNabcpp	atp[c] + h2o[c] + cpgn[p] -> h[c] + adp[c] + pi[c] + cpgn[c]	0	0	0	0	0	0	0	0	0	0	0
CPGNexs	cpgn_un[e] + fe3[e] -> cpgn[e]	0	0	0	0	0	0	0	0	0	0	0
CPGNR1	fadh2[c] + 2 cpgn[c] -> 2 h[c] + 2 fe2[c] + 2 cpgn_un[c] + fad[c]	0	0	0	0	0	0	0	0	0	0	0
CPGNR2	2 cpgn[c] + fmnh2[c] -> 2 h[c] + 2 fe2[c] + 2 cpgn_un[c] + fmn[c]	0	0	0	0	0	0	0	0	0	0	0
CPGNR3	2 cpgn[c] + rbflvrd[c] -> 2 h[c] + 2 fe2[c] + 2 cpgn_un[c] + ribflv[c]	0	0	0	0	0	0	0	0	0	0	0
CPGNtonex	h[p] + cpgn[e] -> h[c] + cpgn[p]	0	0	0	0	0	0	0	0	0	0	0
CPGNUtex	h[p] + cpgn_un[p] -> cpgn_un[e] + h[c]	0	0	0	0	0	0	0	0	0	0	0
CPGNUtpp	h[p] + cpgn_un[c] -> h[c] + cpgn_un[p]	0	0	0	0	0	0	0	0	0	0	0
CPH4S	h2o[c] + ahdt[c] -> h[c] + pppi[c] + cph4[c] + acald[c]	0	0	0	0	0	0	0	0	0	0	0
CPL	prpmn[c] -> prcp[c] + ch4[c]	0	0	0	0	0	0	0	0	0	0	0
CPMPS	h2o[c] + gtp[c] -> cpmp[c] + ppi[c]	0	0	0	0	0	0	0	0	0	0	0
CPPPGO	2 h[c] + o2[c] + cpppg3[c] -> 2 h2o[c] + pppg9[c] + 2 co2[c]	0	0	0	0	0	0	0	0	0	0	0.000169374
CPPPGO2	2 amet[c] + cpppg3[c] -> 2 met__L[c] + 2 dad_5[c] + pppg9[c] + 2 co2[c]	0	0	0	0	0	0	0	0	0	0	0
CRNabcpp	atp[c] + crn[p] + h2o[c] -> h[c] + adp[c] + pi[c] + crn[c]	0	0	0	0	0	0	0	0	0	0	0
CRNCAL2	atp[c] + crn[c] + coa[c] -> adp[c] + pi[c] + crncoa[c]	0	0	0	0	0	0	0	0	0	0	0
CRNCAR	crncoa[c] <=> crnDcoa[c]	0	0	0	0	0	0	0	0	0	0	0
CRNCDH	crncoa[c] <=> h2o[c] + ctbtcoa[c]	0	0	0	0	0	0	0	0	0	0	0
CRNDabcpp	crn__D[p] + atp[c] + h2o[c] -> h[c] + adp[c] + pi[c] + crn__D[c]	0	0	0	0	0	0	0	0	0	0	0
CRNDCAL2	atp[c] + crn__D[c] + coa[c] -> adp[c] + pi[c] + crnDcoa[c]	0	0	0	0	0	0	0	0	0	0	0
CRNDt2rpp	h[p] + crn__D[p] <=> h[c] + crn__D[c]	-129.107	-116.904	-104.619	-91.5414	-78.4641	-65.3867	-52.3094	-39.2321	-26.1548	-13.0775	-0.000162225
CRNDtex	crn__D[e] <=> crn__D[p]	0	0	0	0	0	0	0	0	0	0	0
CRNt2rpp	h[p] + crn[p] <=> h[c] + crn[c]	-1000	-1000	-1000	-1000	-1000	-1000	-1000	-1000	-1000	-1000	-1000
CRNt7pp	gbbtn[c] + crn[p] -> gbbtn[p] + crn[c]	0	0	0	0	0	0	0	0	0	0	0
CRNt8pp	crn[p] + crn__D[c] -> crn__D[p] + crn[c]	0	0	0	0	0	0	0	0	0	0	0
CRNtex	crn[e] <=> crn[p]	0	0	0	0	0	0	0	0	0	0	0
CS	accoa[c] + h2o[c] + oaa[c] -> h[c] + cit[c] + coa[c]	0	0.0866741	0.173348	0.260022	0.346696	0.433371	0.520045	0.606719	0.693393	0.780067	5.0965
CS1tex	cs1[e] <=> cs1[p]	0	0	0	0	0	0	0	0	0	0	0
CSND	h[c] + h2o[c] + csn[c] -> nh4[c] + ura[c]	0	0	0	0	0	0	0	0	0	0	0
CSNt2pp	h[p] + csn[p] -> h[c] + csn[c]	0	0	0	0	0	0	0	0	0	0	0
CSNtex	csn[e] <=> csn[p]	0	0	0	0	0	0	0	0	0	0	0
CTBTabcpp	ctbt[p] + atp[c] + h2o[c] -> h[c] + adp[c] + ctbt[c] + pi[c]	0	0	0	0	0	0	0	0	0	0	0
CTBTCAL2	ctbt[c] + atp[c] + coa[c] -> adp[c] + pi[c] + ctbtcoa[c]	0	0	0	0	0	0	0	0	0	0	0
CTBTt2rpp	ctbt[p] + h[p] <=> h[c] + ctbt[c]	-129.107	-116.904	-104.619	-91.5414	-78.4641	-65.3867	-52.3094	-39.2321	-26.1548	-13.0775	-0.000162225
CTECOAI6	tdecoa[c] <=> td2coa[c]	-12.3823	-11.2277	-10.0732	-8.91869	-7.76417	-6.54867	-5.32731	-4.10594	-2.88458	-1.66322	-8.11123e-05
CTECOAI7	hdcoa[c] <=> hdd2coa[c]	-12.3823	-11.2335	-10.0848	-8.93611	-7.7874	-6.57312	-5.35664	-4.14017	-2.9237	-1.70723	-0.121284
CTECOAI8	odecoa[c] <=> od2coa[c]	0	0	0	3.90192e-34	0	0	0	0	0	0	6.56078e-65
CTPS2	atp[c] + utp[c] + gln__L[c] + h2o[c] -> 2 h[c] + ctp[c] + adp[c] + pi[c] + glu__L[c]	0	0.0129447	0.0258895	0.0388342	0.0517789	0.0647236	0.0776684	0.0906131	0.103558	0.116503	0.129447
CU1abcpp	atp[c] + h2o[c] + cu[c] -> h[c] + adp[c] + pi[c] + cu[p]	0	0	0	0	0	0	0	0	0	0	0
CU1Opp	4 h[p] + o2[p] + 4 cu[p] -> 4 cu2[p] + 2 h2o[p]	0	0	0	0	0	0	0	0	0	0	0
CU2abcpp	atp[c] + h2o[c] + cu2[c] -> h[c] + cu2[p] + adp[c] + pi[c]	0	0	0	0	0	0	0	0	0	0	0
CU2tex	cu2[e] <=> cu2[p]	0	5.71542e-05	0.000114308	0.000171463	0.000228617	0.000285771	0.000342925	0.00040008	0.000457234	0.000514388	0.000571542
CU2tpp	cu2[p] -> cu2[c]	0	5.71542e-05	0.000114308	0.000171463	0.000228617	0.000285771	0.000342925	0.00040008	0.000457234	0.000514388	0.000571542
CURR	h[c] + cur[c] + nadph[c] -> nadp[c] + dhcur[c]	0	0	0	0	0	0	0	0	0	0	0
CUt2pp	cu[c] -> cu[p]	0	0	0	0	0	0	0	0	0	0	0
CUt3	h[e] + cu[c] -> h[c] + cu[e]	0	0	0	0	0	0	0	0	0	0	0
CUtex	cu[e] <=> cu[p]	0	0	0	0	0	0	0	0	0	0	0
CXSAMS	amet[c] + pphn[c] -> phpyr[c] + h2o[c] + cxsam[c]	0	0	0	0	0	0	0	0	0	0	0
CYANST	cyan[c] + tsul[c] -> h[c] + tcynt[c] + so3[c]	0	0	0	0	0	0	0	0	0	0	0
CYANSTpp	cyan[p] + tsul[p] -> tcynt[p] + h[p] + so3[p]	0	0	0	0	0	0	0	0	0	0	0
CYANtex	cyan[e] <=> cyan[p]	0	0	0	0	0	0	0	0	0	0	0
CYNTAH	3 h[c] + cynt[c] + hco3[c] -> nh4[c] + 2 co2[c]	0	0	0	0	0	0	0	0	0	0	0
CYNTt2pp	h[p] + cynt[p] -> h[c] + cynt[c]	0	0	0	0	0	0	0	0	0	0	0
CYNTtex	cynt[e] <=> cynt[p]	0	0	0	0	0	0	0	0	0	0	0
CYSabc2pp	cys__L[c] + atp[c] + h2o[c] -> h[c] + adp[c] + pi[c] + cys__L[p]	0	0	0	0	0	0	0	0	0	0	0
CYSDabcpp	atp[c] + h2o[c] + cys__D[p] -> h[c] + adp[c] + pi[c] + cys__D[c]	0	0	0	0	0	0	0	0	0	0	0
CYSDS	cys__L[c] + h2o[c] -> h2s[c] + nh4[c] + pyr[c]	0	0	0	0	0	0	0	0	0	0	0
CYSDtex	cys__D[e] <=> cys__D[p]	0	0	0	0	0	0	0	0	0	0	0
CYSItex	cysi__L[e] <=> cysi__L[p]	0	0	0	0	0	0	0	0	0	0	0
CYSItpp	cysi__L[c] -> cysi__L[p]	0	0	0	0	0	0	0	0	0	0	0
CYSS	h2s[c] + acser[c] -> h[c] + ac[c] + cys__L[c]	0	0.0199505	0.0399009	0.0598514	0.0798018	0.0997523	0.119703	0.139653	0.159604	0.179554	0.199505
CYSSADS	2 h[c] + 3sala[c] -> ala__L[c] + so2[c]	0	0	0	0	0	0	0	0	0	0	0
CYSTA	akg[c] + cys__L[c] -> glu__L[c] + mercppyr[c]	0	0	0	0	0	0	0	0	0	0	0
CYStex	cys__L[e] <=> cys__L[p]	-9.5932	-8.73096	-7.86872	-6.99679	-5.99725	-4.99771	-3.99817	-2.99863	-1.99909	-0.999553	-1.23993e-05
CYSTL	cyst__L[c] + h2o[c] -> nh4[c] + pyr[c] + hcys__L[c]	0	0.0124075	0.0248149	0.0372224	0.0496299	0.0620373	0.0744448	0.0868523	0.0992597	0.111667	0.124075
CYStpp	cys__L[c] -> cys__L[p]	0	0	0	0	0	0	0	0	0	0	0
CYTBD2pp	2 h[c] + 0.5 o2[c] + mql8[c] -> 2 h[p] + h2o[c] + mqn8[c]	0	0	0	0	0	0	0	0	0	0	0
CYTBDpp	2 h[c] + 0.5 o2[c] + q8h2[c] -> 2 h[p] + h2o[c] + q8[c]	0	0	0	0	0	0	0	0	0	0	0
CYTBO3_4pp	4 h[c] + 0.5 o2[c] + q8h2[c] -> 4 h[p] + h2o[c] + q8[c]	0	0	0	0	0	0	0	0	0	16.3789	35.9983
CYTD	h[c] + cytd[c] + h2o[c] -> nh4[c] + uri[c]	0	0	0	0	0	0	0	0	0	0	0
CYTDH	cytd[c] + h2o[c] -> rib__D[c] + csn[c]	0	0	0	0	0	0	0	0	0	0	0
CYTDK1	cytd[c] + atp[c] -> h[c] + adp[c] + cmp[c]	0	0	0	0	0	0	0	0	0	0	0
CYTDK2	cytd[c] + gtp[c] -> h[c] + gdp[c] + cmp[c]	0	0	0	0	0	0	0	0	0	0	0
CYTDt2pp_copy1	h[p] + cytd[p] -> h[c] + cytd[c]	0	0	0	0	0	0	0	0	0	0	0
CYTDtex	cytd[e] <=> cytd[p]	0	0	0	0	0	0	0	0	0	0	0
CYTK1	atp[c] + cmp[c] <=> adp[c] + cdp[c]	-32.2767	-29.2121	-26.1269	-22.8437	-19.5605	-16.2772	-12.994	-9.7108	-6.42758	-3.14436	0.14585
CYTK2	atp[c] + dcmp[c] <=> adp[c] + dcdp[c]	-22.9397	-21.0223	-19.1049	-17.1875	-15.2701	-13.1993	-10.9756	-8.56647	-5.75321	-2.88407	-0.000121668
D_LACt2pp	h[p] + lac__D[p] <=> h[c] + lac__D[c]	-20	-18.8352	-17.486	-15.57	-13.6539	-11.7378	-9.82168	-7.90559	-5.9895	-4.07341	-0.00010815
D_LACtex	lac__D[e] <=> lac__D[p]	-20	-18.8352	-17.486	-15.57	-13.6539	-11.7378	-9.82168	-7.90559	-5.9895	-4.07341	-0.00010815
DAAD	h2o[c] + ala__D[c] + fad[c] -> fadh2[c] + nh4[c] + pyr[c]	0	0	0	0	0	0	0	0	0	0	0
DADA	h[c] + dad_2[c] + h2o[c] -> nh4[c] + din[c]	0	0	0	0	0	0	0	0	0	0	0
DADK	atp[c] + damp[c] <=> dadp[c] + adp[c]	-35.7433	-32.7551	-29.7669	-26.7788	-23.7906	-20.8025	-17.8143	-14.8262	-11.3038	-6.84054	-0.0211358
DADNt2pp	h[p] + dad_2[p] -> h[c] + dad_2[c]	0	0	0	0	0	0	0	0	0	0	0
DADNtex	dad_2[e] <=> dad_2[p]	0	0	0	0	0	0	0	0	0	0	0
DAGK120	atp[c] + 12dgr120[c] -> h[c] + adp[c] + pa120[c]	0	0	0	0	0	0	0	0	0	0	0
DAGK140	atp[c] + 12dgr140[c] -> h[c] + adp[c] + pa140[c]	0	0	0	0	0	0	0	0	0	0	0
DAGK141	atp[c] + 12dgr141[c] -> h[c] + pa141[c] + adp[c]	0	0	0	0	0	0	0	0	0	0	3.87005e-33
DAGK160	atp[c] + 12dgr160[c] -> h[c] + pa160[c] + adp[c]	0	0	0	0	0	0	0	0	0	0	0
DAGK161	atp[c] + 12dgr161[c] -> h[c] + adp[c] + pa161[c]	0	0	0	0	0	0	0	0	0	0	0
DAGK180	atp[c] + 12dgr180[c] -> h[c] + adp[c] + pa180[c]	0	0	0	0	0	0	0	0	0	0	1.33852e-33
DAGK181	atp[c] + 12dgr181[c] -> h[c] + pa181[c] + adp[c]	0	0	0	0	0	0	0	0	0	0	0
DALAt2pp	h[p] + ala__D[p] -> h[c] + ala__D[c]	0	0	0	0	0	0	0	0	0	0	0.0111254
DALAtex	ala__D[e] <=> ala__D[p]	-4.23441	-3.86118	-3.48351	-3.10287	-2.72224	-2.3416	-1.96097	-1.58033	-1.1997	-0.694219	-7.48729e-05
DAMPtex	damp[e] <=> damp[p]	0	0	0	0	0	0	0	0	0	0	0
DAPabcpp	atp[c] + 26dap__M[p] + h2o[c] -> h[c] + adp[c] + pi[c] + 26dap__M[c]	0	0	0	0	0	0	0	0	0	0	0
DAPAL	23dappa[c] + h2o[c] -> 2 nh4[c] + pyr[c]	0	0	0	0	0	0	0	0	0	0	0
DAPDC	h[c] + 26dap__M[c] -> lys__L[c] + co2[c]	0	0.027663	0.0553259	0.0829889	0.110652	0.138315	0.165978	0.193641	0.221304	0.248967	0.27663
DAPE	26dap_LL[c] <=> 26dap__M[c]	0	0.029903	0.0598061	0.0897091	0.119612	0.149515	0.179418	0.209321	0.239224	0.269127	0.29903
DAPtex	15dap[e] <=> 15dap[p]	-7.61365	-6.92933	-6.24501	-5.5607	-4.87638	-4.19206	-3.50774	-2.82342	-2.13911	-1.24547	-1.545e-05
DARBabcpp	atp[c] + h2o[c] + arab__D[p] -> h[c] + arab__D[c] + adp[c] + pi[c]	0	0	0	0	0	0	0	0	0	0	0
DARBt2rpp	h[p] + arab__D[p] <=> h[c] + arab__D[c]	-129.107	-116.904	-104.619	-91.5414	-78.4641	-65.3867	-52.3094	-39.2321	-26.1548	-13.0775	-0.000162225
DARBt3ipp	h[p] + arab__D[c] -> h[c] + arab__D[p]	0	0	0	0	0	0	0	0	0	0	0
DARBtex	arab__D[e] <=> arab__D[p]	-10.9014	-9.95343	-9.0055	-8.0413	-7.07458	-6.10786	-5.14114	-4.16843	-3.17412	-2.165	-2.83499e-05
DASYN120	h[c] + ctp[c] + pa120[c] -> cdpdddecg[c] + ppi[c]	0	0	0	0	0	0	0	0	0	0	0
DASYN140	h[c] + ctp[c] + pa140[c] -> cdpdtdecg[c] + ppi[c]	0	0	0	0	0	0	0	0	0	0	0
DASYN141	h[c] + pa141[c] + ctp[c] -> cdpdtdec7eg[c] + ppi[c]	0	0	0	0	0	0	0	0	0	0	0
DASYN160	h[c] + pa160[c] + ctp[c] -> ppi[c] + cdpdhdecg[c]	0	0.0051442	0.0102884	0.0154326	0.0205768	0.025721	0.0308652	0.0360094	0.0411536	0.0462978	0.051442
DASYN161	h[c] + ctp[c] + pa161[c] -> cdpdhdec9eg[c] + ppi[c]	0	0.00606318	0.0121264	0.0181896	0.0242527	0.0303159	0.0363791	0.0424423	0.0485055	0.0545687	0.0606318
DASYN180	h[c] + ctp[c] + pa180[c] -> cdpdodecg[c] + ppi[c]	0	0	0	0	0	0	0	0	0	0	0
DASYN181	h[c] + pa181[c] + ctp[c] -> ppi[c] + cdpdodec11eg[c]	0	0	0	0	0	0	0	0	0	0	0
DATPHs	h[c] + datp[c] + h2o[c] -> nh4[c] + ditp[c]	0	0	0	0	0	0	0	0	0	0	0
DB4PS	ru5p__D[c] -> h[c] + db4p[c] + for[c]	0	7.19063e-05	0.000143813	0.000215719	0.000287625	0.000359532	0.000431438	0.000503344	0.00057525	0.000647157	0.000719063
DBTS	atp[c] + dann[c] + co2[c] -> 3 h[c] + adp[c] + pi[c] + dtbt[c]	0	1.61225e-07	3.2245e-07	4.83675e-07	6.449e-07	8.06125e-07	9.67349e-07	1.12857e-06	1.2898e-06	1.45102e-06	1.61225e-06
DC6PDA	chtbs6p[c] + h2o[c] -> ac[c] + mchtbs6p[c]	0	0	0	0	0	0	0	0	0	0	0
DCAtex	dca[e] <=> dca[p]	0	0	0	0	0	0	0	0	0	0	0
DCMPtex	dcmp[e] <=> dcmp[p]	0	0	0	0	0	0	0	0	0	0	0
DCTPD	h[c] + dctp[c] + h2o[c] -> dutp[c] + nh4[c]	0	0	0	0	0	0	0	0	0	0	0
DCYTD	h[c] + dcyt[c] + h2o[c] -> duri[c] + nh4[c]	0	0	0	0	0	0	0	0	0	0	0
DCYTt2pp	dcyt[p] + h[p] -> h[c] + dcyt[c]	0	0	0	0	0	0	0	0	0	0	0
DCYTtex	dcyt[e] <=> dcyt[p]	0	0	0	0	0	0	0	0	0	0	0
DDCAtexi	ddca[e] -> ddca[p]	0	0	0	0	0	0	0	0	0	0	0
DDGALK	atp[c] + 2dh3dgal[c] -> h[c] + adp[c] + 2dh3dgal6p[c]	0	0	0	0	0	0	0	0	0	0	0
DDGLCNt2rpp	h[p] + 2ddglcn[p] <=> h[c] + 2ddglcn[c]	0	0	0	0	0	0	0	0	0	0	0
DDGLCNtex	2ddglcn[e] <=> 2ddglcn[p]	0	0	0	0	0	0	0	0	0	0	0
DDGLK	2ddglcn[c] + atp[c] -> h[c] + adp[c] + 2ddg6p[c]	0	0	0	0	0	0	0	0	0	0	0
DDPA	pep[c] + e4p[c] + h2o[c] -> pi[c] + 2dda7p[c]	0	0.0307237	0.0614473	0.092171	0.122895	0.153618	0.184342	0.215066	0.245789	0.276513	0.307237
DDPGALA	2dh3dgal6p[c] <=> g3p[c] + pyr[c]	0	0	0	0	0	0	0	0	0	0	0
DGK1	atp[c] + dgmp[c] <=> adp[c] + dgdp[c]	-35.7433	-32.7551	-29.7669	-26.7788	-23.7906	-20.8025	-17.8143	-14.8262	-11.3038	-6.84054	-0.0211358
DGMPtex	dgmp[e] <=> dgmp[p]	0	0	0	0	0	0	0	0	0	0	0
DGSNt2pp	h[p] + dgsn[p] -> h[c] + dgsn[c]	0	0	0	0	0	0	0	0	0	0	0
DGSNtex	dgsn[e] <=> dgsn[p]	0	0	0	0	0	0	0	0	0	0	0
DGUNC	2 gtp[c] -> cdigmp[c] + 2 ppi[c]	0	0	0	0	0	0	0	0	0	0	0
DHAD1	23dhmb[c] -> 3mob[c] + h2o[c]	0	0.0704846	0.140969	0.211454	0.281938	0.352423	0.422908	0.493392	0.563877	0.634362	0.704846
DHAD2	23dhmp[c] -> h2o[c] + 3mop[c]	0	0.0234203	0.0468407	0.070261	0.0936813	0.117102	0.140522	0.163942	0.187363	0.210783	0.234203
DHAPT	pep[c] + dha[c] -> dhap[c] + pyr[c]	0	0	0	0	0	0	0	0	0	0	0
DHAtex	dha[e] <=> dha[p]	-18.1695	-16.6477	-15.1258	-13.5719	-12.0179	-10.464	-8.85957	-7.19259	-5.47691	-3.74088	-5.72557e-05
DHAtpp	dha[p] <=> dha[c]	-18.1695	-16.6477	-15.1258	-13.5719	-12.0179	-10.464	-8.85957	-7.19259	-5.47691	-3.74088	-5.72557e-05
DHBD	nad[c] + 23ddhb[c] <=> h[c] + 23dhb[c] + nadh[c]	3.36467e-28	0	0	2.62144e-35	0	0	0	0	8.44923e-30	4.20584e-29	0
DHBS	h[c] + atp[c] + 23dhb[c] -> 23dhba[c] + ppi[c]	0	0	0	2.50912e-35	0	0	0	0	1.15964e-29	2.19044e-29	0
DHBSH	h2o[c] + 23dhbzs[c] -> ser__L[c] + 23dhb[c]	0	0	0	0	0	0	0	0	1.15912e-29	2.19405e-29	0
DHBSZ3FEabcpp	atp[c] + h2o[c] + fe3dhbzs3[p] -> h[c] + adp[c] + pi[c] + fe3dhbzs3[c]	0	0	0	0	0	0	0	0	0	0	0
DHCIND	nad[c] + cenchddd[c] -> h[c] + dhcinnm[c] + nadh[c]	0	0	0	0	0	0	0	0	0	0	0
DHCINDO	o2[c] + dhcinnm[c] -> h[c] + hkntd[c]	0	0	0	0	0	0	0	0	0	0	0
DHCURR	h[c] + nadph[c] + dhcur[c] -> nadp[c] + thcur[c]	0	0	0	0	0	0	0	0	0	0	0
DHDPRy	h[c] + nadph[c] + 23dhdp[c] -> nadp[c] + thdp[c]	0	0.029903	0.0598061	0.0897091	0.119612	0.149515	0.179418	0.209321	0.239224	0.269127	0.29903
DHDPS	aspsa[c] + pyr[c] -> h[c] + 2 h2o[c] + 23dhdp[c]	0	0.029903	0.0598061	0.0897091	0.119612	0.149515	0.179418	0.209321	0.239224	0.269127	0.29903
DHFR	h[c] + nadph[c] + dhf[c] <=> thf[c] + nadp[c]	-4.00382e-25	0.00215892	0.00431784	0.00647676	0.00863568	0.0107946	0.0129535	0.0151124	0.0172714	0.0194303	0.0215892
DHFS	atp[c] + glu__L[c] + dhpt[c] -> h[c] + adp[c] + pi[c] + dhf[c]	0	5.39297e-05	0.000107859	0.000161789	0.000215719	0.000269649	0.000323578	0.000377508	0.000431438	0.000485368	0.000539297
DHGLYH	h[c] + h2o[c] + dhgly[c] -> glx[c] + nh4[c]	0	0	0	0	0	0	0	0	0	0	0
DHMPTR	h[c] + dhmpt[c] + nadph[c] -> thmnp[c] + nadp[c]	0	0	0	0	0	0	0	0	0	0	0
DHNAOT4	h[c] + dhna[c] + octdp[c] -> ppi[c] + 2dmmql8[c] + co2[c]	0	0	0	0	0	0	0	0	0	0	0
DHNCOAS	h[c] + sbzcoa[c] -> h2o[c] + 14dhncoa[c]	0	0	0	0	0	0	0	0	0	0	0
DHNCOAT	h2o[c] + 14dhncoa[c] -> h[c] + dhna[c] + coa[c]	0	0	0	0	0	0	0	0	0	0	0
DHNPA2r	dhnpt[c] <=> 6hmhpt[c] + gcald[c]	3.0281e-28	5.39297e-05	0.000107859	0.000161789	0.000215719	0.000269649	0.000323578	0.000377508	0.000431438	0.000485368	0.000539297
DHNPTE	dhnpt[c] <=> dhmpt[c]	0	0	0	0	0	0	0	0	0	0	0
DHORD2	dhor__S[c] + q8[c] -> q8h2[c] + orot[c]	0	0	0	0	0	0	0	0	0	0	0
DHORD5	dhor__S[c] + mqn8[c] -> orot[c] + mql8[c]	0	0	0	0	0	0	0	0	0	0	0
DHORDfum	dhor__S[c] + fum[c] -> orot[c] + succ[c]	0	0	0	0	0	0	0	0	0	0	0
DHORTS	dhor__S[c] + h2o[c] <=> h[c] + cbasp[c]	-13.9941	-12.6965	-11.38	-10.0218	-8.66357	-7.30536	-5.91883	-4.50579	-3.09275	-1.67972	-0.266678
DHPPD	nad[c] + cechddd[c] -> h[c] + dhpppn[c] + nadh[c]	0	0	0	0	0	0	0	0	0	0	0
DHPPDA2	h[c] + h2o[c] + 25drapp[c] -> 5apru[c] + nh4[c]	0	3.59532e-05	7.19063e-05	0.000107859	0.000143813	0.000179766	0.000215719	0.000251672	0.000287625	0.000323578	0.000359532
DHPS2	6hmhptpp[c] + 4abz[c] -> ppi[c] + dhpt[c]	0	5.39297e-05	0.000107859	0.000161789	0.000215719	0.000269649	0.000323578	0.000377508	0.000431438	0.000485368	0.000539297
DHPStex	dhps[e] <=> dhps[p]	0	0	0	0	0	0	0	0	0	0	0
DHPStr	dhps[c] -> dhps[p]	0	0	0	0	0	0	0	0	0	0	0
DHPTDCs2	dhptd[c] -> mdhdhf[c]	0	3.61144e-05	7.22288e-05	0.000108343	0.000144458	0.000180572	0.000216686	0.000252801	0.000288915	0.000325029	0.000361144
DHPTDNR	3 h[c] + nadph[c] + dhptdn[c] -> thptdn[c] + nadp[c]	0	0	0	0	0	0	0	0	0	0	0
DHPTDNRN	3 h[c] + dhptdn[c] + nadh[c] -> nad[c] + thptdn[c]	0	0	0	0	0	0	0	0	0	0	0
DHPTPE	ahdt[c] <=> dhmptp[c]	0	0	0	0	0	0	0	0	0	0	0
DHQS	2dda7p[c] -> pi[c] + 3dhq[c]	0	0.0307237	0.0614473	0.092171	0.122895	0.153618	0.184342	0.215066	0.245789	0.276513	0.307237
DHQTi	3dhq[c] -> 3dhsk[c] + h2o[c]	0	0.0307237	0.0614473	0.092171	0.122895	0.153618	0.184342	0.215066	0.245789	0.276513	0.307237
DIMPtex	dimp[e] <=> dimp[p]	0	0	0	0	0	0	0	0	0	0	0
DINSt2pp	din[p] + h[p] -> h[c] + din[c]	0	0	0	0	0	0	0	0	0	0	0
DINStex	din[e] <=> din[p]	0	0	0	0	0	0	0	0	0	0	0
DKGLCNR1	h[c] + 25dkglcn[c] + nadph[c] -> 2dhguln[c] + nadp[c]	0	0	0	0	0	0	0	0	0	0	0
DKGLCNR2x	h[c] + 25dkglcn[c] + nadh[c] -> nad[c] + 5dglcn[c]	0	0	0	0	0	0	0	0	0	0	0
DKGLCNR2y	h[c] + 25dkglcn[c] + nadph[c] -> nadp[c] + 5dglcn[c]	0	0	0	0	0	0	0	0	0	0	0
DM_4crsol_c	4crsol[c] ->	0	0	0	0	0	0	0	0	0	0	0.000176136
DM_5drib_c	5drib[c] ->	0	1.81378e-05	3.62756e-05	5.44134e-05	7.25512e-05	9.0689e-05	0.000108827	0.000126965	0.000145102	0.00016324	0.000181378
DM_aacald_c	aacald[c] ->	0	0	0	0	0	0	0	0	0	0	0
DM_amob_c	amob[c] ->	0	1.61225e-07	3.2245e-07	4.83675e-07	6.449e-07	8.06125e-07	9.67349e-07	1.12857e-06	1.2898e-06	1.45102e-06	1.61225e-06
DM_mththf_c	mththf[c] ->	0	0	0	0	0	0	0	0	0	0	0
DM_oxam_c	oxam[c] ->	0	0	0	0	0	0	0	0	0	0	0
DM_suc6p_c	suc6p[c] ->	0	0	0	0	0	0	0	0	0	0	0
DMATT	ipdp[c] + dmpp[c] -> grdp[c] + ppi[c]	0	2.24103e-05	4.48205e-05	6.72308e-05	8.9641e-05	0.000112051	0.000134462	0.000156872	0.000179282	0.000201692	0.000224103
DMPPS	h[c] + h2mb4p[c] + nadh[c] -> nad[c] + h2o[c] + dmpp[c]	0	0	0	0	0	0	0	0	0	0	0
DMQMT	amet[c] + 2omhmbl[c] -> h[c] + q8h2[c] + ahcys[c]	0	0	0	0	0	0	0	0	3.0538e-15	0	0
DMSOR1	mql8[c] + dmso[c] -> h2o[c] + dms[c] + mqn8[c]	0	0	0	0	0	0	0	0	0	0	0
DMSOR1pp	dmso[p] + mql8[c] -> h2o[p] + dms[p] + mqn8[c]	0	0	0	0	0	0	0	0	0	0	0
DMSOR2	2dmmql8[c] + dmso[c] -> 2dmmq8[c] + h2o[c] + dms[c]	0	0	0	0	0	0	0	0	0	0	0
DMSOR2pp	dmso[p] + 2dmmql8[c] -> h2o[p] + dms[p] + 2dmmq8[c]	0	0	0	0	0	0	0	0	0	0	0
DMSOtex	dmso[e] <=> dmso[p]	0	0	0	0	0	0	0	0	0	0	0
DMSOtpp	dmso[p] <=> dmso[c]	0	0	0	0	0	0	0	0	0	0	0
DMStex	dms[e] <=> dms[p]	0	0	0	0	0	0	0	0	0	0	0
DNMPPA	dhpmp[c] + h2o[c] -> pi[c] + dhnpt[c]	0	5.39297e-05	0.000107859	0.000161789	0.000215719	0.000269649	0.000323578	0.000377508	0.000431438	0.000485368	0.000539297
DNTPPA	h2o[c] + ahdt[c] -> h[c] + dhpmp[c] + ppi[c]	0	5.39297e-05	0.000107859	0.000161789	0.000215719	0.000269649	0.000323578	0.000377508	0.000431438	0.000485368	0.000539297
DOGULNR	h[c] + 23doguln[c] + nadh[c] -> nad[c] + 3dhguln[c]	0	0	0	0	0	0	0	0	0	0	0
DOPAtex	dopa[e] <=> dopa[p]	0	0	0	0	0	0	0	0	0	0	0
DOXRBCNtex	doxrbcn[e] <=> doxrbcn[p]	0	0	0	0	0	0	0	0	0	0	0
DOXRBCNtpp	h[p] + doxrbcn[p] -> h[c] + doxrbcn[e]	0	0	0	0	0	0	0	0	0	0	0
DPCOAK	atp[c] + dpcoa[c] -> h[c] + adp[c] + coa[c]	0	5.43328e-05	0.000108666	0.000162998	0.000217331	0.000271664	0.000325997	0.00038033	0.000434662	0.000488995	0.000543328
DPR	h[c] + 2dhp[c] + nadph[c] -> nadp[c] + pant__R[c]	0	5.43328e-05	0.000108666	0.000162998	0.000217331	0.000271664	0.000325997	0.00038033	0.000434662	0.000488995	0.000543328
DRPA	2dr5p[c] -> g3p[c] + acald[c]	9.36485e-31	0	0	0	0	0	0	0	0	0	0
DSBAO1	dsbard[p] + q8[c] -> q8h2[c] + dsbaox[p]	0	0	0	0	0	0	0	0	0	0	0
DSBAO2	dsbard[p] + mqn8[c] -> dsbaox[p] + mql8[c]	0	0	0	0	0	0	0	0	0	0	0
DSBCGT	dsbcox[p] + 2 gthrd[p] -> dsbcrd[p] + gthox[p]	0	0	0	0	0	0	0	0	0	0	0
DSBDR	dsbdox[c] + trdrd[c] -> dsbdrd[c] + trdox[c]	0	0	0	0	0	0	0	0	0	0	0
DSBGGT	dsbgox[p] + 2 gthrd[p] -> gthox[p] + dsbgrd[p]	0	0	0	0	0	0	0	0	0	0	0
DSERDHr	nadp[c] + ser__D[c] <=> h[c] + 2amsa[c] + nadph[c]	-42.732	-38.8178	-34.8872	-30.8148	-26.7113	-22.5812	-18.451	-14.3208	-10.1907	-5.9689	-8.11123e-05
DSERt2pp	h[p] + ser__D[p] -> h[c] + ser__D[c]	0	0	0	0	0	0	0	0	0	0	0
DSERtex	ser__D[e] <=> ser__D[p]	0	0	0	0	0	0	0	0	0	0	0
DTARTD	tartr__D[c] -> h2o[c] + oaa[c]	0	0	0	0	0	0	0	0	0	0	0
DTMPK	atp[c] + dtmp[c] <=> adp[c] + dtdp[c]	0	0.00210499	0.00420998	0.00631497	0.00841997	0.010525	0.0126299	0.0147349	0.0168399	0.0189449	0.0210499
DTMPtex	dtmp[e] <=> dtmp[p]	0	0	0	0	0	0	0	0	0	0	0
DUMPtex	dump[e] <=> dump[p]	0	0	0	0	0	0	0	0	0	0	0
DURADx	nad[c] + 56dura[c] <=> h[c] + ura[c] + nadh[c]	0	0	0	0	0	0	0	0	0	0	0
DURIK1	duri[c] + atp[c] -> h[c] + adp[c] + dump[c]	0	0	0	0	0	0	0	0	0	0	0
DURIPP	duri[c] + pi[c] <=> 2dr1p[c] + ura[c]	-9.69349	-8.75063	-7.79961	-6.8486	-5.89758	-4.94657	-3.9855	-2.99439	-2.00328	-1.01217	-0.0210622
DURIt2pp	h[p] + duri[p] -> h[c] + duri[c]	0	0	0	0	0	0	0	0	0	0	0
DURItex	duri[e] <=> duri[p]	0	0	0	0	0	0	0	0	0	0	0
DUTPDP	dutp[c] + h2o[c] -> h[c] + ppi[c] + dump[c]	0	0	0	0	0	0	0	0	0	0	0
DXPRIi	h[c] + dxyl5p[c] + nadph[c] -> 2me4p[c] + nadp[c]	0	0.000192583	0.000385166	0.000577749	0.000770333	0.000962916	0.0011555	0.00134808	0.00154067	0.00173325	0.00192583
DXPS	h[c] + g3p[c] + pyr[c] -> dxyl5p[c] + co2[c]	0	0.000228536	0.000457073	0.000685609	0.000914145	0.00114268	0.00137122	0.00159975	0.00182829	0.00205683	0.00228536
DXYLK	dxyl[c] + atp[c] -> h[c] + adp[c] + dxyl5p[c]	0	0	0	0	0	0	0	0	0	0	0
DXYLONtex	dxylnt[e] <=> dxylnt[p]	0	0	0	0	0	0	0	0	0	0	0
DXYLONtpp	dxylnt[p] <=> dxylnt[c]	0	0	0	0	0	0	0	0	0	0	0
E4PD	nad[c] + e4p[c] + h2o[c] <=> 2 h[c] + nadh[c] + 4per[c]	-4.80667e-28	-3.59532e-05	-7.19063e-05	-0.000107859	-0.000143813	-0.000179766	-0.000215719	-0.000251672	-0.000287625	-0.000323578	-0.000359532
E4PP	e4p[c] + h2o[c] -> pi[c] + erthrs[c]	0	0	0	0	0	0	0	0	0	0	0
EAR100x	h[c] + tdec2eACP[c] + nadh[c] -> nad[c] + dcaACP[c]	0	0	0	0	0	0	0	0	0	0	0
EAR100y	h[c] + tdec2eACP[c] + nadph[c] -> nadp[c] + dcaACP[c]	0	0	0	0	0	0	0	0	0	0	0
EAR120x	h[c] + tddec2eACP[c] + nadh[c] -> nad[c] + ddcaACP[c]	0	0	0	0	0	0	0	0	0	0	0
EAR120y	h[c] + tddec2eACP[c] + nadph[c] -> nadp[c] + ddcaACP[c]	0	0	0	0	0	0	0	0	0	0	0
EAR121x	h[c] + t3c5ddeceACP[c] + nadh[c] -> nad[c] + cddec5eACP[c]	0	0	0	0	0	0	0	0	0	0	0
EAR121y	h[c] + t3c5ddeceACP[c] + nadph[c] -> nadp[c] + cddec5eACP[c]	0	0	0	0	0	0	0	0	0	0	0
EAR140x	h[c] + tmrs2eACP[c] + nadh[c] -> nad[c] + myrsACP[c]	0	0	0	0	0	0	0	0	0	0	0
EAR140y	h[c] + tmrs2eACP[c] + nadph[c] -> nadp[c] + myrsACP[c]	0	0	0	0	0	0	0	0	0	0	0
EAR141x	h[c] + t3c7mrseACP[c] + nadh[c] -> nad[c] + tdeACP[c]	0	0	0	0	0	0	0	0	0	0	0
EAR141y	h[c] + t3c7mrseACP[c] + nadph[c] -> tdeACP[c] + nadp[c]	0	0	0	0	0	0	0	0	0	0	0
EAR160x	h[c] + tpalm2eACP[c] + nadh[c] -> nad[c] + palmACP[c]	0	0	0	0	0	0	0	0	0	0	0
EAR160y	h[c] + tpalm2eACP[c] + nadph[c] -> nadp[c] + palmACP[c]	0	0	0	0	0	0	0	0	0	0	0
EAR161x	h[c] + t3c9palmeACP[c] + nadh[c] -> nad[c] + hdeACP[c]	0	0	0	0	0	0	0	0	0	0	0
EAR161y	h[c] + t3c9palmeACP[c] + nadph[c] -> hdeACP[c] + nadp[c]	0	0	0	0	0	0	0	0	0	0	0
EAR180x	h[c] + toctd2eACP[c] + nadh[c] -> nad[c] + ocdcaACP[c]	0	0	0	0	0	0	0	0	0	0	0
EAR180y	h[c] + toctd2eACP[c] + nadph[c] -> nadp[c] + ocdcaACP[c]	0	0	0	0	0	0	0	0	0	0	0
EAR181x	h[c] + t3c11vaceACP[c] + nadh[c] -> nad[c] + octeACP[c]	0	0	0	0	0	0	0	0	0	0	0
EAR181y	h[c] + t3c11vaceACP[c] + nadph[c] -> nadp[c] + octeACP[c]	0	0	0	0	0	0	0	0	0	0	0
EAR40x	h[c] + but2eACP[c] + nadh[c] -> nad[c] + butACP[c]	0	0	0	0	0	0	0	0	0	0	0
EAR40y	h[c] + nadph[c] + but2eACP[c] -> butACP[c] + nadp[c]	0	0	0	0	0	0	0	0	0	0	0
EAR60x	h[c] + thex2eACP[c] + nadh[c] -> nad[c] + hexACP[c]	0	0	0	0	0	0	0	0	0	0	0
EAR60y	h[c] + thex2eACP[c] + nadph[c] -> hexACP[c] + nadp[c]	0	0	0	0	0	0	0	0	0	0	0
EAR80x	h[c] + toct2eACP[c] + nadh[c] -> nad[c] + ocACP[c]	0	0	0	0	0	0	0	0	0	0	0
EAR80y	h[c] + toct2eACP[c] + nadph[c] -> ocACP[c] + nadp[c]	0	0	0	0	0	0	0	0	0	0	0
ECA4OALpp	eca4und[p] + tc_colipa[p] -> udcpdp[p] + h[p] + tc_eca4colipa[p]	0	0	0	0	0	0	0	0	0	0	0
ECAP1pp	2 unagamuf[p] -> udcpdp[p] + h[p] + eca2und[p]	0	0	0	0	0	0	0	0	0	0	0
ECAP2pp	unagamuf[p] + eca2und[p] -> udcpdp[p] + h[p] + eca3und[p]	0	0	0	0	0	0	0	0	0	0	0
ECAP3pp	eca3und[p] + unagamuf[p] -> eca4und[p] + udcpdp[p] + h[p]	0	0	0	0	0	0	0	0	0	0	0
ECAtpp	unagamuf[c] -> unagamuf[p]	0	0	0	0	0	0	0	0	0	0	0
ECOAH1	3hbcoa[c] <=> h2o[c] + b2coa[c]	-4.05571	-3.66521	-3.2721	-2.85412	-2.43614	-2.01816	-1.60018	-1.1822	-0.764225	-0.346245	0.286861
ECOAH2	3hhcoa[c] <=> hx2coa[c] + h2o[c]	-4.05571	-3.66521	-3.2721	-2.85412	-2.43614	-2.01816	-1.60018	-1.1822	-0.764225	-0.346245	0.286861
ECOAH3	3hocoa[c] <=> h2o[c] + oc2coa[c]	-4.60283	-4.14384	-3.68485	-3.22586	-2.76687	-2.30788	-1.84889	-1.3899	-0.930913	-0.434754	0.286861
ECOAH4	3hdcoa[c] <=> dc2coa[c] + h2o[c]	-8.37276	-7.56134	-6.74991	-5.93848	-5.12706	-4.31563	-3.50421	-2.69278	-1.80626	-0.904685	0.286843
ECOAH5	3hddcoa[c] <=> h2o[c] + dd2coa[c]	-12.3823	-11.196	-10.0097	-8.82348	-7.63722	-6.38776	-5.13422	-3.88068	-2.62713	-1.37359	0.286802
ECOAH6	3htdcoa[c] <=> h2o[c] + td2coa[c]	-12.3823	-11.1994	-10.0166	-8.8338	-7.65098	-6.41037	-5.16135	-3.91232	-2.6633	-1.41428	0.224107
ECOAH7	3hhdcoa[c] <=> h2o[c] + hdd2coa[c]	-12.3823	-11.2107	-10.0391	-8.86753	-7.69596	-6.46729	-5.22966	-3.99202	-2.75438	-1.51674	0.224067
ECOAH8	3hodcoa[c] <=> od2coa[c] + h2o[c]	-12.3823	-11.2214	-10.0606	-8.89974	-7.7389	-6.51249	-5.28389	-4.05529	-2.82669	-1.59809	-1.98642e-05
EDA	2ddg6p[c] -> g3p[c] + pyr[c]	0	0	0	0	0	0	0	0	0	0	0
EDD	6pgc[c] -> h2o[c] + 2ddg6p[c]	0	0	0	0	0	0	0	0	0	0	0
EDTXS1	ddcaACP[c] + kdo2lipid4[c] -> kdo2lipid4L[c] + ACP[c]	0	0	0	0	0	0	0	0	0	0	0
EDTXS2	kdo2lipid4L[c] + myrsACP[c] -> lipa[c] + ACP[c]	0	0	0	0	0	0	0	0	0	0	0
EDTXS3	hdeACP[c] + kdo2lipid4[c] -> kdo2lipid4p[c] + ACP[c]	0	0	0	0	0	0	0	0	0	0	0
EDTXS4	kdo2lipid4p[c] + myrsACP[c] -> lipa_cold[c] + ACP[c]	0	0	0	0	0	0	0	0	0	0	0
EGMEACPR	h[c] + egmeACP[c] + nadph[c] -> gmeACP[c] + nadp[c]	0	1.61225e-07	3.2245e-07	4.83675e-07	6.449e-07	8.06125e-07	9.67349e-07	1.12857e-06	1.2898e-06	1.45102e-06	1.61225e-06
ENLIPAabctex	atp[c] + enlipa[p] + h2o[c] -> h[c] + adp[c] + pi[c] + enlipa[e]	0	0	0	0	0	0	0	0	0	0	0
ENO	2pg[c] <=> pep[c] + h2o[c]	-22.732	-19.1476	-15.5494	-11.8081	-8.03934	-4.24118	-0.443017	3.35515	7.15331	11.039	16.6752
ENTCS	3 23dhba[c] + 3 seramp[c] -> 9 h[c] + 6 amp[c] + enter[c]	0	0	0	8.36375e-36	0	0	0	0	3.88391e-30	7.44415e-30	0
ENTERES	3 h2o[c] + enter[c] -> 3 h[c] + 3 23dhbzs[c]	0	0	0	0	0	0	0	0	0	0	0
EPMEACPR	h[c] + epmeACP[c] + nadph[c] -> pmeACP[c] + nadp[c]	0	1.61225e-07	3.2245e-07	4.83675e-07	6.449e-07	8.06125e-07	9.67349e-07	1.12857e-06	1.2898e-06	1.45102e-06	1.61225e-06
ETHAAL	etha[c] -> nh4[c] + acald[c]	0	0	0	0	0	0	0	0	0	0	0
ETHAt2pp	h[p] + etha[p] -> h[c] + etha[c]	0	0	0	0	0	0	0	0	0	0	0
ETHAtex	etha[e] <=> etha[p]	-7.23171	-6.50854	-5.78537	-5.0622	-4.33903	-3.61586	-2.89269	-2.16952	-1.44635	-0.723179	-8.97094e-06
ETHSO3abcpp	atp[c] + h2o[c] + ethso3[p] -> h[c] + adp[c] + pi[c] + ethso3[c]	0	0	0	0	0	0	0	0	0	0	0
ETHSO3tex	ethso3[e] <=> ethso3[p]	0	0	0	0	0	0	0	0	0	0	0
ETOHtex	etoh[e] <=> etoh[p]	-20	-18.8352	-17.486	-15.57	-13.6539	-11.7378	-9.82168	-7.90559	-5.9895	-4.07341	-0.00010815
ETOHtrpp	etoh[p] <=> etoh[c]	-20	-18.8352	-17.486	-15.57	-13.6539	-11.7378	-9.82168	-7.90559	-5.9895	-4.07341	-0.00010815
EX_12ppd__R_e	12ppd__R[e] ->	0	0	0	0	0	0	0	0	0	0	0
EX_12ppd__S_e	12ppd__S[e] ->	0	0	0	0	0	0	0	0	0	0	0
EX_14glucan_e	14glucan[e] ->	0	0	0	0	0	0	0	0	0	0	0
EX_15dap_e	15dap[e] ->	0	0	0	0	0	0	0	0	0	0	0
EX_23camp_e	23camp[e] ->	0	0	0	0	0	0	0	0	0	0	0
EX_23ccmp_e	23ccmp[e] ->	0	0	0	0	0	0	0	0	0	0	0
EX_23cgmp_e	23cgmp[e] ->	0	0	0	0	0	0	0	0	0	0	0
EX_23cump_e	23cump[e] ->	0	0	0	0	0	0	0	0	0	0	0
EX_23dappa_e	23dappa[e] ->	0	0	0	0	0	0	0	0	0	0	0
EX_26dap__M_e	26dap__M[e] ->	0	0	0	0	0	0	0	0	0	0	0
EX_2ddglcn_e	2ddglcn[e] ->	0	0	0	0	0	0	0	0	0	0	0
EX_2dglc_e	2dglc[e] ->	0	0	0	0	0	0	0	0	0	0	0
EX_34dhpac_e	34dhpac[e] ->	0	0	0	0	0	0	0	0	0	0	0
EX_3amp_e	3amp[e] ->	0	0	0	0	0	0	0	0	0	0	0
EX_3cmp_e	3cmp[e] ->	0	0	0	0	0	0	0	0	0	0	0
EX_3gmp_e	3gmp[e] ->	0	0	0	0	0	0	0	0	0	0	0
EX_3hcinnm_e	3hcinnm[e] ->	0	0	0	0	0	0	0	0	0	0	0
EX_3hphac_e	3hphac[e] ->	0	0	0	0	0	0	0	0	0	0	0
EX_3hpp_e	3hpp[e] ->	0	0	0	0	0	0	0	0	0	0	0
EX_3hpppn_e	3hpppn[e] ->	0	0	0	0	0	0	0	0	0	0	0
EX_3ump_e	3ump[e] ->	0	0	0	0	0	0	0	0	0	0	0
EX_4abut_e	4abut[e] ->	0	0	0	0	0	0	0	0	0	0	0
EX_4abzglu_e	4abzglu[e] ->	0	0	0	0	0	0	0	0	0	0	0
EX_4hoxpacd_e	4hoxpacd[e] ->	0	0	0	0	0	0	0	0	0	0	0
EX_4hphac_e	4hphac[e] ->	0	0	0	0	0	0	0	0	0	0	0
EX_5dglcn_e	5dglcn[e] ->	0	0	0	0	0	0	0	0	0	0	0
EX_5mtr_e	5mtr[e] ->	0	0	0	0	0	0	0	0	0	0	0
EX_ac_e	ac[e] ->	0	0	0	0	0	0	0	0	0	0	3.59417
EX_acac_e	acac[e] ->	0	0	0	0	0	0	0	0	0	0	0
EX_acald_e	acald[e] ->	0	0	0	0	0	0	0	0	0	0	0
EX_acgal_e	acgal[e] ->	0	0	0	0	0	0	0	0	0	0	0
EX_acgal1p_e	acgal1p[e] ->	0	0	0	0	0	0	0	0	0	0	0
EX_acgam_e	acgam[e] ->	0	0	0	0	0	0	0	0	0	0	0
EX_acgam1p_e	acgam1p[e] ->	0	0	0	0	0	0	0	0	0	0	0
EX_acmana_e	acmana[e] ->	0	0	0	0	0	0	0	0	0	0	0
EX_acmum_e	acmum[e] ->	0	0	0	0	0	0	0	0	0	0	0
EX_acnam_e	acnam[e] ->	0	0	0	0	0	0	0	0	0	0	0
EX_acser_e	acser[e] ->	0	0	0	0	0	0	0	0	0	0	0
EX_ade_e	ade[e] ->	0	0	0	0	0	0	0	0	0	0	0
EX_adn_e	adn[e] ->	0	0	0	0	0	0	0	0	0	0	0
EX_adocbl_e	adocbl[e] ->	0	0	0	0	0	0	0	0	0	0	0
EX_ag_e	ag[e] ->	0	0	0	0	0	0	0	0	0	0	0
EX_agm_e	agm[e] ->	0	0	0	0	0	0	0	0	0	0	0
EX_akg_e	akg[e] ->	0	0	0	0	0	0	0	0	0	0	0
EX_ala__D_e	ala__D[e] ->	0	0	0	0	0	0	0	0	0	0	0
EX_ala__L_e	ala__L[e] ->	0	0	0	0	0	0	0	0	0	0	0
EX_ala_B_e	ala_B[e] ->	0	0	0	0	0	0	0	0	0	0	0
EX_alaala_e	alaala[e] ->	0	0	0	0	0	0	0	0	0	0	0
EX_all__D_e	all__D[e] ->	0	0	0	0	0	0	0	0	0	0	0
EX_alltn_e	alltn[e] ->	0	0	0	0	0	0	0	0	0	0	0
EX_amp_e	amp[e] ->	0	0	0	0	0	0	0	0	0	0	0
EX_anhgm_e	anhgm[e] ->	0	0	1.29695e-32	9.75307e-30	0	0	0	0	0	0	0
EX_arab__D_e	arab__D[e] ->	0	0	0	0	0	0	0	0	0	0	0
EX_arab__L_e	arab__L[e] ->	0	0	0	0	0	0	0	0	0	0	0
EX_arbt_e	arbt[e] ->	0	0	0	0	0	0	0	0	0	0	0
EX_arbtn_e	arbtn[e] ->	0	0	0	0	0	0	0	0	0	0	0
EX_arbtn_fe3_e	arbtn_fe3[e] ->	0	0	0	0	0	0	0	0	0	0	0
EX_arg__L_e	arg__L[e] ->	0	0	0	0	0	0	0	0	0	0	0
EX_ascb__L_e	ascb__L[e] ->	0	0	0	0	0	0	0	0	0	0	0
EX_asn__L_e	asn__L[e] ->	0	0	0	0	0	0	0	0	0	0	0
EX_aso3_e	aso3[e] ->	0	0	0	0	0	0	0	0	0	0	0
EX_asp__L_e	asp__L[e] ->	0	0	0	0	0	0	0	0	0	0	0
EX_btn_e	btn[e] ->	0	0	0	0	0	0	0	0	0	0	0
EX_but_e	but[e] ->	0	0	0	0	0	0	0	0	0	0	0
EX_butso3_e	butso3[e] ->	0	0	0	0	0	0	0	0	0	0	0
EX_ca2_e	ca2[e] <=>	0	-0.000419588	-0.000839176	-0.00125876	-0.00167835	-0.00209794	-0.00251753	-0.00293711	-0.0033567	-0.00377629	-0.00419588
EX_cbi_e	cbi[e] ->	0	0	0	0	0	0	0	0	0	0	0
EX_cbl1_e	cbl1[e] ->	0	0	0	0	0	0	0	0	0	0	0
EX_cd2_e	cd2[e] ->	0	0	0	0	0	0	0	0	0	0	0
EX_cellb_e	cellb[e] ->	0	0	0	0	0	0	0	0	0	0	0
EX_cgly_e	cgly[e] ->	0	0	0	0	0	0	0	0	0	0	0
EX_ch4_e	ch4[e] ->	0	0	0	0	0	0	0	0	0	0	0
EX_chol_e	chol[e] ->	0	0	0	0	0	0	0	0	0	0	0
EX_chtbs_e	chtbs[e] ->	0	0	0	0	0	0	0	0	0	0	0
EX_cit_e	cit[e] ->	0	0	0	0	0	0	0	0	0	0	0
EX_cl_e	cl[e] <=>	0	-0.000419588	-0.000839176	-0.00125876	-0.00167835	-0.00209794	-0.00251753	-0.00293711	-0.0033567	-0.00377629	-0.00419588
EX_cm_e	cm[e] ->	0	0	0	0	0	0	0	0	0	0	0
EX_cmp_e	cmp[e] ->	0	0	0	0	0	0	0	0	0	0	0
EX_co2_e	co2[e] <=>	-39.932	-34.4434	-28.9547	-23.4661	-17.9774	-12.4888	-7.00011	-1.51146	3.97719	9.78321	19.7209
EX_cobalt2_e	cobalt2[e] <=>	0	-2.01531e-06	-4.03062e-06	-6.04593e-06	-8.06125e-06	-1.00766e-05	-1.20919e-05	-1.41072e-05	-1.61225e-05	-1.81378e-05	-2.01531e-05
EX_cpgn_e	cpgn[e] ->	0	0	0	0	0	0	0	0	0	0	0
EX_cpgn_un_e	cpgn_un[e] ->	0	0	0	0	0	0	0	0	0	0	0
EX_crn__D_e	crn__D[e] ->	0	0	0	0	0	0	0	0	0	0	0
EX_crn_e	crn[e] ->	0	0	0	0	0	0	0	0	0	0	0
EX_cs1_e	cs1[e] ->	0	0	0	0	0	0	0	0	0	0	0
EX_csn_e	csn[e] ->	0	0	0	0	0	0	0	0	0	0	0
EX_cu_e	cu[e] ->	0	0	0	0	0	0	0	0	0	0	0
EX_cu2_e	cu2[e] <=>	0	-5.71542e-05	-0.000114308	-0.000171463	-0.000228617	-0.000285771	-0.000342925	-0.00040008	-0.000457234	-0.000514388	-0.000571542
EX_cyan_e	cyan[e] ->	0	0	0	0	0	0	0	0	0	0	0
EX_cynt_e	cynt[e] ->	0	0	0	0	0	0	0	0	0	0	0
EX_cys__D_e	cys__D[e] ->	0	0	0	0	0	0	0	0	0	0	0
EX_cys__L_e	cys__L[e] ->	0	0	0	0	0	0	0	0	0	0	0
EX_cytd_e	cytd[e] ->	0	0	0	0	0	0	0	0	0	0	0
EX_dad_2_e	dad_2[e] ->	0	0	0	0	0	0	0	0	0	0	0
EX_damp_e	damp[e] ->	0	0	0	0	0	0	0	0	0	0	0
EX_dca_e	dca[e] ->	0	0	0	0	0	0	0	0	0	0	0
EX_dcmp_e	dcmp[e] ->	0	0	0	0	0	0	0	0	0	0	0
EX_dcyt_e	dcyt[e] ->	0	0	0	0	0	0	0	0	0	0	0
EX_ddca_e	ddca[e] ->	0	0	0	0	0	0	0	0	0	0	0
EX_dgmp_e	dgmp[e] ->	0	0	0	0	0	0	0	0	0	0	0
EX_dgsn_e	dgsn[e] ->	0	0	0	0	0	0	0	0	0	0	0
EX_dha_e	dha[e] ->	0	0	0	0	0	0	0	0	0	0	0
EX_dhps_e	dhps[e] ->	0	0	0	0	0	0	0	0	0	0	0
EX_dimp_e	dimp[e] ->	0	0	0	0	0	0	0	0	0	0	0
EX_din_e	din[e] ->	0	0	0	0	0	0	0	0	0	0	0
EX_dms_e	dms[e] ->	0	0	0	0	0	0	0	0	0	0	0
EX_dmso_e	dmso[e] ->	0	0	0	0	0	0	0	0	0	0	0
EX_dopa_e	dopa[e] ->	0	0	0	0	0	0	0	0	0	0	0
EX_doxrbcn_e	doxrbcn[e] ->	0	0	0	0	0	0	0	0	0	0	0
EX_dtmp_e	dtmp[e] ->	0	0	0	0	0	0	0	0	0	0	0
EX_dump_e	dump[e] ->	0	0	0	0	0	0	0	0	0	0	0
EX_duri_e	duri[e] ->	0	0	0	0	0	0	0	0	0	0	0
EX_dxylnt_e	dxylnt[e] ->	0	0	0	0	0	0	0	0	0	0	0
EX_enlipa_e	enlipa[e] ->	0	0	0	0	0	0	0	0	0	0	0
EX_enter_e	enter[e] ->	0	0	0	0	0	0	0	0	0	0	0
EX_etha_e	etha[e] ->	0	0	0	0	0	0	0	0	0	0	0
EX_ethso3_e	ethso3[e] ->	0	0	0	0	0	0	0	0	0	0	0
EX_etoh_e	etoh[e] ->	0	0	0	0	0	0	0	0	0	0	0
EX_f6p_e	f6p[e] ->	0	0	0	0	0	0	0	0	0	0	0
EX_fad_e	fad[e] ->	0	0	0	0	0	0	0	0	0	0	0
EX_fald_e	fald[e] ->	0	0	0	0	0	0	0	0	0	0	0
EX_fe2_e	fe2[e] <=>	-72.3395	-72.1885	-72.0375	-66.0443	-58.1836	-50.3228	-41.9247	-32.7738	-23.2585	-11.6354	-0.00795074
EX_fe3_e	fe3[e] <=>	-61.8541	-55.8447	-49.8353	-43.8259	-37.8165	-31.8071	-25.6254	-19.2209	-12.8164	-6.41194	-0.00638918
EX_fe3dcit_e	fe3dcit[e] ->	0	0	0	0	0	0	0	0	0	0	0
EX_fe3dhbzs_e	fe3dhbzs[e] ->	0	0	0	0	0	0	0	0	0	0	0
EX_fe3hox_e	fe3hox[e] ->	0	0	0	0	0	0	0	0	0	0	0
EX_fe3hox_un_e	fe3hox_un[e] ->	0	0	0	0	0	0	0	0	0	0	0
EX_fecrm_e	fecrm[e] ->	0	0	0	0	0	0	0	0	0	0	0
EX_fecrm_un_e	fecrm_un[e] ->	0	0	0	0	0	0	0	0	0	0	0
EX_feenter_e	feenter[e] ->	0	0	0	0	0	0	0	0	0	0	0
EX_feoxam_e	feoxam[e] ->	0	0	0	0	0	0	0	0	0	0	0
EX_feoxam_un_e	feoxam_un[e] ->	0	0	0	0	0	0	0	0	0	0	0
EX_fmn_e	fmn[e] ->	0	0	0	0	0	0	0	0	0	0	0
EX_for_e	for[e] ->	0	0	0	0	0	0	0	0	0	0	3.0729e-05
EX_fru_e	fru[e] ->	0	0	0	0	0	0	0	0	0	0	0
EX_frulys_e	frulys[e] ->	0	0	0	0	0	0	0	0	0	0	0
EX_fruur_e	fruur[e] ->	0	0	0	0	0	0	0	0	0	0	0
EX_fuc__L_e	fuc__L[e] ->	0	0	0	0	0	0	0	0	0	0	0
EX_fum_e	fum[e] ->	0	0	0	0	0	0	0	0	0	0	0
EX_fusa_e	fusa[e] ->	0	0	0	0	0	0	0	0	0	0	0
EX_g1p_e	g1p[e] ->	0	0	0	0	0	0	0	0	0	0	0
EX_g3pc_e	g3pc[e] ->	0	0	0	0	0	0	0	0	0	0	0
EX_g3pe_e	g3pe[e] ->	0	0	0	0	0	0	0	0	0	0	0
EX_g3pg_e	g3pg[e] ->	0	0	0	0	0	0	0	0	0	0	0
EX_g3pi_e	g3pi[e] ->	0	0	0	0	0	0	0	0	0	0	0
EX_g3ps_e	g3ps[e] ->	0	0	0	0	0	0	0	0	0	0	0
EX_g6p_e	g6p[e] ->	0	0	0	0	0	0	0	0	0	0	0
EX_gal_bD_e	gal_bD[e] ->	0	0	0	0	0	0	0	0	0	0	0
EX_gal_e	gal[e] ->	0	0	0	0	0	0	0	0	0	0	0
EX_gal1p_e	gal1p[e] ->	0	0	0	0	0	0	0	0	0	0	0
EX_galct__D_e	galct__D[e] ->	0	0	0	0	0	0	0	0	0	0	0
EX_galctn__D_e	galctn__D[e] ->	0	0	0	0	0	0	0	0	0	0	0
EX_galctn__L_e	galctn__L[e] ->	0	0	0	0	0	0	0	0	0	0	0
EX_galt_e	galt[e] ->	0	0	0	0	0	0	0	0	0	0	0
EX_galur_e	galur[e] ->	0	0	0	0	0	0	0	0	0	0	0
EX_gam_e	gam[e] ->	0	0	0	0	0	0	0	0	0	0	0
EX_gam6p_e	gam6p[e] ->	0	0	0	0	0	0	0	0	0	0	0
EX_gbbtn_e	gbbtn[e] ->	0	0	0	0	0	0	0	0	0	0	0
EX_gdp_e	gdp[e] ->	0	0	0	0	0	0	0	0	0	0	0
EX_glc__D_e	glc__D[e] <=>	-10	-10	-10	-10	-10	-10	-10	-10	-10	-10	-10
EX_glcn_e	glcn[e] ->	0	0	0	0	0	0	0	0	0	0	0
EX_glcr_e	glcr[e] ->	0	0	0	0	0	0	0	0	0	0	0
EX_glcur_e	glcur[e] ->	0	0	0	0	0	0	0	0	0	0	0
EX_glcur1p_e	glcur1p[e] ->	0	0	0	0	0	0	0	0	0	0	0
EX_gln__L_e	gln__L[e] ->	0	0	0	0	0	0	0	0	0	0	0
EX_glu__L_e	glu__L[e] ->	0	0	0	0	0	0	0	0	0	0	0
EX_glx_e	glx[e] ->	0	0	0	0	0	0	0	0	0	0	0
EX_gly_e	gly[e] ->	0	0	0	0	0	0	0	0	0	0	0
EX_glyald_e	glyald[e] ->	0	0	0	0	0	0	0	0	0	0	0
EX_glyb_e	glyb[e] ->	0	0	0	0	0	0	0	0	0	0	0
EX_glyc__R_e	glyc__R[e] ->	0	0	0	0	0	0	0	0	0	0	0
EX_glyc_e	glyc[e] ->	0	0	0	0	0	0	0	0	0	0	0
EX_glyc2p_e	glyc2p[e] ->	0	0	0	0	0	0	0	0	0	0	0
EX_glyc3p_e	glyc3p[e] ->	0	0	0	0	0	0	0	0	0	0	0
EX_glyclt_e	glyclt[e] ->	0	0	0	0	0	0	0	0	0	0	0
EX_gmp_e	gmp[e] ->	0	0	0	0	0	0	0	0	0	0	0
EX_gsn_e	gsn[e] ->	0	0	0	0	0	0	0	0	0	0	0
EX_gthox_e	gthox[e] ->	0	0	0	0	0	0	0	0	0	0	0
EX_gthrd_e	gthrd[e] ->	0	0	0	0	0	0	0	0	0	0	0
EX_gtp_e	gtp[e] ->	0	0	0	0	0	0	0	0	0	0	0
EX_gua_e	gua[e] ->	0	0	0	0	0	0	0	0	0	0	0
EX_h_e	h[e] <=>	-77.1583	-73.4371	-68.1982	-58.3879	-48.5777	-38.7675	-28.9572	-19.147	-9.33674	0.473504	11.0078
EX_h2_e	h2[e] ->	0	0	0	0	0	0	0	0	0	0	0
EX_h2o_e	h2o[e] <=>	-24	-18.2326	-12.4652	-6.69776	-0.930343	4.83707	10.6045	16.3719	22.1393	28.8118	40.8626
EX_h2o2_e	h2o2[e] ->	0	0	0	0	0	0	0	0	0	0	0
EX_h2s_e	h2s[e] ->	0	0	0	0	0	0	0	0	0	0	0
EX_halipa_e	halipa[e] ->	0	0	0	0	0	0	0	0	0	0	0
EX_hdca_e	hdca[e] ->	0	0	0	0	0	0	0	0	0	0	0
EX_hdcea_e	hdcea[e] ->	0	0	0	0	0	0	0	0	0	0	0
EX_hg2_e	hg2[e] ->	0	0	0	0	0	0	0	0	0	0	0
EX_his__L_e	his__L[e] ->	0	0	0	0	0	0	0	0	0	0	0
EX_hom__L_e	hom__L[e] ->	0	0	0	0	0	0	0	0	0	0	0
EX_hxa_e	hxa[e] ->	0	0	0	0	0	0	0	0	0	0	0
EX_hxan_e	hxan[e] ->	0	0	0	0	0	0	0	0	0	0	0
EX_idon__L_e	idon__L[e] ->	0	0	0	0	0	0	0	0	0	0	0
EX_ile__L_e	ile__L[e] ->	0	0	0	0	0	0	0	0	0	0	0
EX_imp_CAP_e	imp_CAP[e] ->	0	0	0	0	0	0	0	0	0	0	0
EX_imp_e	imp[e] ->	0	0	0	0	0	0	0	0	0	0	0
EX_indole_e	indole[e] ->	0	0	0	0	0	0	0	0	0	0	0
EX_inost_e	inost[e] ->	0	0	0	0	0	0	0	0	0	0	0
EX_ins_e	ins[e] ->	0	0	0	0	0	0	0	0	0	0	0
EX_isetac_e	isetac[e] ->	0	0	0	0	0	0	0	0	0	0	0
EX_k_e	k[e] <=>	0	-0.0157347	-0.0314695	-0.0472042	-0.062939	-0.0786737	-0.0944085	-0.110143	-0.125878	-0.141613	-0.157347
EX_lac__D_e	lac__D[e] ->	0	0	0	0	0	0	0	0	0	0	0
EX_lac__L_e	lac__L[e] ->	0	0	0	0	0	0	0	0	0	0	0
EX_LalaDglu_e	LalaDglu[e] ->	0	0	0	0	0	0	0	0	0	0	0
EX_LalaDgluMdap_e	LalaDgluMdap[e] ->	0	0	0	0	0	0	0	0	0	0	0
EX_LalaDgluMdapDala_e	LalaDgluMdapDala[e] ->	0	0	0	0	0	0	0	0	0	0	0
EX_LalaLglu_e	LalaLglu[e] ->	0	0	0	0	0	0	0	0	0	0	0
EX_lcts_e	lcts[e] ->	0	0	0	0	0	0	0	0	0	0	0
EX_leu__L_e	leu__L[e] ->	0	0	0	0	0	0	0	0	0	0	0
EX_lipoate_e	lipoate[e] ->	0	0	0	0	0	0	0	0	0	0	0
EX_lys__L_e	lys__L[e] ->	0	0	0	0	0	0	0	0	0	0	0
EX_lyx__L_e	lyx__L[e] ->	0	0	0	0	0	0	0	0	0	0	0
EX_mal__D_e	mal__D[e] ->	0	0	0	0	0	0	0	0	0	0	0
EX_mal__L_e	mal__L[e] ->	0	0	0	0	0	0	0	0	0	0	0
EX_malt_e	malt[e] ->	0	0	0	0	0	0	0	0	0	0	0
EX_malthx_e	malthx[e] ->	0	0	0	0	0	0	0	0	0	0	0
EX_maltpt_e	maltpt[e] ->	0	0	0	0	0	0	0	0	0	0	0
EX_malttr_e	malttr[e] ->	0	0	0	0	0	0	0	0	0	0	0
EX_maltttr_e	maltttr[e] ->	0	0	0	0	0	0	0	0	0	0	0
EX_man_e	man[e] ->	0	0	0	0	0	0	0	0	0	0	0
EX_man6p_e	man6p[e] ->	0	0	0	0	0	0	0	0	0	0	0
EX_manglyc_e	manglyc[e] ->	0	0	0	0	0	0	0	0	0	0	0
EX_melib_e	melib[e] ->	0	0	0	0	0	0	0	0	0	0	0
EX_meoh_e	meoh[e] ->	0	1.61225e-07	3.2245e-07	4.83675e-07	6.449e-07	8.06125e-07	9.67349e-07	1.12857e-06	1.2898e-06	1.45102e-06	1.61225e-06
EX_mepn_e	mepn[e] ->	0	0	0	0	0	0	0	0	0	0	0
EX_met__D_e	met__D[e] ->	0	0	0	0	0	0	0	0	0	0	0
EX_met__L_e	met__L[e] ->	0	0	0	0	0	0	0	0	0	0	0
EX_metglcur_e	metglcur[e] ->	0	0	0	0	0	0	0	0	0	0	0
EX_metsox_R__L_e	metsox_R__L[e] ->	0	0	0	0	0	0	0	0	0	0	0
EX_metsox_S__L_e	metsox_S__L[e] ->	0	0	0	0	0	0	0	0	0	0	0
EX_mg2_e	mg2[e] <=>	-1.46414e-25	-0.000699313	-0.00139863	-0.00209794	-0.00279725	-0.00349657	-0.00419588	-0.00489519	-0.0055945	-0.00629382	-0.00699313
EX_mincyc_e	mincyc[e] ->	0	0	0	0	0	0	0	0	0	0	0
EX_minohp_e	minohp[e] ->	0	0	0	0	0	0	0	0	0	0	0
EX_mmet_e	mmet[e] ->	0	0	0	0	0	0	0	0	0	0	0
EX_mn2_e	mn2[e] <=>	0	-5.57032e-05	-0.000111406	-0.00016711	-0.000222813	-0.000278516	-0.000334219	-0.000389922	-0.000445626	-0.000501329	-0.000557032
EX_mnl_e	mnl[e] ->	0	0	0	0	0	0	0	0	0	0	0
EX_mobd_e	mobd[e] <=>	0	-5.64287e-07	-1.12857e-06	-1.69286e-06	-2.25715e-06	-2.82144e-06	-3.38572e-06	-3.95001e-06	-4.5143e-06	-5.07858e-06	-5.64287e-06
EX_mso3_e	mso3[e] ->	0	0	0	0	0	0	0	0	0	0	0
EX_mththf_e	mththf[e] ->	0	0	0	0	0	0	0	0	0	0	0
EX_n2o_e	n2o[e] ->	0	0	0	0	0	0	0	0	0	0	0
EX_na1_e	na1[e] <=>	0	0	0	0	0	0	0	0	0	4.33681e-19	0
EX_nac_e	nac[e] ->	0	0	0	0	0	0	0	0	0	0	0
EX_nh4_e	nh4[e] <=>	-38.2459	-35.5019	-32.6251	-29.7483	-26.8715	-23.9947	-21.1179	-18.2412	-15.3644	-12.4876	-8.70552
EX_ni2_e	ni2[e] <=>	0	-2.60378e-05	-5.20756e-05	-7.81135e-05	-0.000104151	-0.000130189	-0.000156227	-0.000182265	-0.000208303	-0.00023434	-0.000260378
EX_nmn_e	nmn[e] ->	0	0	0	0	0	0	0	0	0	0	0
EX_no_e	no[e] ->	0	0	0	0	0	0	0	0	0	0	0
EX_no2_e	no2[e] ->	0	0	0	0	0	0	0	0	0	0	0
EX_no3_e	no3[e] ->	0	0	0	0	0	0	0	0	0	0	0
EX_novbcn_e	novbcn[e] ->	0	0	0	0	0	0	0	0	0	0	0
EX_o2_e	o2[e] <=>	-18	-18	-18	-18	-18	-18	-18	-18	-18	-18	-18
EX_o2s_e	o2s[e] ->	0	0	0	0	0	0	0	0	0	0	0
EX_ocdca_e	ocdca[e] ->	0	0	0	0	0	0	0	0	0	0	0
EX_ocdcea_e	ocdcea[e] ->	0	0	0	0	0	0	0	0	0	0	0
EX_octa_e	octa[e] ->	0	0	0	0	0	0	0	0	0	0	0
EX_orn_e	orn[e] ->	0	0	0	0	0	0	0	0	0	0	0
EX_orot_e	orot[e] ->	0	0	0	0	0	0	0	0	0	0	0
EX_pacald_e	pacald[e] ->	0	0	0	0	0	0	0	0	0	0	0
EX_peamn_e	peamn[e] ->	0	0	0	0	0	0	0	0	0	0	0
EX_phe__L_e	phe__L[e] ->	0	0	0	0	0	0	0	0	0	0	0
EX_pheme_e	pheme[e] ->	0	0	0	0	0	0	0	0	0	0	0
EX_pi_e	pi[e] <=>	-20.5106	-19.0032	-17.2939	-15.534	-13.7722	-12.0105	-10.2487	-8.487	-6.69394	-4.52699	-0.777196
EX_pnto__R_e	pnto__R[e] ->	0	0	0	0	0	0	0	0	0	0	0
EX_ppa_e	ppa[e] ->	0	0	0	0	0	0	0	0	0	0	0
EX_ppal_e	ppal[e] ->	0	0	0	0	0	0	0	0	0	0	0
EX_pppn_e	pppn[e] ->	0	0	0	0	0	0	0	0	0	0	0
EX_ppt_e	ppt[e] ->	0	0	0	0	0	0	0	0	0	0	0
EX_pro__L_e	pro__L[e] ->	0	0	0	0	0	0	0	0	0	0	0
EX_progly_e	progly[e] ->	0	0	0	0	0	0	0	0	0	0	0
EX_psclys_e	psclys[e] ->	0	0	0	0	0	0	0	0	0	0	0
EX_pser__L_e	pser__L[e] ->	0	0	0	0	0	0	0	0	0	0	0
EX_ptrc_e	ptrc[e] ->	0	0	0	0	0	0	0	0	0	0	0
EX_pydam_e	pydam[e] ->	0	0	0	0	0	0	0	0	0	0	0
EX_pydx_e	pydx[e] ->	0	0	0	0	0	0	0	0	0	0	0
EX_pydxn_e	pydxn[e] ->	0	0	0	0	0	0	0	0	0	0	0
EX_pyr_e	pyr[e] ->	0	0	0	0	0	0	0	0	0	0	0
EX_quin_e	quin[e] ->	0	0	0	0	0	0	0	0	0	0	0
EX_r5p_e	r5p[e] ->	0	0	0	0	0	0	0	0	0	0	0
EX_rfamp_e	rfamp[e] ->	0	0	0	0	0	0	0	0	0	0	0
EX_rib__D_e	rib__D[e] ->	0	0	0	0	0	0	0	0	0	0	0
EX_rmn_e	rmn[e] ->	0	0	0	0	0	0	0	0	0	0	0
EX_sbt__D_e	sbt__D[e] ->	0	0	0	0	0	0	0	0	0	0	0
EX_sel_e	sel[e] <=>	0	0	0	0	0	0	0	0	0	0	0
EX_ser__D_e	ser__D[e] ->	0	0	0	0	0	0	0	0	0	0	0
EX_ser__L_e	ser__L[e] ->	0	0	0	0	0	0	0	0	0	0	0
EX_skm_e	skm[e] ->	0	0	0	0	0	0	0	0	0	0	0
EX_slnt_e	slnt[e] <=>	0	0	0	0	0	0	0	0	0	0	0
EX_so2_e	so2[e] ->	0	0	0	0	0	0	0	0	0	0	0
EX_so3_e	so3[e] ->	0	0	0	0	0	0	0	0	0	0	0
EX_so4_e	so4[e] <=>	-16.3467	-14.7323	-13.1179	-11.5036	-9.88921	-8.27484	-6.66048	-5.04612	-3.43175	-1.81739	-0.203022
EX_spmd_e	spmd[e] ->	0	0	0	0	0	0	0	0	0	0	0
EX_sq_e	sq[e] ->	0	0	0	0	0	0	0	0	0	0	0
EX_succ_e	succ[e] ->	0	0	0	0	0	0	0	0	0	0	0
EX_sucr_e	sucr[e] ->	0	0	0	0	0	0	0	0	0	0	0
EX_sulfac_e	sulfac[e] ->	0	0	0	0	0	0	0	0	0	0	0
EX_tartr__D_e	tartr__D[e] ->	0	0	0	0	0	0	0	0	0	0	0
EX_tartr__L_e	tartr__L[e] ->	0	0	0	0	0	0	0	0	0	0	0
EX_taur_e	taur[e] ->	0	0	0	0	0	0	0	0	0	0	0
EX_tc_acolipa_e	tc_acolipa[e] ->	0	0	0	0	0	0	0	0	0	0	0
EX_tc_colipa_e	tc_colipa[e] ->	0	0	0	0	0	0	0	0	0	0	0
EX_tc_colipap_e	tc_colipap[e] ->	0	0	0	0	0	0	0	0	0	0	0
EX_tc_eca4colipa_e	tc_eca4colipa[e] ->	0	0	0	0	0	0	0	0	0	0	0
EX_tc_hacolipa_e	tc_hacolipa[e] ->	0	0	0	0	0	0	0	0	0	0	0
EX_tc_o7a4colipa_e	tc_o7a4colipa[e] ->	0	0	0	0	0	0	0	0	0	0	0
EX_tcynt_e	tcynt[e] ->	0	0	0	0	0	0	0	0	0	0	0
EX_thm_e	thm[e] ->	0	0	0	0	0	0	0	0	0	0	0
EX_thr__L_e	thr__L[e] ->	0	0	0	0	0	0	0	0	0	0	0
EX_thrp_e	thrp[e] ->	0	0	0	0	0	0	0	0	0	0	0
EX_thym_e	thym[e] ->	0	0	0	0	0	0	0	0	0	0	0
EX_thymd_e	thymd[e] ->	0	0	0	0	0	0	0	0	0	0	0
EX_tma_e	tma[e] ->	0	0	0	0	0	0	0	0	0	0	0
EX_tmao_e	tmao[e] ->	0	0	0	0	0	0	0	0	0	0	0
EX_tre_e	tre[e] ->	0	0	0	0	0	0	0	0	0	0	0
EX_trp__L_e	trp__L[e] ->	0	0	0	0	0	0	0	0	0	0	0
EX_tsul_e	tsul[e] ->	0	0	0	0	0	0	0	0	0	0	0
EX_ttdca_e	ttdca[e] ->	0	0	0	0	0	0	0	0	0	0	0
EX_ttdcea_e	ttdcea[e] ->	0	0	0	0	0	0	0	0	0	0	0
EX_ttrcyc_e	ttrcyc[e] ->	0	0	0	0	0	0	0	0	0	0	0
EX_tungs_e	tungs[e] <=>	0	0	0	0	0	0	0	0	0	0	0
EX_tym_e	tym[e] ->	0	0	0	0	0	0	0	0	0	0	0
EX_tyr__L_e	tyr__L[e] ->	0	0	0	0	0	0	0	0	0	0	0
EX_tyrp_e	tyrp[e] ->	0	0	0	0	0	0	0	0	0	0	0
EX_uacgam_e	uacgam[e] ->	0	0	0	0	0	0	0	0	0	0	0
EX_udpacgal_e	udpacgal[e] ->	0	0	0	0	0	0	0	0	0	0	0
EX_udpg_e	udpg[e] ->	0	0	0	0	0	0	0	0	0	0	0
EX_udpgal_e	udpgal[e] ->	0	0	0	0	0	0	0	0	0	0	0
EX_udpglcur_e	udpglcur[e] ->	0	0	0	0	0	0	0	0	0	0	0
EX_ump_e	ump[e] ->	0	0	0	0	0	0	0	0	0	0	0
EX_ura_e	ura[e] ->	0	0	0	0	0	0	0	0	0	0	0
EX_urate_e	urate[e] ->	0	0	0	0	0	0	0	0	0	0	0
EX_urea_e	urea[e] ->	0	0	0	0	0	0	0	0	0	0	0
EX_uri_e	uri[e] ->	0	0	0	0	0	0	0	0	0	0	0
EX_val__L_e	val__L[e] ->	0	0	0	0	0	0	0	0	0	0	0
EX_xan_e	xan[e] ->	0	0	0	0	0	0	0	0	0	0	0
EX_xmp_e	xmp[e] ->	0	0	0	0	0	0	0	0	0	0	0
EX_xtsn_e	xtsn[e] ->	0	0	0	0	0	0	0	0	0	0	0
EX_xyl__D_e	xyl__D[e] ->	0	0	0	0	0	0	0	0	0	0	0
EX_xylu__L_e	xylu__L[e] ->	0	0	0	0	0	0	0	0	0	0	0
EX_zn2_e	zn2[e] <=>	0	-2.74888e-05	-5.49777e-05	-8.24665e-05	-0.000109955	-0.000137444	-0.000164933	-0.000192422	-0.000219911	-0.0002474	-0.000274888
F1PP	f1p[c] + h2o[c] -> fru[c] + pi[c]	0	0	0	0	0	0	0	0	0	0	0
F6PA	f6p[c] <=> g3p[c] + dha[c]	-96.83	-87.678	-78.464	-68.656	-58.848	-49.0401	-39.2321	-29.4241	-19.6161	-9.80811	-0.000121668
F6PP	h2o[c] + f6p[c] -> fru[c] + pi[c]	0	0	0	0	0	0	0	0	0	0	0
F6Pt6_2pp	2 pi[c] + f6p[p] -> f6p[c] + 2 pi[p]	0	0	0	0	0	0	0	0	0	0	0
F6Ptex	f6p[e] <=> f6p[p]	0	0	0	0	0	0	0	0	0	0	0
FA100ACPHi	h2o[c] + dcaACP[c] -> dca[c] + h[c] + ACP[c]	0	0	0	0	0	0	0	0	0	0	0
FA120ACPHi	h2o[c] + ddcaACP[c] -> h[c] + ddca[c] + ACP[c]	0	0	0	0	0	0	0	0	0	0	0
FA140ACPHi	h2o[c] + myrsACP[c] -> h[c] + ttdca[c] + ACP[c]	0	0	0	0	0	0	0	0	0	0	0
FA141ACPHi	tdeACP[c] + h2o[c] -> h[c] + ttdcea[c] + ACP[c]	0	0	0	0	0	0	0	0	0	0	0
FA160ACPHi	h2o[c] + palmACP[c] -> h[c] + hdca[c] + ACP[c]	0	0	0	0	0	0	0	0	0	0	0
FA161ACPHi	hdeACP[c] + h2o[c] -> h[c] + hdcea[c] + ACP[c]	0	0	0	0	0	0	0	0	0	0	0
FA80ACPHi	ocACP[c] + h2o[c] -> h[c] + octa[c] + ACP[c]	0	0	0	0	0	0	0	0	0	0	0
FACOAE100	h2o[c] + dcacoa[c] -> dca[c] + h[c] + coa[c]	0	0	0	0	0	0	0	0	0	0	0
FACOAE120	ddcacoa[c] + h2o[c] -> h[c] + ddca[c] + coa[c]	0	0	0	0	0	0	0	0	0	0	0.0626547
FACOAE140	tdcoa[c] + h2o[c] -> h[c] + ttdca[c] + coa[c]	0	0	0	0	0	0	0	0	0	0	0
FACOAE141	tdecoa[c] + h2o[c] -> h[c] + ttdcea[c] + coa[c]	0	0	0	0	0	0	0	0	0	0	0
FACOAE160	h2o[c] + pmtcoa[c] -> h[c] + hdca[c] + coa[c]	0	0	0	0	0	0	0	0	0	0	0.102803
FACOAE161	hdcoa[c] + h2o[c] -> h[c] + hdcea[c] + coa[c]	0	0	0	0	0	0	0	0	0	0	0.121183
FACOAE180	h2o[c] + stcoa[c] -> h[c] + ocdca[c] + coa[c]	0	0	0	0	0	0	0	0	0	0	0
FACOAE181	odecoa[c] + h2o[c] -> h[c] + ocdcea[c] + coa[c]	0	0	0	0	0	0	0	0	0	0	0
FACOAE60	h2o[c] + hxcoa[c] -> h[c] + hxa[c] + coa[c]	0	0	0	0	0	0	0	0	0	0	0
FACOAE80	occoa[c] + h2o[c] -> h[c] + octa[c] + coa[c]	0	0	0	0	0	0	0	0	0	0	0
FACOAL100t2pp	h[p] + atp[c] + coa[c] + dca[p] -> h[c] + ppi[c] + dcacoa[c] + amp[c]	0	0	0	0	0	0	0	0	0	0	0
FACOAL120t2pp	h[p] + atp[c] + ddca[p] + coa[c] -> h[c] + ddcacoa[c] + ppi[c] + amp[c]	0	0	0	0	0	0	0	0	0	0	0
FACOAL140t2pp	h[p] + atp[c] + ttdca[p] + coa[c] -> h[c] + tdcoa[c] + ppi[c] + amp[c]	0	0	0	0	0	0	0	0	0	0	0
FACOAL141t2pp	h[p] + atp[c] + ttdcea[p] + coa[c] -> h[c] + tdecoa[c] + ppi[c] + amp[c]	0	0	0	0	0	0	0	0	0	0	0
FACOAL160t2pp	hdca[p] + h[p] + atp[c] + coa[c] -> h[c] + ppi[c] + pmtcoa[c] + amp[c]	0	0	0	0	0	0	0	0	0	0	0
FACOAL161t2pp	h[p] + atp[c] + coa[c] + hdcea[p] -> h[c] + hdcoa[c] + ppi[c] + amp[c]	0	0	0	0	0	0	0	0	0	0	0
FACOAL180t2pp	h[p] + atp[c] + ocdca[p] + coa[c] -> h[c] + ppi[c] + stcoa[c] + amp[c]	0	0	0	0	0	0	1.2487e-32	0	0	0	0
FACOAL181t2pp	ocdcea[p] + h[p] + atp[c] + coa[c] -> h[c] + odecoa[c] + ppi[c] + amp[c]	0	0	0	0	0	0	0	0	0	0	0
FACOAL60t2pp	h[p] + atp[c] + hxa[p] + coa[c] -> h[c] + ppi[c] + hxcoa[c] + amp[c]	0	0	0	0	0	0	0	0	0	0	0
FACOAL80t2pp	h[p] + atp[c] + octa[p] + coa[c] -> h[c] + occoa[c] + ppi[c] + amp[c]	0	0	0	0	0	0	0	0	0	0	0
FADRx	h[c] + nadh[c] + fad[c] -> fadh2[c] + nad[c]	0	0	0	0	0	0	0	0	0	0	1.76186
FADRx2	h[c] + nadph[c] + fad[c] -> fadh2[c] + nadp[c]	0	0	0	0	0	0	0	0	0	0	0
FADt	fad[c] -> fad[p]	0	0	0	0	0	0	0	0	0	0	0
FADtex	fad[p] <=> fad[e]	-1.11257e-29	0	0	0	0	0	0	0	0	0	0
FALDH2	nad[c] + hmgth[c] <=> h[c] + Sfglutth[c] + nadh[c]	0	0	0	0	0	0	0	0	0	0	0
FALDtex	fald[e] <=> fald[p]	0	0	0	0	0	0	0	0	0	0	0
FALDtpp	fald[p] <=> fald[c]	0	0	0	0	0	0	0	0	0	0	0
FALGTHLs	gthrd[c] + fald[c] <=> hmgth[c]	0	0	0	0	0	0	0	0	0	0	0
FBA	fdp[c] <=> dhap[c] + g3p[c]	-96.83	-87.678	-78.464	-68.656	-58.848	-49.0401	-39.2321	-29.4241	-19.6161	-9.80811	-0.000121668
FBA3	s17bp[c] <=> dhap[c] + e4p[c]	0	0	-2.53989e-29	-1.25945e-30	0	0	0	0	0	0	8.39633e-31
FBP	fdp[c] + h2o[c] -> pi[c] + f6p[c]	0	0	0	0	0	0	0	0	0	0	0
FCI	fuc__L[c] <=> fcl__L[c]	0	0	0	0	0	0	0	0	0	0	0
FCLK	atp[c] + fcl__L[c] -> h[c] + adp[c] + fc1p[c]	0	0	0	0	0	0	0	0	0	0	0
FCLPA	fc1p[c] <=> dhap[c] + lald__L[c]	-2.10441e-31	0	0	0	0	0	0	0	0	0	0
FCLT	ppp9[c] + fe2[c] -> 2 h[c] + pheme[c]	0	1.79766e-05	3.59532e-05	5.39297e-05	7.19063e-05	8.98829e-05	0.000107859	0.000125836	0.000143813	0.000161789	0.000179766
FDH4pp	2 h[c] + q8[c] + for[p] -> h[p] + q8h2[c] + co2[p]	0	0	0	0	0	0	0	0	0	0	0
FDH5pp	2 h[c] + for[p] + mqn8[c] -> h[p] + co2[p] + mql8[c]	0	0	0	0	0	0	0	0	0	0	0
FDMO	o2[c] + isetac[c] + fmnh2[c] -> h[c] + so3[c] + h2o[c] + fmn[c] + gcald[c]	0	0	0	0	0	0	0	0	0	0	0
FDMO2	o2[c] + fmnh2[c] + mso3[c] -> h[c] + fald[c] + so3[c] + h2o[c] + fmn[c]	0	0	0	0	0	0	0	0	0	0	0
FDMO3	o2[c] + fmnh2[c] + ethso3[c] -> h[c] + so3[c] + h2o[c] + fmn[c] + acald[c]	0	0	0	0	0	0	0	0	0	0	0
FDMO4	o2[c] + butso3[c] + fmnh2[c] -> h[c] + btal[c] + so3[c] + h2o[c] + fmn[c]	0	0	0	0	0	0	0	0	0	0	0
FDMO6	sulfac[c] + o2[c] + fmnh2[c] -> h[c] + glx[c] + so3[c] + h2o[c] + fmn[c]	0	0	0	0	0	0	0	0	0	0	0
FE2abcpp	fe2[p] + atp[c] + h2o[c] -> h[c] + adp[c] + pi[c] + fe2[c]	0	0	0	0	0	0	0	0	0	0	0
FE2t2pp	fe2[p] + h[p] -> h[c] + fe2[c]	0	0	0	0	0	0	0	0	0	0	0
FE2t3pp	h[p] + fe2[c] -> h[c] + fe2[p]	0	0	0	0	0	0	0	0	0	0	0
FE2tex	fe2[e] <=> fe2[p]	-61.8541	-55.8434	-49.8327	-43.822	-37.8113	-31.8006	-25.6176	-19.2118	-12.8061	-6.40029	0.00655798
FE2tpp	fe2[p] -> fe2[c]	0	0	0	0	0	0	0	0	0	0	0.00616627
FE3abcpp	atp[c] + h2o[c] + fe3[p] -> h[c] + adp[c] + pi[c] + fe3[c]	0	0	0	0	0	0	0	0	0	0	0.00499642
FE3DCITabcpp	atp[c] + h2o[c] + fe3dcit[p] -> h[c] + adp[c] + pi[c] + fe3[c] + 2 cit[c]	0	0	0	0	0	0	0	0	0	0	0
FE3DCITexs	2 cit[e] + fe3[e] -> fe3dcit[e]	0	0	0	0	0	0	0	0	0	0	0
FE3DCITR5	2 fe3dcit[c] + nadph[c] -> h[c] + 2 fe2[c] + nadp[c] + 4 cit[c]	0	0	0	0	0	0	0	0	0	0	0
FE3DCITtonex	h[p] + fe3dcit[e] -> h[c] + fe3dcit[p]	0	0	0	0	0	0	0	0	0	0	0
FE3DHBZS3R	nadph[c] + 2 fe3dhbzs3[c] -> 3 h[c] + 2 fe2[c] + 2 23dhbzs3[c] + nadp[c]	0	0	0	0	0	0	0	0	0	0	0
FE3DHBZStonex	h[p] + fe3dhbzs[e] -> h[c] + fe3dhbzs[p]	0	0	0	0	0	0	0	0	0	0	0
FE3HOXabcpp	atp[c] + h2o[c] + fe3hox[p] -> h[c] + adp[c] + pi[c] + fe3hox[c]	0	0	0	0	0	0	0	0	0	0	0
FE3HOXexs	fe3[e] + fe3hox_un[e] -> fe3hox[e]	0	0	0	0	0	0	0	0	0	0	0
FE3HOXR1	fadh2[c] + 2 fe3hox[c] -> 2 h[c] + 2 fe3hox_un[c] + 2 fe2[c] + fad[c]	0	0	0	0	0	0	0	0	0	0	0
FE3HOXR2	fmnh2[c] + 2 fe3hox[c] -> 2 h[c] + 2 fe3hox_un[c] + 2 fe2[c] + fmn[c]	0	0	0	0	0	0	0	0	0	0	0
FE3HOXR3	2 fe3hox[c] + rbflvrd[c] -> 2 h[c] + 2 fe3hox_un[c] + 2 fe2[c] + ribflv[c]	0	0	0	0	0	0	0	0	0	0	0
FE3HOXtonex	h[p] + fe3hox[e] -> h[c] + fe3hox[p]	0	0	0	0	0	0	0	0	0	0	0
FE3HOXUtex	h[p] + fe3hox_un[c] -> h[c] + fe3hox_un[p]	0	0	0	0	0	0	0	0	0	0	0
FE3HOXUtpp	h[p] + fe3hox_un[p] -> h[c] + fe3hox_un[e]	0	0	0	0	0	0	0	0	0	0	0
FE3Ri	fadh2[c] + 2 fe3[c] -> 2 h[c] + 2 fe2[c] + fad[c]	0	0	0	0	0	0	0	0	0	0	0
FE3tex	fe3[e] <=> fe3[p]	-72	-72	-72	-66.0405	-58.1784	-50.3163	-41.9169	-32.7648	-23.2481	-11.6238	0.00499642
FECRMabcpp	atp[c] + fecrm[p] + h2o[c] -> h[c] + adp[c] + pi[c] + fecrm[c]	0	0	0	0	0	0	0	0	0	0	0
FECRMexs	fecrm_un[e] + fe3[e] -> fecrm[e]	0	0	0	0	0	0	0	0	0	0	0
FECRMR1	fadh2[c] + 2 fecrm[c] -> 2 h[c] + 2 fecrm_un[c] + 2 fe2[c] + fad[c]	0	0	0	0	0	0	0	0	0	0	0
FECRMR2	2 fecrm[c] + fmnh2[c] -> 2 h[c] + 2 fecrm_un[c] + 2 fe2[c] + fmn[c]	0	0	0	0	0	0	0	0	0	0	0
FECRMR3	2 fecrm[c] + rbflvrd[c] -> 2 h[c] + 2 fecrm_un[c] + 2 fe2[c] + ribflv[c]	0	0	0	0	0	0	0	0	0	0	0
FECRMtonex	h[p] + fecrm[e] -> h[c] + fecrm[p]	0	0	0	0	0	0	0	0	0	0	0
FECRMUtex	h[p] + fecrm_un[p] -> h[c] + fecrm_un[e]	0	0	0	0	0	0	0	0	0	0	0
FECRMUtpp	h[p] + fecrm_un[c] -> h[c] + fecrm_un[p]	0	0	0	0	0	0	0	0	0	0	0
FEENTERabcpp	atp[c] + feenter[p] + h2o[c] -> h[c] + adp[c] + pi[c] + feenter[c]	0	0	0	0	0	0	0	0	0	0	0
FEENTERES	h2o[c] + feenter[c] -> fe3dhbzs3[c]	0	0	0	0	0	0	0	0	0	0	0
FEENTERexs	enter[e] + fe3[e] -> feenter[e]	0	0	0	1.48689e-35	0	0	0	0	0	0	0
FEENTERR1	fadh2[c] + 2 feenter[c] -> 2 h[c] + 2 fe2[c] + 2 enter[c] + fad[c]	0	0	0	0	0	0	0	0	0	0	0
FEENTERR2	fmnh2[c] + 2 feenter[c] -> 2 h[c] + 2 fe2[c] + fmn[c] + 2 enter[c]	0	0	0	0	0	0	0	0	0	0	0
FEENTERR3	rbflvrd[c] + 2 feenter[c] -> 2 h[c] + 2 fe2[c] + ribflv[c] + 2 enter[c]	0	0	0	0	0	0	0	0	0	0	0
FEENTERR4	nadph[c] + 2 feenter[c] -> h[c] + 2 fe2[c] + nadp[c] + 2 enter[c]	0	0	0	0	0	0	0	0	0	0	0
FEENTERtex	h[p] + enter[p] -> h[c] + enter[e]	0	0	0	8.36375e-36	0	0	0	0	0	0	0
FEENTERtonex	feenter[e] + h[p] -> h[c] + feenter[p]	0	0	0	1.48689e-35	0	0	0	0	0	0	0
FEENTERtpp	h[p] + enter[c] -> h[c] + enter[p]	0	0	0	8.36375e-36	0	0	0	0	0	0	0
FEOXAMabcpp	atp[c] + h2o[c] + feoxam[p] -> h[c] + adp[c] + pi[c] + feoxam[c]	0	0	0	0	0	0	0	0	0	0	0
FEOXAMexs	fe3[e] + feoxam_un[e] -> feoxam[e]	0	0	0	0	0	0	0	0	0	0	0
FEOXAMR1	fadh2[c] + 2 feoxam[c] -> 2 h[c] + 2 fe2[c] + 2 feoxam_un[c] + fad[c]	0	0	0	0	0	0	0	0	0	0	0
FEOXAMR2	2 feoxam[c] + fmnh2[c] -> 2 h[c] + 2 fe2[c] + fmn[c] + 2 feoxam_un[c]	0	0	0	0	0	0	0	0	0	0	0
FEOXAMR3	2 feoxam[c] + rbflvrd[c] -> 2 h[c] + 2 fe2[c] + ribflv[c] + 2 feoxam_un[c]	0	0	0	0	0	0	0	0	0	0	0
FEOXAMtonex	h[p] + feoxam[e] -> h[c] + feoxam[p]	0	0	0	0	0	0	0	0	0	0	0
FEOXAMUtex	h[p] + feoxam_un[p] -> h[c] + feoxam_un[e]	0	0	0	0	0	0	0	0	0	0	0
FEOXAMUtpp	h[p] + feoxam_un[c] -> h[c] + feoxam_un[p]	0	0	0	0	0	0	0	0	0	0	0
FEROpp	4 fe2[p] + 4 h[p] + o2[p] -> 2 h2o[p] + 4 fe3[p]	0	0	0	0	0	0	0	0	0	0	0
FESD1s	2 h[c] + h2o2[c] + 2 4fe4s[c] -> 2 fe3[c] + 2 h2o[c] + 2 3fe4s[c]	0	0	0	0	0	0	0	0	1.40931e-30	2.14514e-30	2.96395e-28
FESD2s	2 h[c] + 2 no[c] + 2 4fe4s[c] -> n2o[c] + 2 fe3[c] + h2o[c] + 2 3fe4s[c]	0	0	0	0	0	0	0	0	0	0	0
FESR	fe2[c] + 3fe4s[c] -> 4fe4s[c]	0	0	0	0	0	0	0	0	0	0	0
FHL	h[c] + for[c] -> h2[c] + co2[c]	0	0	0	0	0	0	0	0	0	0	0
FLDR2	2 flxso[c] + nadph[c] -> h[c] + 2 flxr[c] + nadp[c]	0	0	0	0	0	0	0	0	0	0	0
FLVR	h[c] + ribflv[c] + nadph[c] -> nadp[c] + rbflvrd[c]	0	0	0	0	0	0	0	0	0	0	0
FLVRx	h[c] + ribflv[c] + nadh[c] -> nad[c] + rbflvrd[c]	0	0	0	0	0	0	0	0	0	0	0
FMNAT	h[c] + atp[c] + fmn[c] -> ppi[c] + fad[c]	0	1.79766e-05	3.59532e-05	5.39297e-05	7.19063e-05	8.98829e-05	0.000107859	0.000125836	0.000143813	0.000161789	0.000179766
FMNRx	h[c] + fmn[c] + nadh[c] -> nad[c] + fmnh2[c]	0	0	0	0	0	0	0	0	0	0	0
FMNRx2	h[c] + fmn[c] + nadph[c] -> nadp[c] + fmnh2[c]	0	0	0	0	0	0	0	0	0	0	0
FMNt	fmn[c] -> fmn[p]	0	0	0	0	0	0	0	0	0	0	0
FMNtex	fmn[p] <=> fmn[e]	0	0	0	0	0	0	0	0	0	0	0
FOMETRi	h[c] + 5fthf[c] -> h2o[c] + methf[c]	0	3.31177e-30	6.62354e-30	0	2.48383e-30	0	0	0	0	0	0
FORCT	oxa[c] + forcoa[c] <=> oxalcoa[c] + for[c]	-9.17596e-29	-1.58206e-29	-3.95516e-29	1.9934e-28	9.49237e-30	-1.54251e-29	-2.14369e-28	1.58206e-30	-6.50623e-29	-4.74619e-30	7.51479e-30
FORt2pp	h[p] + for[p] -> h[c] + for[c]	0	0	0	0	0	0	0	0	0	0	0
FORtex	for[e] <=> for[p]	-99.932	-91.1345	-82.3371	-73.5396	-64.7421	-55.9447	-47.1472	-38.3497	-29.5523	-19.5313	-0.00236676
FORtppi	for[c] -> for[p]	0	0	0	0	0	0	0	0	0	0	3.0729e-05
FRD2	fum[c] + mql8[c] -> succ[c] + mqn8[c]	0	0	0	0	0	0	0	0	0	0	0
FRD3	fum[c] + 2dmmql8[c] -> 2dmmq8[c] + succ[c]	0	0	0	0	0	0	0	0	0	0	0
FRUK	f1p[c] + atp[c] -> h[c] + adp[c] + fdp[c]	0	0	0	0	0	0	0	0	0	0	0
FRULYSDG	frulysp[c] + h2o[c] <=> lys__L[c] + g6p[c]	0	0	0	0	0	0	0	0	0	0	0
FRULYSE	psclys[c] <=> frulys[c]	0	0	0	0	0	0	0	0	0	0	0
FRULYSK	atp[c] + frulys[c] -> h[c] + frulysp[c] + adp[c]	0	0	0	0	0	0	0	0	0	0	0
FRULYSt2pp	h[p] + frulys[p] -> h[c] + frulys[c]	0	0	0	0	0	0	0	0	0	0	0
FRULYStex	frulys[e] <=> frulys[p]	0	0	0	0	0	0	0	0	0	0	0
FRUpts2pp	pep[c] + fru[p] -> f6p[c] + pyr[c]	0	0	0	0	0	0	0	0	0	0	0
FRUptspp	pep[c] + fru[p] -> f1p[c] + pyr[c]	0	0	0	0	0	0	0	0	0	0	0
FRUtex	fru[e] <=> fru[p]	0	0	0	0	0	0	0	0	0	0	0
FRUURt2rpp	h[p] + fruur[p] <=> h[c] + fruur[c]	0	0	0	0	0	0	0	0	0	0	0
FRUURtex	fruur[e] <=> fruur[p]	0	0	0	0	0	0	0	0	0	0	0
Ftex	f[p] <=> f[e]	0	0	0	0	0	0	0	0	0	0	0
FTHFD	10fthf[c] + h2o[c] -> h[c] + thf[c] + for[c]	0	0	0	0	0	0	0	0	0	0	0
FTHFLi	atp[c] + thf[c] + for[c] -> 10fthf[c] + adp[c] + pi[c]	0	0	0	0	0	0	0	0	0	0	0
Ftpp	f[c] -> f[p]	0	0	0	0	0	0	0	0	0	0	0
FUCtex	fuc__L[e] <=> fuc__L[p]	0	0	0	0	0	0	0	0	0	0	0
FUCtpp	h[p] + fuc__L[p] <=> h[c] + fuc__L[c]	0	0	0	0	0	0	0	0	0	0	0
FUM	fum[c] + h2o[c] <=> mal__L[c]	-15.8936	-14.2517	-12.6097	-10.9678	-9.32583	-7.68388	-6.04193	-4.30729	-1.96368	0.379931	5.07007
FUMt1pp	fum[p] <=> fum[c]	0	0	0	0	0	0	0	0	0	0	0
FUMt2_2pp	fum[p] + 2 h[p] -> 2 h[c] + fum[c]	0	0	0	0	0	0	0	0	0	0	0
FUMt2_3pp	fum[p] + 3 h[p] -> 3 h[c] + fum[c]	0	0	0	0	0	0	0	0	0	0	0
FUMtex	fum[e] <=> fum[p]	0	0	0	0	0	0	0	0	0	0	0
FUSAtex	fusa[e] <=> fusa[p]	0	0	0	0	0	0	0	0	0	0	0
FUSAtpp	fusa[p] + h[p] -> h[c] + fusa[e]	0	0	0	0	0	0	0	0	0	0	0
G1PACT	gam1p[c] + accoa[c] -> h[c] + acgam1p[c] + coa[c]	0	0.00761691	0.0152338	0.0228507	0.0304676	0.0380845	0.0457015	0.0533184	0.0609353	0.0685522	0.0761691
G1PP	g1p[c] + h2o[c] -> pi[c] + glc__D[c]	0	0	0	0	0	0	0	0	0	0	0
G1PPpp	h2o[p] + g1p[p] -> glc__D[p] + pi[p]	0	0	0	0	0	0	0	0	0	0	0
G1Ptex	g1p[e] <=> g1p[p]	0	0	0	0	0	0	0	0	0	0	0
G1PTT	h[c] + dttp[c] + g1p[c] -> ppi[c] + dtdpglu[c]	0	0	0	0	0	0	0	0	0	0	0
G1SAT	glu1sa[c] <=> 5aop[c]	0	0.000287625	0.00057525	0.000862876	0.0011505	0.00143813	0.00172575	0.00201338	0.002301	0.00258863	0.00287625
G2PP	glyc2p[c] + h2o[c] -> pi[c] + glyc[c]	0	0	0	0	0	0	0	0	0	0	0
G2PPpp	h2o[p] + glyc2p[p] -> glyc[p] + pi[p]	0	0	0	0	0	0	0	0	0	0	0
G3PAT120	glyc3p[c] + ddcaACP[c] -> 1ddecg3p[c] + ACP[c]	0	0	0	0	0	0	0	0	0	0	0
G3PAT140	glyc3p[c] + myrsACP[c] -> 1tdecg3p[c] + ACP[c]	0	0	0	0	0	0	0	0	0	0	0
G3PAT141	glyc3p[c] + tdeACP[c] -> 1tdec7eg3p[c] + ACP[c]	0	0	0	0	0	0	0	0	0	0	0
G3PAT160	glyc3p[c] + palmACP[c] -> 1hdecg3p[c] + ACP[c]	0	0	0	0	0	0	0	0	0	0	0
G3PAT161	glyc3p[c] + hdeACP[c] -> 1hdec9eg3p[c] + ACP[c]	0	0	0	0	0	0	0	0	0	0	0
G3PAT180	glyc3p[c] + ocdcaACP[c] -> 1odecg3p[c] + ACP[c]	0	0	0	0	0	0	0	0	0	0	0
G3PAT181	glyc3p[c] + octeACP[c] -> 1odec11eg3p[c] + ACP[c]	0	0	0	0	0	0	0	0	0	0	0
G3PCabcpp	atp[c] + g3pc[p] + h2o[c] -> h[c] + g3pc[c] + adp[c] + pi[c]	0	0	0	0	0	0	0	0	0	0	0
G3PCtex	g3pc[e] <=> g3pc[p]	0	0	0	0	0	0	0	0	0	0	0
G3PD2	glyc3p[c] + nadp[c] <=> h[c] + dhap[c] + nadph[c]	-70.5533	-64.4587	-58.3151	-51.696	-45.0769	-38.4578	-31.4529	-23.6177	-15.7825	-7.94735	-0.112171
G3PD5	glyc3p[c] + q8[c] -> dhap[c] + q8h2[c]	0	0	0	0	0	0	0	0	0	0	0
G3PD6	glyc3p[c] + mqn8[c] -> dhap[c] + mql8[c]	0	0	0	0	0	0	0	0	0	0	0
G3PD7	glyc3p[c] + 2dmmq8[c] -> dhap[c] + 2dmmql8[c]	0	0	0	0	0	0	0	0	0	0	0
G3PEabcpp	g3pe[p] + atp[c] + h2o[c] -> h[c] + adp[c] + pi[c] + g3pe[c]	0	0	0	0	0	0	0	0	0	0	0
G3PEtex	g3pe[e] <=> g3pe[p]	-5.61455	-5.07816	-4.53842	-3.98006	-3.41148	-2.8429	-2.27432	-1.70574	-1.13717	-0.568586	-7.05324e-06
G3PGabcpp	atp[c] + h2o[c] + g3pg[p] -> h[c] + g3pg[c] + adp[c] + pi[c]	0	0	0	0	0	0	0	0	0	0	0
G3PGtex	g3pg[e] <=> g3pg[p]	-5.30454	-4.79758	-4.27015	-3.73638	-3.20261	-2.66885	-2.13508	-1.60131	-1.06754	-0.533775	-6.62141e-06
G3PIabcpp	atp[c] + h2o[c] + g3pi[p] -> h[c] + adp[c] + pi[c] + g3pi[c]	0	0	0	0	0	0	0	0	0	0	0
G3PItex	g3pi[e] <=> g3pi[p]	0	0	0	0	0	0	0	0	0	0	0
G3PSabcpp	atp[c] + h2o[c] + g3ps[p] -> h[c] + g3ps[c] + adp[c] + pi[c]	0	0	0	0	0	0	0	0	0	0	0
G3PStex	g3ps[e] <=> g3ps[p]	0	0	0	0	0	0	0	0	0	0	0
G3PT	glyc3p[c] + h2o[c] -> pi[c] + glyc[c]	0	0	0	0	0	0	0	0	0	0	0
G5SADs	glu5sa[c] -> h[c] + 1pyr5c[c] + h2o[c]	0	0.0178202	0.0356404	0.0534606	0.0712808	0.0891009	0.106921	0.124741	0.142562	0.160382	0.178202
G5SD	h[c] + nadph[c] + glu5p[c] -> pi[c] + nadp[c] + glu5sa[c]	0	0.0178202	0.0356404	0.0534606	0.0712808	0.0891009	0.106921	0.124741	0.142562	0.160382	0.178202
G6PDA	h2o[c] + gam6p[c] -> nh4[c] + f6p[c]	0	0	0	0	0	0	0	0	0	0	0
G6PDH2r	nadp[c] + g6p[c] <=> h[c] + 6pgl[c] + nadph[c]	0	0	0	0	0	0	0	0	0	0	0
G6PP	h2o[c] + g6p[c] -> pi[c] + glc__D[c]	0	0	0	0	0	0	0	0	0	0	0
G6Pt6_2pp	g6p[p] + 2 pi[c] -> g6p[c] + 2 pi[p]	0	0	0	0	0	0	0	0	0	0	0
G6Ptex	g6p[e] <=> g6p[p]	0	0	0	0	0	0	0	0	0	0	0
GAL1PPpp	h2o[p] + gal1p[p] -> gal[p] + pi[p]	0	0	0	0	0	0	0	0	0	0	0
GAL1Ptex	gal1p[e] <=> gal1p[p]	0	0	0	0	0	0	0	0	0	0	0
GALabcpp	gal[p] + atp[c] + h2o[c] -> h[c] + adp[c] + pi[c] + gal[c]	0	0	0	0	0	0	0	0	0	0	0
GALBDtex	gal_bD[e] <=> gal_bD[p]	0	0	0	0	0	0	0	0	0	0	0
GALCTD	galct__D[c] -> 5dh4dglc[c] + h2o[c]	0	0	0	0	0	0	0	0	0	0	0
GALCTLO	nad[c] + galctn__L[c] -> h[c] + tagur[c] + nadh[c]	0	0	0	0	0	0	0	0	0	0	0
GALCTND	galctn__D[c] -> h2o[c] + 2dh3dgal[c]	0	0	0	0	0	0	0	0	0	0	0
GALCTNLt2pp	h[p] + galctn__L[p] -> h[c] + galctn__L[c]	0	0	0	0	0	0	0	0	0	0	0
GALCTNLtex	galctn__L[e] -> galctn__L[p]	0	0	0	0	0	0	0	0	0	0	0
GALCTNt2pp	h[p] + galctn__D[p] -> h[c] + galctn__D[c]	0	0	0	0	0	0	0	0	0	0	0
GALCTNtex	galctn__D[e] <=> galctn__D[p]	0	0	0	0	0	0	0	0	0	0	0
GALCTt2rpp	h[p] + galct__D[p] <=> h[c] + galct__D[c]	0	0	0	0	0	0	0	0	0	0	0
GALCTtex	galct__D[e] <=> galct__D[p]	0	0	0	0	0	0	0	0	0	0	0
GALS3	h2o[c] + melib[c] -> glc__D[c] + gal[c]	0	0	0	0	0	0	0	0	0	0	0
GALS3pp	h2o[p] + melib[p] -> gal[p] + glc__D[p]	0	0	0	0	0	0	0	0	0	0	0
GALT1	gicolipa[c] + udpg[c] -> h[c] + gagicolipa[c] + udp[c]	0	0	0	0	0	0	0	0	0	0	0
GALT2	udpg[c] + unaga[c] -> h[c] + udp[c] + unagag[c]	0	0	0	0	0	0	0	0	0	0	0
GALt2pp	h[p] + gal[p] -> h[c] + gal[c]	0	0	0	0	0	0	0	0	0	0	0
GALtex	gal[e] <=> gal[p]	0	0	0	0	0	0	0	0	0	0	0
GALTptspp	pep[c] + galt[p] -> galt1p[c] + pyr[c]	0	0	0	0	0	0	0	0	0	0	0
GALTtex	galt[e] <=> galt[p]	0	0	0	0	0	0	0	0	0	0	0
GALUi	h[c] + utp[c] + g1p[c] -> ppi[c] + udpg[c]	0	0	0	0	0	0	0	0	0	0	0
GALURt2rpp	h[p] + galur[p] <=> h[c] + galur[c]	0	0	0	0	0	0	0	0	0	0	0
GALURtex	galur[e] <=> galur[p]	0	0	0	0	0	0	0	0	0	0	0
GAM6Pt6_2pp	2 pi[c] + gam6p[p] -> gam6p[c] + 2 pi[p]	0	0	0	0	0	0	0	0	0	0	0
GAMAN6Ptex	gam6p[e] <=> gam6p[p]	0	0	0	0	0	0	0	0	0	0	0
GAMptspp	pep[c] + gam[p] -> gam6p[c] + pyr[c]	0	0	0	0	0	0	0	0	0	0	0
GAMtex	gam[e] <=> gam[p]	0	0	0	0	0	0	0	0	0	0	0
GAPD	nad[c] + g3p[c] + pi[c] <=> 13dpg[c] + h[c] + nadh[c]	-15.9433	-12.7195	-9.49576	-6.27198	-3.03526	0.212595	3.46045	6.7083	9.95615	13.4793	18.0608
GAPP	g3p[c] + h2o[c] -> glyald[c] + pi[c]	0	0	0	0	0	0	0	0	0	0	0
GARFT	10fthf[c] + gar[c] <=> h[c] + thf[c] + fgam[c]	-96.83	-87.6508	-78.4031	-68.5646	-58.7262	-48.8877	-39.0493	-29.2108	-19.3724	-9.53392	0.359078
GART	atp[c] + for[c] + gar[c] -> h[c] + adp[c] + pi[c] + fgam[c]	0	0	0	0	0	0	0	0	0	0	0
GBBTNtex	gbbtn[e] <=> gbbtn[p]	0	0	0	0	0	0	0	0	0	0	0
GCALDD	nad[c] + h2o[c] + gcald[c] -> 2 h[c] + glyclt[c] + nadh[c]	0	0	0	0	0	0	0	0	0	0	0
GDMANE	gdpddman[c] -> gdpofuc[c]	0	0	0	0	0	0	0	0	0	0	0
GDPDPK	atp[c] + gdp[c] -> h[c] + ppgpp[c] + amp[c]	0	0	0	0	0	0	0	0	0	0	0
GDPMNH	gdpmann[c] + h2o[c] -> h[c] + gdp[c] + man[c]	0	0	0	0	0	0	0	0	0	0	0
GDPMNP	gdpmann[c] + h2o[c] -> 2 h[c] + man1p[c] + gmp[c]	0	0	0	0	0	0	0	0	0	0	0
GDPtex	gdp[e] <=> gdp[p]	0	0	0	0	0	0	0	0	0	0	0
GDPTPDP	gdptp[c] + h2o[c] -> ppi[c] + gtp[c]	0	0	0	0	0	0	0	0	0	0	0
GF6PTA	gln__L[c] + f6p[c] -> glu__L[c] + gam6p[c]	0	0.00761691	0.0152338	0.0228507	0.0304676	0.0380845	0.0457015	0.0533184	0.0609353	0.0685522	0.0761691
GGGABADr	nadp[c] + h2o[c] + ggbutal[c] <=> gg4abut[c] + 2 h[c] + nadph[c]	0	0	0	0	0	0	0	0	0	0	0
GGGABAH	gg4abut[c] + h2o[c] -> glu__L[c] + 4abut[c]	0	0	0	0	0	0	0	0	0	0	0
GGPTRCO	o2[c] + ggptrc[c] + h2o[c] -> nh4[c] + h2o2[c] + ggbutal[c]	0	0	0	0	0	0	0	0	0	0	0
GGPTRCS	atp[c] + glu__L[c] + ptrc[c] -> h[c] + adp[c] + pi[c] + ggptrc[c]	0	0	0	0	0	0	0	0	0	0	0
GHBDHx	h[c] + nadh[c] + sucsal[c] <=> nad[c] + ghb[c]	0	0	0	0	0	0	0	0	0	0	0
GHMT2r	ser__L[c] + thf[c] <=> mlthf[c] + h2o[c] + gly[c]	-17.927	-16.1267	-14.3264	-12.5261	-10.7259	-8.9256	-7.12533	-5.26974	-3.35372	-1.43769	0.899054
GK1	atp[c] + gmp[c] <=> adp[c] + gdp[c]	-1.1369e-25	0.0196118	0.0392236	0.0588353	0.0784471	0.0980589	0.117671	0.137282	0.156894	0.176506	0.196118
GLBRAN2	glycogen[c] -> bglycogen[c]	0	0	0	0	0	0	0	0	0	0	0
GLCabcpp	atp[c] + glc__D[p] + h2o[c] --> adp[c] + glc__D[c] + h[c] + pi[c]	0	0	0	0	0	0	0	0	0	0	0
GLCATr	accoa[c] + glc__D[c] <=> acglc__D[c] + coa[c]	0	0	0	0	0	0	0	0	0	0	0
GLCDpp	h2o[p] + q8[c] + glc__D[p] -> h[p] + glcn[p] + q8h2[c]	0	0	0	0	0	0	0	0	0	0	0
GLCNt2rpp	h[p] + glcn[p] <=> h[c] + glcn[c]	-1.03299e-25	0	0	0	0	0	0	0	0	0	0
GLCNtex	glcn[e] <=> glcn[p]	-1.03299e-25	0	0	0	0	0	0	0	0	0	0
GLCP	pi[c] + glycogen[c] -> g1p[c]	0	0	0	0	0	0	0	0	0	0	0
GLCP2	pi[c] + bglycogen[c] -> g1p[c]	0	0	0	0	0	0	0	0	0	0	0
GLCptspp	pep[c] + glc__D[p] -> g6p[c] + pyr[c]	10	10	10	10	10	10	10	10	10	10	10
GLCRAL	5dh4dglc[c] -> 2h3oppan[c] + pyr[c]	0	0	0	0	0	0	0	0	0	0	0
GLCRD	glcr[c] -> 5dh4dglc[c] + h2o[c]	0	0	0	0	0	0	0	0	0	0	0
GLCRt2rpp	h[p] + glcr[p] <=> h[c] + glcr[c]	0	0	0	0	0	0	0	0	0	0	0
GLCRtex	glcr[e] <=> glcr[p]	0	0	0	0	0	0	0	0	0	0	0
GLCS1	adpglc[c] -> h[c] + adp[c] + glycogen[c]	0	0	0	0	0	0	0	0	0	0	0
GLCt2pp	h[p] + glc__D[p] -> h[c] + glc__D[c]	0	0	0	0	0	0	0	0	0	0	0
GLCtex_copy1	glc__D[e] -> glc__D[p]	0	0	0	0	0	0	0	0	0	0	0
GLCtex_copy2	glc__D[e] <=> glc__D[p]	-990	-990	-990	-990	-990	-990	-990	-990	-990	-990	-990
GLCTR1	icolipa[c] + udpg[c] -> h[c] + gicolipa[c] + udp[c]	0	0	0	0	0	0	0	0	0	0	0
GLCTR3	ggagicolipa[c] + udpg[c] -> h[c] + udp[c] + gggagicolipa[c]	0	0	0	0	0	0	0	0	0	0	0
GLCUR1Ptex	glcur1p[e] <=> glcur1p[p]	0	0	0	0	0	0	0	0	0	0	0
GLCURt2rpp	h[p] + glcur[p] <=> h[c] + glcur[c]	0	0	0	0	0	0	0	0	0	0	0
GLCURtex	glcur[e] <=> glcur[p]	0	0	0	0	0	0	0	0	0	0	0
GLDBRAN2	bglycogen[c] -> glycogen[c]	0	0	0	0	0	0	0	0	0	0	0
GLGC	h[c] + atp[c] + g1p[c] -> adpglc[c] + ppi[c]	0	0	0	0	0	0	0	0	0	0	0
GLNabcpp	atp[c] + gln__L[p] + h2o[c] -> h[c] + adp[c] + pi[c] + gln__L[c]	0	0	0	0	0	0	0	0	0	0	0
GLNS	nh4[c] + atp[c] + glu__L[c] -> h[c] + adp[c] + pi[c] + gln__L[c]	0	0.126254	0.252507	0.378761	0.505015	0.631269	0.757522	0.883776	1.01003	1.13628	1.26254
GLNtex	gln__L[e] <=> gln__L[p]	0	0	0	0	0	0	0	0	0	0	0
GLTPD	nad[c] + galt1p[c] <=> h[c] + tag6p__D[c] + nadh[c]	0	0	0	0	0	0	0	0	0	0	0
GLU5K	atp[c] + glu__L[c] -> adp[c] + glu5p[c]	0	0.0178202	0.0356404	0.0534606	0.0712808	0.0891009	0.106921	0.124741	0.142562	0.160382	0.178202
GLUabcpp	atp[c] + glu__L[p] + h2o[c] --> adp[c] + glu__L[c] + h[c] + pi[c]	0	0	0	0	0	0	0	0	0	0	0
GLUABUTt7pp	4abut[c] + glu__L[p] <=> 4abut[p] + glu__L[c]	0	0	0	0	0	0	0	0	0	0	0
GLUCYS	cys__L[c] + atp[c] + glu__L[c] -> h[c] + adp[c] + pi[c] + glucys[c]	0	0	0	0	0	0	0	0	0	0	0
GLUDC	h[c] + glu__L[c] -> 4abut[c] + co2[c]	0	0	0	0	0	0	0	0	0	0	0
GLUDy	nadp[c] + glu__L[c] + h2o[c] <=> h[c] + akg[c] + nh4[c] + nadph[c]	-193.66	-176.041	-158.307	-139.38	-120.454	-101.527	-82.6005	-63.6739	-44.7473	-25.8207	-6.89414
GLUN	gln__L[c] + h2o[c] -> nh4[c] + glu__L[c]	0	0	0	0	0	0	0	0	0	0	0
GLUNpp	h2o[p] + gln__L[p] -> nh4[p] + glu__L[p]	0	0	0	0	0	0	0	0	0	0	0
GLUPRT	gln__L[c] + h2o[c] + prpp[c] -> ppi[c] + glu__L[c] + pram[c]	0	0.0361024	0.0722049	0.108307	0.14441	0.180512	0.216615	0.252717	0.288819	0.324922	0.361024
GLUR	glu__D[c] <=> glu__L[c]	-2.6024	-2.3747	-2.14701	-1.91932	-1.69161	-1.45992	-1.22766	-0.993019	-0.747822	-0.385113	-0.0224051
GLUSy	h[c] + akg[c] + gln__L[c] + nadph[c] -> nadp[c] + 2 glu__L[c]	0	0	0	0	0	0	0	0	0	0	0
GLUt2rpp	h[p] + glu__L[p] <=> h[c] + glu__L[c]	-1000	-1000	-1000	-1000	-1000	-1000	-1000	-1000	-1000	-1000	-1000
GLUt4pp	na1[p] + glu__L[p] -> glu__L[c] + na1[c]	0	0	0	0	0	0	0	0	0	0	0
GLUtex	glu__L[e] <=> glu__L[p]	-11.7134	-10.7935	-9.87347	-8.95349	-8.0335	-7.07853	-5.97264	-4.80745	-3.64226	-2.47707	-3.67301e-05
GLUTRR	h[c] + glutrna[c] + nadph[c] -> glu1sa[c] + nadp[c] + trnaglu[c]	0	0.000287625	0.00057525	0.000862876	0.0011505	0.00143813	0.00172575	0.00201338	0.002301	0.00258863	0.00287625
GLUTRS	atp[c] + glu__L[c] + trnaglu[c] -> glutrna[c] + ppi[c] + amp[c]	0	0.000287625	0.00057525	0.000862876	0.0011505	0.00143813	0.00172575	0.00201338	0.002301	0.00258863	0.00287625
GLXCL	h[c] + 2 glx[c] -> 2h3oppan[c] + co2[c]	0	0	0	0	0	0	0	0	0	0	0
GLXt2_3pp	h[p] + glx[p] <=> h[c] + glx[c]	-26.927	-24.9498	-22.9726	-20.9954	-19.0182	-17.0411	-15.0523	-12.9067	-10.3899	-6.03576	-7.48729e-05
GLXtmp	glx[p] <=> glx[e]	0	0	0	0	0	0	0	0	0	0	0
GLYALDtex	glyald[e] <=> glyald[p]	-17.4422	-15.9255	-14.4088	-12.8849	-11.3359	-9.78686	-8.23785	-6.66949	-5.07858	-3.1386	-3.89339e-05
GLYALDtpp	glyald[p] <=> glyald[c]	-17.4422	-15.9255	-14.4088	-12.8849	-11.3359	-9.78686	-8.23785	-6.66949	-5.07858	-3.1386	-3.89339e-05
GLYAT	accoa[c] + gly[c] <=> 2aobut[c] + coa[c]	-22.0677	-20.0496	-18.0282	-15.8985	-13.7688	-11.6391	-9.5094	-7.37971	-5.15849	-2.83118	-3.60499e-05
GLYBabcpp	atp[c] + h2o[c] + glyb[p] -> h[c] + glyb[c] + adp[c] + pi[c]	0	0	0	0	0	0	0	0	0	0	0
GLYBt2pp	h[p] + glyb[p] -> h[c] + glyb[c]	0	0	0	0	0	0	0	0	0	0	0
GLYBt3pp	glyb[c] + h[p] -> h[c] + glyb[p]	0	0	0	0	0	0	0	0	0	0	0
GLYBtex	glyb[e] <=> glyb[p]	0	0	0	0	0	0	0	0	0	0	0
GLYC2Pabcpp	atp[c] + glyc2p[p] + h2o[c] -> h[c] + adp[c] + pi[c] + glyc2p[c]	0	0	0	0	0	0	0	0	0	0	0
GLYC2Ptex	glyc2p[e] <=> glyc2p[p]	0	0	0	0	0	0	0	0	0	0	0
GLYC3Pabcpp	atp[c] + h2o[c] + glyc3p[p] -> h[c] + glyc3p[c] + adp[c] + pi[c]	0	0	0	0	0	0	0	0	0	0	0
GLYC3Pt6pp	pi[c] + glyc3p[p] -> glyc3p[c] + pi[p]	0	0	0	0	0	0	0	0	0	0	0
GLYC3Ptex	glyc3p[e] <=> glyc3p[p]	-7.58106	-6.82296	-6.06485	-5.30675	-4.54864	-3.79054	-3.03243	-2.27433	-1.51622	-0.758115	-9.40432e-06
GLYCAt2rpp	h[p] + glyc__R[p] <=> h[c] + glyc__R[c]	-20.5106	-18.9255	-17.1385	-15.3008	-13.4614	-11.6219	-9.78245	-7.94299	-6.07222	-3.82755	-4.74804e-05
GLYCAtex	glyc__R[e] <=> glyc__R[p]	-20.5106	-18.9255	-17.1385	-15.3008	-13.4614	-11.6219	-9.78245	-7.94299	-6.07222	-3.82755	-4.74804e-05
GLYCDx	nad[c] + glyc[c] -> h[c] + dha[c] + nadh[c]	0	0	0	0	0	0	0	0	0	0	0
GLYCK	atp[c] + glyc__R[c] -> h[c] + 3pg[c] + adp[c]	0	0	0	0	0	0	0	0	0	0	0
GLYCK2	atp[c] + glyc__R[c] -> 2pg[c] + h[c] + adp[c]	0	0	0	0	0	0	0	0	0	0	0
GLYCL	nad[c] + thf[c] + gly[c] -> nh4[c] + mlthf[c] + nadh[c] + co2[c]	0	0	0	0	0	0	0	0	0	0	0.0436268
GLYCLTDx	h[c] + glx[c] + nadh[c] -> glyclt[c] + nad[c]	0	0	0	0	0	0	0	0	0	0	0
GLYCLTDy	h[c] + glx[c] + nadph[c] -> glyclt[c] + nadp[c]	0	0	0	0	0	0	0	0	0	0	0
GLYCLTt2rpp	h[p] + glyclt[p] <=> h[c] + glyclt[c]	0	0	0	0	0	0	0	0	0	0	0
GLYCLTt4pp	na1[p] + glyclt[p] -> glyclt[c] + na1[c]	0	0	0	0	0	0	0	0	0	0	0
GLYCLTtex	glyclt[e] <=> glyclt[p]	0	0	0	0	0	0	0	0	0	0	0
GLYCtex	glyc[e] <=> glyc[p]	-15.4729	-14.1275	-12.782	-11.4365	-10.0911	-8.71643	-7.32777	-5.91648	-4.49212	-3.05505	-3.81705e-05
GLYCTO2	glyclt[c] + q8[c] -> glx[c] + q8h2[c]	0	0	0	0	0	0	0	0	0	0	0
GLYCTO3	glyclt[c] + mqn8[c] -> glx[c] + mql8[c]	0	0	0	0	0	0	0	0	0	0	0
GLYCTO4	glyclt[c] + 2dmmq8[c] -> glx[c] + 2dmmql8[c]	0	0	0	0	0	0	0	0	0	0	0
GLYCtpp	glyc[c] <=> glyc[p]	-19.366	-17.5356	-15.6928	-13.7312	-11.7696	-9.80801	-7.84641	-5.88482	-3.92322	-1.96162	-2.43337e-05
GLYK	atp[c] + glyc[c] -> h[c] + glyc3p[c] + adp[c]	0	0	0	0	0	0	0	0	0	0	0
GLYOX	lgt__S[c] + h2o[c] -> h[c] + gthrd[c] + lac__D[c]	0	0	0	0	0	0	0	0	0	0	0
GLYOX3	mthgxl[c] + h2o[c] -> h[c] + lac__D[c]	0	0	0	0	0	0	0	0	0	0	0
GLYt2pp	h[p] + gly[p] -> h[c] + gly[c]	0	0	0	0	0	0	0	0	0	0	0
GLYt4pp	na1[p] + gly[p] -> gly[c] + na1[c]	0	0	0	0	0	0	0	0	0	0	0
GLYtex	gly[e] <=> gly[p]	-25.5471	-23.4183	-21.2894	-19.1606	-17.0318	-14.8459	-12.5831	-9.98448	-7.26819	-3.95335	-7.78678e-05
GLYtpp	gly[c] <=> gly[p]	0	0	0	0	0	0	0	0	0	0	0
GMAND	gdpmann[c] -> h2o[c] + gdpddman[c]	0	0	0	0	0	0	0	0	0	0	0
GMHEPAT	h[c] + atp[c] + gmhep1p[c] -> ppi[c] + adphep_DD[c]	0	0	0	0	0	0	0	0	0	0	0
GMHEPK	atp[c] + gmhep7p[c] -> h[c] + adp[c] + gmhep17bp[c]	0	0	0	0	0	0	0	0	0	0	0
GMHEPPA	h2o[c] + gmhep17bp[c] -> pi[c] + gmhep1p[c]	0	0	0	0	0	0	0	0	0	0	0
GMPR	2 h[c] + gmp[c] + nadph[c] -> imp[c] + nh4[c] + nadp[c]	0	0	0	0	0	0	0	0	0	0	0
GMPS	nh4[c] + atp[c] + xmp[c] -> 2 h[c] + ppi[c] + gmp[c] + amp[c]	0	0	0	0	0	0	0	0	0	0	0.195996
GMPS2	atp[c] + gln__L[c] + xmp[c] + h2o[c] -> 2 h[c] + ppi[c] + glu__L[c] + gmp[c] + amp[c]	0	0	0	0	0	0	0	0	0	0	0
GMPtex	gmp[e] <=> gmp[p]	0	0	0	0	0	0	0	0	0	0	0
GND	6pgc[c] + nadp[c] -> ru5p__D[c] + nadph[c] + co2[c]	0	0	0	0	0	0	0	0	0	0	0
GNK	atp[c] + glcn[c] -> h[c] + adp[c] + 6pgc[c]	0	0	0	0	0	0	0	0	0	0	0
GNP	6pgc[c] + h2o[c] -> pi[c] + glcn[c]	0	0	0	0	0	0	0	0	0	0	0
GOFUCR	h[c] + gdpofuc[c] + nadph[c] -> nadp[c] + gdpfuc[c]	0	0	0	0	0	0	0	0	0	0	0
GP4GH	gp4g[c] + h2o[c] -> 2 h[c] + 2 gdp[c]	0	0	0	0	0	0	0	0	0	0	0
GPDDA1	g3pc[c] + h2o[c] -> h[c] + glyc3p[c] + chol[c]	0	0	0	0	0	0	0	0	0	0	0
GPDDA1pp	h2o[p] + g3pc[p] -> h[p] + chol[p] + glyc3p[p]	0	0	0	0	0	0	0	0	0	0	0
GPDDA2	g3pe[c] + h2o[c] -> h[c] + glyc3p[c] + etha[c]	0	0	0	0	0	0	0	0	0	0	0
GPDDA2pp	h2o[p] + g3pe[p] -> h[p] + glyc3p[p] + etha[p]	0	0	0	0	0	0	0	0	0	0	0
GPDDA3	g3ps[c] + h2o[c] -> h[c] + glyc3p[c] + ser__L[c]	0	0	0	0	0	0	0	0	0	0	0
GPDDA3pp	h2o[p] + g3ps[p] -> h[p] + ser__L[p] + glyc3p[p]	0	0	0	0	0	0	0	0	0	0	0
GPDDA4	g3pg[c] + h2o[c] -> h[c] + glyc3p[c] + glyc[c]	0	0	0	0	0	0	0	0	0	0	0
GPDDA4pp	h2o[p] + g3pg[p] -> h[p] + glyc[p] + glyc3p[p]	0	0	0	0	0	0	0	0	0	0	0
GPDDA5	h2o[c] + g3pi[c] -> h[c] + glyc3p[c] + inost[c]	0	0	0	0	0	0	0	0	0	0	0
GPDDA5pp	h2o[p] + g3pi[p] -> h[p] + inost[p] + glyc3p[p]	0	0	0	0	0	0	0	0	0	0	0
GRTT	grdp[c] + ipdp[c] -> ppi[c] + frdp[c]	0	2.24103e-05	4.48205e-05	6.72308e-05	8.9641e-05	0.000112051	0.000134462	0.000156872	0.000179282	0.000201692	0.000224103
GRXR	2 gthrd[c] + grxox[c] -> grxrd[c] + gthox[c]	0	0	0	0	0	0	0	0	0	0	1.72339e-30
GSNK	atp[c] + gsn[c] -> h[c] + adp[c] + gmp[c]	0	0	0	0	0	0	0	0	0	0	0
GSNt2pp	h[p] + gsn[p] -> h[c] + gsn[c]	0	0	0	0	0	0	0	0	0	0	0
GSNt3pp	h[p] + gsn[c] -> h[c] + gsn[p]	0	0	0	0	0	0	0	0	0	0	0
GSNtex	gsn[e] <=> gsn[p]	-4.65695	-4.21214	-3.76733	-3.32252	-2.86942	-2.41177	-1.94602	-1.45978	-0.973534	-0.487292	-6.34792e-06
GSPMDA	gtspmd[c] + h2o[c] -> gthrd[c] + spmd[c]	0	0	0	0	0	0	0	0	0	0	0
GSPMDS	gthrd[c] + atp[c] + spmd[c] -> h[c] + adp[c] + pi[c] + gtspmd[c]	0	0	0	0	0	0	0	0	0	0	0
GTHOr	h[c] + nadph[c] + gthox[c] <=> 2 gthrd[c] + nadp[c]	0	0	0	-3.9612e-31	-6.80582e-31	-2.04174e-30	-5.44465e-30	0	-3.40291e-31	-5.07033e-29	2.19594e-30
GTHOXtex	gthox[e] <=> gthox[p]	0	0	0	0	0	0	0	0	0	0	0
GTHPi	2 gthrd[c] + h2o2[c] -> 2 h2o[c] + gthox[c]	0	0	0	0	0	0	0	0	0	0	0
GTHRDabc2pp	gthrd[c] + atp[c] + h2o[c] -> h[c] + adp[c] + pi[c] + gthrd[p]	0	0	6.64039e-30	1.05178e-17	0	0	0	0	0	0	0
GTHRDabcpp	atp[c] + h2o[c] + gthrd[p] -> h[c] + gthrd[c] + adp[c] + pi[c]	0	0	0	0	0	0	0	0	0	0	0
GTHRDHpp	h2o[p] + gthrd[p] -> cgly[p] + glu__L[p]	0	0	0	0	0	0	0	0	0	0	0
GTHRDtex	gthrd[e] <=> gthrd[p]	-4.36689	-3.98156	-3.59115	-3.20075	-2.81034	-2.41993	-2.02851	-1.56199	-1.04281	-0.523622	-6.78291e-06
GTHS	atp[c] + gly[c] + glucys[c] -> h[c] + gthrd[c] + adp[c] + pi[c]	0	0	0	0	0	0	0	0	0	0	0
GTPCI	h2o[c] + gtp[c] -> h[c] + ahdt[c] + for[c]	0	5.39297e-05	0.000107859	0.000161789	0.000215719	0.000269649	0.000323578	0.000377508	0.000431438	0.000485368	0.000539297
GTPCII2	3 h2o[c] + gtp[c] -> 2 h[c] + ppi[c] + for[c] + 25drapp[c]	0	3.59532e-05	7.19063e-05	0.000107859	0.000143813	0.000179766	0.000215719	0.000251672	0.000287625	0.000323578	0.000359532
GTPDPDP	gdptp[c] + h2o[c] -> h[c] + pi[c] + ppgpp[c]	0	0	0	0	0	0	0	0	0	0	0
GTPDPK	atp[c] + gtp[c] -> h[c] + gdptp[c] + amp[c]	0	0	0	0	0	0	0	0	0	0	0
GTPHs	h[c] + h2o[c] + gtp[c] -> xtp[c] + nh4[c]	0	0	0	0	0	0	0	0	0	0	0
GTPtex	gtp[e] <=> gtp[p]	0	0	0	0	0	0	0	0	0	0	0
GUACYC	gtp[c] -> ppi[c] + 35cgmp[c]	0	0	0	0	0	0	0	0	0	0	0
GUAD	h[c] + gua[c] + h2o[c] -> xan[c] + nh4[c]	0	0	0	0	0	0	0	0	0	0	0
GUAPRT	gua[c] + prpp[c] -> ppi[c] + gmp[c]	0	0	0	0	0	0	0	0	0	0	0
GUAt2pp	h[p] + gua[p] -> h[c] + gua[c]	0	0	0	0	0	0	0	0	0	0	0
GUAtex	gua[e] <=> gua[p]	-6.14794	-5.56699	-4.9843	-4.38661	-3.78892	-3.19028	-2.5525	-1.91472	-1.27694	-0.639158	-8.46389e-06
GUAtpp	gua[p] <=> gua[c]	-387.32	-350.712	-313.856	-274.624	-235.392	-196.16	-156.928	-117.696	-78.4644	-39.2324	-0.000486674
GUI1	glcur[c] <=> fruur[c]	0	0	0	0	0	0	0	0	0	0	0
GUI2	galur[c] <=> tagur[c]	0	0	0	0	0	0	0	0	0	0	0
GUR1PPpp	h2o[p] + glcur1p[p] -> glcur[p] + pi[p]	0	0	0	0	0	0	0	0	0	0	0
H2O2tex	h2o2[e] <=> h2o2[p]	0	0	0	0	0	0	0	0	0	0	0
H2Otex	h2o[e] <=> h2o[p]	-69.556	-66.8444	-64.1329	-61.4213	-58.7097	-55.9981	-53.2866	-50.5417	-47.7775	-44.4816	-40.8638
H2Otpp	h2o[p] <=> h2o[c]	-75.0222	-71.6872	-68.3523	-65.0173	-61.624	-58.2139	-54.8038	-51.3937	-47.9836	-44.4816	-40.8638
H2SO	2 o2[c] + h2s[c] -> 2 h[c] + so4[c]	0	0	0	0	0	0	0	0	0	0	0
H2St1pp	h2s[c] -> h2s[p]	0	0	0	0	0	0	0	0	0	0	0
H2Stex	h2s[e] <=> h2s[p]	-16.3467	-14.712	-13.0773	-11.4427	-9.80801	-8.17334	-6.53868	-4.90401	-3.26935	-1.63468	-2.02781e-05
H2tex	h2[e] <=> h2[p]	0	0	0	0	0	0	0	0	0	0	0
H2tpp	h2[p] <=> h2[c]	0	0	0	0	0	0	0	0	0	0	0
HACD1	h[c] + aacoa[c] + nadh[c] <=> nad[c] + 3hbcoa[c]	-4.05571	-3.66521	-3.2721	-2.85412	-2.43614	-2.01816	-1.60018	-1.1822	-0.764225	-0.346245	0.286861
HACD2	h[c] + 3ohcoa[c] + nadh[c] <=> nad[c] + 3hhcoa[c]	-4.05571	-3.66521	-3.2721	-2.85412	-2.43614	-2.01816	-1.60018	-1.1822	-0.764225	-0.346245	0.286861
HACD3	h[c] + 3oocoa[c] + nadh[c] <=> nad[c] + 3hocoa[c]	-4.60283	-4.14384	-3.68485	-3.22586	-2.76687	-2.30788	-1.84889	-1.3899	-0.930913	-0.434754	0.286861
HACD4	h[c] + 3odcoa[c] + nadh[c] <=> nad[c] + 3hdcoa[c]	-8.37276	-7.56134	-6.74991	-5.93848	-5.12706	-4.31563	-3.50421	-2.69278	-1.80626	-0.904685	0.286843
HACD5	h[c] + 3oddcoa[c] + nadh[c] <=> nad[c] + 3hddcoa[c]	-12.3823	-11.196	-10.0097	-8.82348	-7.63722	-6.38776	-5.13422	-3.88068	-2.62713	-1.37359	0.286802
HACD6	h[c] + 3otdcoa[c] + nadh[c] <=> nad[c] + 3htdcoa[c]	-12.3823	-11.1994	-10.0166	-8.8338	-7.65098	-6.41037	-5.16135	-3.91232	-2.6633	-1.41428	0.224107
HACD7	h[c] + 3ohdcoa[c] + nadh[c] <=> nad[c] + 3hhdcoa[c]	-12.3823	-11.2107	-10.0391	-8.86753	-7.69596	-6.46729	-5.22966	-3.99202	-2.75438	-1.51674	0.224067
HACD8	h[c] + 3ohodcoa[c] + nadh[c] <=> 3hodcoa[c] + nad[c]	-12.3823	-11.2214	-10.0606	-8.89974	-7.7389	-6.51249	-5.28389	-4.05529	-2.82669	-1.59809	-1.98642e-05
HBZOPT	4hbz[c] + octdp[c] -> ppi[c] + 3ophb[c]	0	1.79766e-05	3.59532e-05	5.39297e-05	7.19063e-05	8.98829e-05	0.000107859	0.000125836	0.000143813	0.000161789	0.000179766
HCINNMt2rpp	h[p] + 3hcinnm[p] <=> h[c] + 3hcinnm[c]	0	0	0	0	0	0	0	0	0	0	0
HCINNMtex	3hcinnm[e] <=> 3hcinnm[p]	0	0	0	0	0	0	0	0	0	0	0
HCO3E	h2o[c] + co2[c] <=> h[c] + hco3[c]	0	0.0423585	0.084717	0.127076	0.169434	0.211793	0.254151	0.29651	0.338868	0.381227	0.423585
HDCAtexi	hdca[e] -> hdca[p]	0	0	0	0	0	0	0	0	0	0	0
HDCEAtexi	hdcea[e] -> hdcea[p]	0	0	0	0	0	0	0	0	0	0	0
HEMEOS	frdp[c] + h2o[c] + pheme[c] -> ppi[c] + hemeO[c]	0	0	0	0	0	0	0	0	0	0	0
HEPK1	hhlipa[c] + atp[c] -> h[c] + phhlipa[c] + adp[c]	0	0	0	0	0	0	0	0	0	0	0
HEPK2	hphhlipa[c] + atp[c] -> h[c] + adp[c] + phphhlipa[c]	0	0	0	0	0	0	0	0	0	0	0
HEPT1	adphep_LD[c] + lipa[c] -> h[c] + hlipa[c] + adp[c]	0	0	0	0	0	0	0	0	0	0	0
HEPT2	adphep_LD[c] + hlipa[c] -> h[c] + adp[c] + hhlipa[c]	0	0	0	0	0	0	0	0	0	0	0
HEPT3	adphep_LD[c] + phhlipa[c] -> h[c] + hphhlipa[c] + adp[c]	0	0	0	0	0	0	0	0	0	0	0
HETZK	atp[c] + 4mhetz[c] -> h[c] + adp[c] + 4mpetz[c]	0	0	0	0	0	0	0	0	0	0	0
HEX1	atp[c] + glc__D[c] -> h[c] + adp[c] + g6p[c]	0	0	0	0	0	0	0	0	0	0	0
HEX4	atp[c] + man[c] -> h[c] + adp[c] + man6p[c]	0	0	0	0	0	0	0	0	0	0	0
HEX7	fru[c] + atp[c] -> h[c] + adp[c] + f6p[c]	0	0	0	0	0	0	0	0	0	0	0
HEXt2rpp	h[p] + hxa[p] <=> h[c] + hxa[c]	-48.415	-43.839	-39.232	-34.328	-29.424	-24.52	-19.616	-14.712	-9.80805	-4.90405	-6.08342e-05
HG2abcpp	hg2[c] + atp[c] + h2o[c] -> h[c] + adp[c] + pi[c] + hg2[p]	0	0	0	0	0	0	0	0	0	0	0
HG2t3pp	h[p] + hg2[c] -> h[c] + hg2[p]	0	0	0	0	0	0	0	0	0	0	0
HG2tex	hg2[e] <=> hg2[p]	0	0	0	0	0	0	0	0	0	0	0
HISabcpp	his__L[p] + atp[c] + h2o[c] -> h[c] + adp[c] + pi[c] + his__L[c]	0	0	0	0	0	0	0	0	0	0	0
HISt2rpp	h[p] + his__L[p] <=> h[c] + his__L[c]	-129.107	-116.904	-104.619	-91.5414	-78.4641	-65.3867	-52.3094	-39.2321	-26.1548	-13.0775	-0.000162225
HISTD	2 nad[c] + h2o[c] + histd[c] -> 3 h[c] + his__L[c] + 2 nadh[c]	0	0.00763706	0.0152741	0.0229112	0.0305482	0.0381853	0.0458224	0.0534594	0.0610965	0.0687336	0.0763706
HIStex	his__L[e] <=> his__L[p]	-7.34822	-6.6462	-5.94419	-5.24081	-4.52524	-3.80966	-3.07771	-2.32295	-1.54864	-0.774324	-9.6054e-06
HISTP	hisp[c] + h2o[c] -> pi[c] + histd[c]	0	0.00763706	0.0152741	0.0229112	0.0305482	0.0381853	0.0458224	0.0534594	0.0610965	0.0687336	0.0763706
HKNDDH	h2o[c] + hkndd[c] -> h[c] + succ[c] + op4en[c]	0	0	0	0	0	0	0	0	0	0	0
HKNTDH	hkntd[c] + h2o[c] -> h[c] + fum[c] + op4en[c]	0	0	0	0	0	0	0	0	0	0	0
HMBS	h2o[c] + 4 ppbng[c] -> 4 nh4[c] + hmbil[c]	0	3.59532e-05	7.19063e-05	0.000107859	0.000143813	0.000179766	0.000215719	0.000251672	0.000287625	0.000323578	0.000359532
HMPK1	atp[c] + 4ahmmp[c] -> h[c] + adp[c] + 4ampm[c]	0	0	0	0	0	0	0	0	0	0	0
HOMt2pp	h[p] + hom__L[c] -> h[c] + hom__L[p]	0	0	0	0	0	0	0	0	0	0	0
HOMtex	hom__L[e] <=> hom__L[p]	-12.7184	-11.5821	-10.4457	-9.30936	-8.173	-7.03664	-5.89301	-4.74335	-3.5937	-1.86821	-2.31749e-05
HOPNTAL	4h2opntn[c] -> pyr[c] + acald[c]	0	0	0	0	0	0	0	0	0	0	0
HPAG	2hh24dd[c] <=> 2ohed[c]	0	0	0	0	0	0	0	0	0	0	0
HPAH	h2o[c] + 2hh24dd[c] <=> 24dhhed[c]	0	0	0	0	0	0	0	0	0	0	0
HPAI	24dhhed[c] <=> pyr[c] + sucsal[c]	0	0	0	0	0	0	0	0	0	0	0
HPAP	h[p] + 4hphac[p] <=> h[c] + 4hphac[c]	0	0	0	0	0	0	0	0	0	0	0
HPAtex	4hphac[e] <=> 4hphac[p]	0	0	0	0	0	0	0	0	0	0	0
HPPK2	atp[c] + 6hmhpt[c] -> h[c] + 6hmhptpp[c] + amp[c]	0	5.39297e-05	0.000107859	0.000161789	0.000215719	0.000269649	0.000323578	0.000377508	0.000431438	0.000485368	0.000539297
HPPPNDO	dhpppn[c] + o2[c] -> h[c] + hkndd[c]	0	0	0	0	0	0	0	0	0	0	0
HPPPNt2rpp	h[p] + 3hpppn[p] <=> h[c] + 3hpppn[c]	0	0	0	0	0	0	0	0	0	0	0
HPPPNtex	3hpppn[e] <=> 3hpppn[p]	0	0	0	0	0	0	0	0	0	0	0
HPYRI	hpyr[c] <=> 2h3oppan[c]	0	0	0	0	0	0	0	0	0	0	0
HPYRP	h2o[c] + 3php[c] -> pi[c] + hpyr[c]	0	0	0	0	0	0	0	0	0	0	0
HPYRRx	h[c] + hpyr[c] + nadh[c] -> nad[c] + glyc__R[c]	0	0	0	0	0	0	0	0	0	0	0
HPYRRy	h[c] + hpyr[c] + nadph[c] -> nadp[c] + glyc__R[c]	0	0	0	0	0	0	0	0	0	0	0
HSDy	hom__L[c] + nadp[c] <=> h[c] + aspsa[c] + nadph[c]	-22.0677	-20.1059	-18.1407	-16.0673	-13.9939	-11.9205	-9.84707	-7.77365	-5.60872	-3.33768	-0.56282
HSK	hom__L[c] + atp[c] -> h[c] + adp[c] + phom[c]	0	0.0438709	0.0877418	0.131613	0.175484	0.219355	0.263225	0.307096	0.350967	0.394838	0.438709
HSST	hom__L[c] + succoa[c] -> suchms[c] + coa[c]	0	0.0124075	0.0248149	0.0372224	0.0496299	0.0620373	0.0744448	0.0868523	0.0992597	0.111667	0.124075
HSTPT	glu__L[c] + imacp[c] -> akg[c] + hisp[c]	0	0.00763706	0.0152741	0.0229112	0.0305482	0.0381853	0.0458224	0.0534594	0.0610965	0.0687336	0.0763706
Htex	h[e] <=> h[p]	-101.702	-93.442	-85.1817	-76.9215	-68.6612	-60.401	-52.1408	-43.8805	-35.6203	-26.6555	-11.0095
HXAND	nad[c] + h2o[c] + hxan[c] -> h[c] + xan[c] + nadh[c]	0	0	0	0	0	0	0	0	0	0	0
HXAtex	hxa[e] <=> hxa[p]	-7.5	-6.93447	-6.31475	-5.69502	-5.06979	-4.36529	-3.65269	-2.94009	-2.2275	-1.5149	-3.74364e-05
HXCT	accoa[c] + hxa[c] -> ac[c] + hxcoa[c]	0	0	0	0	0	0	0	0	0	0	0
HXPRT	prpp[c] + hxan[c] -> imp[c] + ppi[c]	0	0	0	0	0	0	0	0	0	0	0
HYD1pp	2 h[c] + q8[c] + h2[c] -> 2 h[p] + q8h2[c]	0	0	0	0	0	0	0	0	0	0	0
HYD2pp	2 h[c] + mqn8[c] + h2[c] -> 2 h[p] + mql8[c]	0	0	0	0	0	0	0	0	0	0	0
HYD3pp	2 h[c] + 2dmmq8[c] + h2[c] -> 2 h[p] + 2dmmql8[c]	0	0	0	0	0	0	0	0	0	0	0
HYPOE	pyam5p[c] + h2o[c] -> pydam[c] + pi[c]	0	0	0	0	0	0	0	0	0	0	0
HYXNtex	hxan[e] <=> hxan[p]	-7.27701	-6.57303	-5.86905	-5.16507	-4.46109	-3.71868	-2.97494	-2.23121	-1.48748	-0.743743	-9.22604e-06
HYXNtpp	hxan[p] <=> hxan[c]	-7.27701	-6.57303	-5.86905	-5.16507	-4.46109	-3.71868	-2.97494	-2.23121	-1.48748	-0.743743	-9.22604e-06
I2FE2SR	iscssh[c] + 2fe1s[c] + iscu[c] -> 4 h[c] + iscu_2fe2s[c] + iscs[c]	0	0	0	0	0	0	0	0	0	0	0
I2FE2SS	2 iscssh[c] + fadh2[c] + 2 fe2[c] + iscu[c] -> 6 h[c] + iscu_2fe2s[c] + 2 iscs[c] + fad[c]	0	0	0	0	0	0	0	0	0	0	0.000158432
I2FE2SS2	2 iscssh[c] + iscu_2fe2s[c] + fadh2[c] + 2 fe2[c] -> 6 h[c] + iscu_2fe2s2[c] + 2 iscs[c] + fad[c]	0	0	0	0	0	0	0	0	0	0	0.000148758
I2FE2ST	4 h[c] + iscu_2fe2s[c] -> 2fe2s[c] + iscu[c]	0	0	0	0	0	0	0	0	0	0	0
I4FE4SR	2 h[c] + fadh2[c] + iscu_2fe2s2[c] -> iscu_4fe4s[c] + fad[c]	0	0	0	0	0	0	0	0	0	1.00763e-29	0.000148758
I4FE4ST	4 h[c] + iscu_4fe4s[c] -> iscu[c] + 4fe4s[c]	0	0	0	0	0	0	0	0	0	1.00763e-29	0.000148758
ICDHyr	nadp[c] + icit[c] <=> akg[c] + nadph[c] + co2[c]	-2.20846e-13	0.0866741	0.173348	0.260022	0.346696	0.433371	0.520045	0.606719	0.693393	0.780067	5.09642
ICHORS_copy1	chor[c] -> ichor[c]	0	0	0	0	0	0	0	0	0	0	0
ICHORS_copy2	chor[c] <=> ichor[c]	-1000	-1000	-1000	-1000	-1000	-1000	-1000	-1000	-1000	-1000	-1000
ICHORT	ichor[c] + h2o[c] -> pyr[c] + 23ddhb[c]	0	0	0	2.50912e-35	0	0	0	0	1.24554e-29	2.6951e-29	0
ICL	icit[c] -> glx[c] + succ[c]	0	0	0	0	0	0	0	0	0	0	0
ICYSDS	cys__L[c] + iscs[c] -> iscssh[c] + ala__L[c]	0	1.79766e-05	3.59532e-05	5.39297e-05	7.19063e-05	8.98829e-05	0.000107859	0.000125836	0.000143813	0.000161789	0.000818329
IDOND	h[c] + 5dglcn[c] + nadh[c] <=> nad[c] + idon__L[c]	-193.66	-175.356	-156.928	-137.312	-117.696	-98.0801	-78.4641	-58.8482	-39.2322	-19.6162	-0.000243337
IDOND2	h[c] + 5dglcn[c] + nadph[c] -> idon__L[c] + nadp[c]	0	0	0	0	0	0	0	0	0	0	0
IDONt2rpp	h[p] + idon__L[p] <=> h[c] + idon__L[c]	-1.35715e-25	0	0	0	0	0	0	0	0	0	0
IDONtex	idon__L[e] <=> idon__L[p]	-1.35715e-25	0	0	0	0	0	0	0	0	0	0
IG3PS	gln__L[c] + prlp[c] -> h[c] + aicar[c] + eig3p[c] + glu__L[c]	0	0.00763706	0.0152741	0.0229112	0.0305482	0.0381853	0.0458224	0.0534594	0.0610965	0.0687336	0.0763706
IGPDH	eig3p[c] -> h2o[c] + imacp[c]	0	0.00763706	0.0152741	0.0229112	0.0305482	0.0381853	0.0458224	0.0534594	0.0610965	0.0687336	0.0763706
IGPS	h[c] + 2cpr5p[c] -> 3ig3p[c] + h2o[c] + co2[c]	0	0.00458225	0.00916451	0.0137468	0.018329	0.0229113	0.0274935	0.0320758	0.036658	0.0412403	0.0458225
ILEabcpp	atp[c] + ile__L[p] + h2o[c] -> h[c] + adp[c] + pi[c] + ile__L[c]	0	0	0	0	0	0	0	0	0	0	0
ILEt2rpp	h[p] + ile__L[p] -> h[c] + ile__L[c]	0	0	0	0	0	0	0	0	0	0	0
ILEt3pp	h[p] + ile__L[c] -> h[c] + ile__L[p]	0	0	0	0	0	0	0	0	0	0	0
ILETA	akg[c] + ile__L[c] <=> glu__L[c] + 3mop[c]	-7.10607	-6.4908	-5.87552	-5.26024	-4.64497	-4.02969	-3.41441	-2.79914	-2.18386	-1.37323	-0.234218
ILEtex	ile__L[e] <=> ile__L[p]	-7.10607	-6.46738	-5.82868	-5.18998	-4.55129	-3.91259	-3.27389	-2.6352	-1.9965	-1.16244	-1.442e-05
IMPC	imp[c] + h2o[c] <=> fprica[c]	-7.43172	-6.76888	-6.10603	-5.44319	-4.78035	-4.09422	-3.36443	-2.63464	-1.90368	-1.17056	-0.437225
IMPCAPabctex	atp[c] + h2o[c] + imp_CAP[c] -> h[c] + adp[c] + pi[c] + imp_CAP[e]	0	0	0	0	0	0	0	0	0	0	0
IMPD	nad[c] + imp[c] + h2o[c] -> h[c] + xmp[c] + nadh[c]	0	0	0	0	0	0	0	0	0	0	0.196057
IMPtex	imp[e] <=> imp[p]	0	0	0	0	0	0	0	0	0	0	0
INDOLEt2pp	h[c] + indole[c] -> h[p] + indole[p]	0	0	0	0	0	0	0	0	0	0	0
INDOLEt2rpp	h[p] + indole[p] -> h[c] + indole[c]	0	0	0	0	0	0	0	0	0	0	0
INDOLEtex	indole[e] <=> indole[p]	-5.28741	-4.82024	-4.35308	-3.88592	-3.41876	-2.95159	-2.48443	-2.01727	-1.48334	-0.761795	-9.44997e-06
INSH	ins[c] + h2o[c] -> rib__D[c] + hxan[c]	0	0	0	0	0	0	0	0	0	0	0
INSK	atp[c] + ins[c] -> h[c] + adp[c] + imp[c]	0	0	0	0	0	0	0	0	0	0	0
INSt2pp	h[p] + ins[p] -> h[c] + ins[c]	0	0	0	0	0	0	0	0	0	0	0
INSt3pp	h[p] + ins[c] -> h[c] + ins[p]	0	0	0	0	0	0	0	0	0	0	0
INStex	ins[e] <=> ins[p]	-5.14157	-4.65037	-4.15917	-3.66797	-3.17677	-2.67495	-2.16325	-1.63657	-1.09105	-0.545526	-6.76719e-06
INSTtex	inost[e] <=> inost[p]	0	0	0	0	0	0	0	0	0	0	0
IPDDI	ipdp[c] <=> dmpp[c]	-4.51333e-15	-0.000170173	-0.000340346	-0.000510519	-0.000680692	-0.000850864	-0.00102104	-0.00119121	-0.00136138	-0.00153156	-0.00170173
IPDPS	h[c] + h2mb4p[c] + nadh[c] -> nad[c] + h2o[c] + ipdp[c]	0	0	0	0	0	0	0	0	0	0	0
IPMD	nad[c] + 3c2hmp[c] -> h[c] + 3c4mop[c] + nadh[c]	0	0.0363183	0.0726367	0.108955	0.145273	0.181592	0.21791	0.254228	0.290547	0.326865	0.363183
IPPMIa	3c2hmp[c] <=> h2o[c] + 2ippm[c]	-7.54957	-6.98482	-6.42007	-5.83728	-5.24579	-4.58325	-3.90104	-3.21882	-2.53661	-1.85439	-0.363209
IPPMIb	h2o[c] + 2ippm[c] <=> 3c3hmp[c]	-7.54957	-6.98482	-6.42007	-5.83728	-5.24579	-4.58325	-3.90104	-3.21882	-2.53661	-1.85439	-0.363209
IPPS	accoa[c] + 3mob[c] + h2o[c] -> h[c] + 3c3hmp[c] + coa[c]	0	0.0363183	0.0726367	0.108955	0.145273	0.181592	0.21791	0.254228	0.290547	0.326865	0.363183
ISETACabcpp	isetac[p] + atp[c] + h2o[c] -> h[c] + adp[c] + pi[c] + isetac[c]	0	0	0	0	0	0	0	0	0	0	0
ISETACtex	isetac[e] <=> isetac[p]	0	0	0	0	0	0	0	0	0	0	0
K2L4Aabcpp	atp[c] + h2o[c] + kdo2lipid4[c] -> h[c] + adp[c] + pi[c] + kdo2lipid4[p]	0	0.0015684	0.00313679	0.00470519	0.00627358	0.00784198	0.00941037	0.0109788	0.0125472	0.0141156	0.015684
K2L4Aabctex	atp[c] + kdo2lipid4[p] + h2o[c] -> h[c] + adp[c] + pi[c] + kdo2lipid4[e]	0	0.0015684	0.00313679	0.00470519	0.00627358	0.00784198	0.00941037	0.0109788	0.0125472	0.0141156	0.015684
Kabcpp	atp[c] + h2o[c] + k[p] -> h[c] + adp[c] + pi[c] + k[c]	0	0	0	0	0	0	0	0	0	0	0
KARA1	23dhmb[c] + nadp[c] <=> h[c] + alac__S[c] + nadph[c]	-9.99292	-9.16523	-8.33755	-7.50987	-6.68219	-5.8545	-5.02682	-4.19914	-3.37145	-2.54377	-0.704879
KARA2	h[c] + 2ahbut[c] + nadph[c] <=> nadp[c] + 23dhmp[c]	0	0.0234203	0.0468407	0.070261	0.0936813	0.117102	0.140522	0.163942	0.187363	0.210783	0.234203
KAS14	h[c] + acACP[c] + malACP[c] -> actACP[c] + co2[c] + ACP[c]	0	0	0	0	0	0	0	0	0	0	0
KAS15	h[c] + accoa[c] + malACP[c] -> actACP[c] + coa[c] + co2[c]	0	0	0	0	0	0	0	0	0	0	0
KDOCT2	ctp[c] + kdo[c] -> ppi[c] + ckdo[c]	0	0.00313679	0.00627358	0.00941037	0.0125472	0.015684	0.0188207	0.0219575	0.0250943	0.0282311	0.0313679
KDOPP	h2o[c] + kdo8p[c] -> pi[c] + kdo[c]	0	0.00313679	0.00627358	0.00941037	0.0125472	0.015684	0.0188207	0.0219575	0.0250943	0.0282311	0.0313679
KDOPS	pep[c] + h2o[c] + ara5p[c] -> pi[c] + kdo8p[c]	0	0.00313679	0.00627358	0.00941037	0.0125472	0.015684	0.0188207	0.0219575	0.0250943	0.0282311	0.0313679
KDUI	dt5hsu[c] -> dkdglcn[c]	0	0	0	0	0	0	0	0	0	0	0
KG6PDC	h[c] + 3dhgulnp[c] -> xu5p__L[c] + co2[c]	0	0	0	0	0	0	0	0	0	0	0
Kt2pp	h[p] + k[p] -> h[c] + k[c]	0	0	0	0	0	0	0	0	0	0	0.157185
Kt3pp	h[p] + k[c] -> h[c] + k[p]	0	0	0	0	0	0	0	0	0	0	0
Ktex	k[e] <=> k[p]	0	0.0157347	0.0314695	0.0472042	0.062939	0.0786737	0.0944085	0.110143	0.125878	0.141613	0.157347
L_LACD2	q8[c] + lac__L[c] -> q8h2[c] + pyr[c]	0	0	0	0	0	0	0	0	0	0	0
L_LACD3	mqn8[c] + lac__L[c] -> mql8[c] + pyr[c]	0	0	0	0	0	0	0	0	0	0	0
L_LACt2rpp	h[p] + lac__L[p] <=> h[c] + lac__L[c]	-16.9376	-15.4411	-13.9446	-12.4481	-10.9517	-9.45516	-7.95867	-6.43553	-4.90045	-2.70569	-3.35637e-05
L_LACtex	lac__L[e] <=> lac__L[p]	-16.9376	-15.4411	-13.9446	-12.4481	-10.9517	-9.45516	-7.95867	-6.43553	-4.90045	-2.70569	-3.35637e-05
LA4NTpp	uLa4n[p] + tc_colipa[p] -> udcpp[p] + tc_acolipa[p]	0	0	0	0	0	0	0	0	0	0	0
LACZ	lcts[c] + h2o[c] -> glc__D[c] + gal[c]	0	0	0	0	0	0	0	0	0	0	0
LACZpp	h2o[p] + lcts[p] -> gal[p] + glc__D[p]	0	0	0	0	0	0	0	0	0	0	0
LADGMDH	h2o[c] + LalaDgluMdap[c] -> 26dap__M[c] + LalaDglu[c]	0	1.01067e-34	2.58732e-32	1.82568e-30	3.23415e-33	0	7.54976e-33	0	1.07378e-31	0	0
LALADGLUtex	LalaDglu[e] <=> LalaDglu[p]	0	0	0	0	0	0	0	0	0	0	0
LALADGLUtpp	h[p] + LalaDglu[p] -> h[c] + LalaDglu[c]	0	0	0	0	0	0	0	0	0	0	0
LALALGLUtex	LalaLglu[e] <=> LalaLglu[p]	0	0	0	0	0	0	0	0	0	0	0
LALALGLUtpp	h[p] + LalaLglu[p] -> h[c] + LalaLglu[c]	0	0	0	0	0	0	0	0	0	0	0
LALDO2x	h[c] + mthgxl[c] + nadh[c] -> nad[c] + lald__D[c]	0	0	0	0	0	0	0	0	0	0	0
LALDO3	h[c] + mthgxl[c] + nadph[c] -> lald__L[c] + nadp[c]	0	0	0	0	0	0	0	0	0	0	0
LALGP	h2o[c] + LalaLglu[c] -> glu__L[c] + ala__L[c]	0	0	0	0	0	0	0	0	0	0	0
LCADi	nad[c] + lald__L[c] + h2o[c] -> 2 h[c] + lac__L[c] + nadh[c]	0	0	0	0	0	0	0	0	0	0	0
LCARS	h[c] + lald__L[c] + nadh[c] <=> nad[c] + 12ppd__S[c]	-193.66	-175.356	-156.928	-137.312	-117.696	-98.0801	-78.4641	-58.8482	-39.2322	-19.6162	-0.000243337
LCARSyi	h[c] + lald__L[c] + nadph[c] -> nadp[c] + 12ppd__S[c]	0	0	0	0	0	0	0	0	0	0	0
LCTSt3ipp	lcts[c] + h[p] -> h[c] + lcts[p]	0	0	0	0	0	0	0	0	0	0	0
LCTStex	lcts[e] <=> lcts[p]	0	0	0	0	0	0	0	0	0	0	0
LCTStpp	h[p] + lcts[p] -> h[c] + lcts[c]	0	0	0	0	0	0	0	0	0	0	0
LDGUNPD	5pg35pg[c] + h2o[c] -> h[c] + 2 gmp[c]	0	0	0	0	0	0	0	0	0	0	0
LDH_D	nad[c] + lac__D[c] <=> h[c] + pyr[c] + nadh[c]	-47	-45.8413	-44.6826	-43.5239	-42.3652	-40.8995	-38.5724	-36.1147	-26.1548	-13.0775	-0.000162225
LDH_D2	q8[c] + lac__D[c] -> q8h2[c] + pyr[c]	0	0	0	0	0	0	0	0	0	0	0
LEUabcpp	atp[c] + h2o[c] + leu__L[p] -> h[c] + adp[c] + pi[c] + leu__L[c]	0	0	0	0	0	0	0	0	0	0	0
LEUt2rpp	h[p] + leu__L[p] -> h[c] + leu__L[c]	0	0	0	0	0	0	0	0	0	0	0
LEUt3pp	h[p] + leu__L[c] -> h[c] + leu__L[p]	0	0	0	0	0	0	0	0	0	0	0
LEUTAi	4mop[c] + glu__L[c] -> akg[c] + leu__L[c]	0	0.0363183	0.0726367	0.108955	0.145273	0.181592	0.21791	0.254228	0.290547	0.326865	0.363183
LEUtex	leu__L[e] <=> leu__L[p]	-7.54957	-6.94851	-6.34744	-5.72833	-5.10051	-4.40166	-3.68313	-2.9646	-2.24606	-1.52753	-2.59559e-05
LGTHL	gthrd[c] + mthgxl[c] -> lgt__S[c]	0	0	0	0	0	0	0	0	0	0	0
LIPAabcpp	lipa[c] + atp[c] + h2o[c] -> h[c] + adp[c] + pi[c] + lipa[p]	0	0	0	0	0	0	0	0	0	0	0
LIPAabctex	lipa[p] + atp[c] + h2o[c] -> h[c] + adp[c] + pi[c] + lipa[e]	0	0	0	0	0	0	0	0	0	0	0
LIPACabcpp	atp[c] + h2o[c] + lipa_cold[c] -> h[c] + adp[c] + lipa_cold[p] + pi[c]	0	0	0	0	0	0	0	0	0	0	0
LIPAHT2ex	h[e] + hdca[e] + tc_colipa[e] -> h2o[e] + tc_hacolipa[e]	0	0	0	0	0	0	0	0	0	0	0
LIPAHTex	h[e] + lipa[e] + hdca[e] -> halipa[e] + h2o[e]	0	0	0	0	0	0	0	0	0	0	0
LIPAMPL	lipoamp[c] -> lipopb[c] + amp[c]	0	0	0	0	0	0	0	0	0	0	0
LIPATPT	atp[c] + lipoate[c] -> ppi[c] + lipoamp[c]	0	0	0	0	0	0	0	0	0	0	0
LIPOCT	h[c] + ocACP[c] -> octapb[c] + ACP[c]	0	0	0	0	0	0	0	0	0	0	0
LIPOS	h[c] + octapb[c] + nad[c] + 2 amet[c] + 4fe4s[c] -> 2 met__L[c] + 2 dad_5[c] + 2 fe2[c] + lipopb[c] + 2fe2s[c] + nadh[c]	0	0	0	0	0	0	0	0	0	0	0
LIPOt2pp	h[p] + lipoate[p] -> h[c] + lipoate[c]	0	0	0	0	0	0	0	0	0	0	0
LIPOtex	lipoate[e] <=> lipoate[p]	0	0	0	0	0	0	0	0	0	0	0
LKDRA	lkdr[c] <=> lald__L[c] + pyr[c]	0	0	0	0	0	0	0	0	0	0	0
LPADSS	u23ga[c] + lipidX[c] -> h[c] + lipidAds[c] + udp[c]	0	0.0015684	0.00313679	0.00470519	0.00627358	0.00784198	0.00941037	0.0109788	0.0125472	0.0141156	0.015684
LPLIPAL1A120pp	1ddecg3p[p] + h2o[p] -> h[p] + ddca[p] + glyc3p[p]	0	0	0	0	0	0	0	0	0	0	0
LPLIPAL1A140pp	h2o[p] + 1tdecg3p[p] -> h[p] + ttdca[p] + glyc3p[p]	0	0	0	2.1205e-34	0	0	0	0	0	0	0
LPLIPAL1A141pp	h2o[p] + 1tdec7eg3p[p] -> h[p] + ttdcea[p] + glyc3p[p]	0	0	0	0	0	0	0	0	0	0	0
LPLIPAL1A160pp	h2o[p] + 1hdecg3p[p] -> hdca[p] + h[p] + glyc3p[p]	0	0	0	0	0	0	0	0	0	0	0
LPLIPAL1A161pp	h2o[p] + 1hdec9eg3p[p] -> h[p] + glyc3p[p] + hdcea[p]	0	0	0	0	0	0	0	0	0	0	0
LPLIPAL1A180pp	1odecg3p[p] + h2o[p] -> h[p] + ocdca[p] + glyc3p[p]	0	0	0	0	0	0	0	0	0	0	0
LPLIPAL1A181pp	h2o[p] + 1odec11eg3p[p] -> ocdcea[p] + h[p] + glyc3p[p]	0	0	0	0	0	0	0	0	0	0	0
LPLIPAL1E120pp	h2o[p] + 1agpe120[p] -> h[p] + g3pe[p] + ddca[p]	0	0	0	0	0	0	0	0	0	0	0
LPLIPAL1E140pp	h2o[p] + 1agpe140[p] -> h[p] + g3pe[p] + ttdca[p]	0	0	0	0	0	0	0	0	0	0	0
LPLIPAL1E141pp	h2o[p] + 1agpe141[p] -> h[p] + g3pe[p] + ttdcea[p]	0	0	0	0	0	0	0	0	0	0	0
LPLIPAL1E160pp	h2o[p] + 1agpe160[p] -> hdca[p] + h[p] + g3pe[p]	0	0	0	0	0	0	0	0	0	0	0
LPLIPAL1E161pp	h2o[p] + 1agpe161[p] -> h[p] + g3pe[p] + hdcea[p]	0	0	0	0	0	0	0	0	1.62119e-33	0	0
LPLIPAL1E180pp	h2o[p] + 1agpe180[p] -> h[p] + g3pe[p] + ocdca[p]	0	0	0	0	0	0	2.02134e-33	7.69756e-33	0	0	0
LPLIPAL1E181pp	h2o[p] + 1agpe181[p] -> ocdcea[p] + h[p] + g3pe[p]	0	0	0	0	0	0	0	0	0	0	0
LPLIPAL1G120pp	h2o[p] + 1agpg120[p] -> h[p] + g3pg[p] + ddca[p]	0	0	0	0	0	0	0	0	1.86645e-33	0	0
LPLIPAL1G140pp	h2o[p] + 1agpg140[p] -> h[p] + ttdca[p] + g3pg[p]	0	0	0	0	0	0	0	0	0	0	0
LPLIPAL1G141pp	h2o[p] + 1agpg141[p] -> h[p] + ttdcea[p] + g3pg[p]	0	0	0	0	0	0	0	0	0	0	0
LPLIPAL1G160pp	h2o[p] + 1agpg160[p] -> hdca[p] + h[p] + g3pg[p]	0	0	0	0	0	0	0	0	8.10594e-34	0	0
LPLIPAL1G161pp	h2o[p] + 1agpg161[p] -> h[p] + g3pg[p] + hdcea[p]	0	0	0	0	0	0	6.48475e-33	0	8.10594e-34	0	0
LPLIPAL1G180pp	h2o[p] + 1agpg180[p] -> h[p] + ocdca[p] + g3pg[p]	0	0	0	0	0	0	1.94543e-32	2.43178e-33	0	0	2.11171e-33
LPLIPAL1G181pp	h2o[p] + 1agpg181[p] -> ocdcea[p] + h[p] + g3pg[p]	0	0	0	0	0	0	0	0	0	0	0
LPLIPAL2A120	2ddecg3p[c] + h2o[c] -> 2 h[c] + glyc3p[c] + ddca[c]	0	0	0	0	0	0	0	0	0	0	0
LPLIPAL2A140	2tdecg3p[c] + h2o[c] -> 2 h[c] + glyc3p[c] + ttdca[c]	0	0	0	0	0	0	0	0	0	0	0
LPLIPAL2A141	2tdec7eg3p[c] + h2o[c] -> 2 h[c] + glyc3p[c] + ttdcea[c]	0	0	0	0	0	0	0	0	0	0	0
LPLIPAL2A160	2hdecg3p[c] + h2o[c] -> 2 h[c] + glyc3p[c] + hdca[c]	0	0	0	0	0	0	0	0	0	0	0
LPLIPAL2A161	h2o[c] + 2hdec9eg3p[c] -> 2 h[c] + hdcea[c] + glyc3p[c]	0	0	0	0	0	0	0	0	0	0	0
LPLIPAL2A180	2odecg3p[c] + h2o[c] -> 2 h[c] + glyc3p[c] + ocdca[c]	0	0	0	0	0	0	0	0	0	0	0
LPLIPAL2A181	2odec11eg3p[c] + h2o[c] -> 2 h[c] + glyc3p[c] + ocdcea[c]	0	0	0	0	0	0	0	0	0	0	0
LPLIPAL2ATE120	2agpe120[c] + pg120[c] -> apg120[c] + g3pe[c]	0	0	0	0	0	0	0	0	0	0	0
LPLIPAL2ATE140	2agpe140[c] + pg140[c] -> apg140[c] + g3pe[c]	0	0	0	0	0	0	0	0	0	0	0
LPLIPAL2ATE141	pg141[c] + 2agpe141[c] -> apg141[c] + g3pe[c]	0	0	0	0	0	0	0	0	0	0	0
LPLIPAL2ATE160	2agpe160[c] + pg160[c] -> apg160[c] + g3pe[c]	0	0	0	0	0	0	0	0	0	0	0
LPLIPAL2ATE161	pg161[c] + 2agpe161[c] -> apg161[c] + g3pe[c]	0	0	0	0	0	0	0	0	0	0	0
LPLIPAL2ATE180	pg180[c] + 2agpe180[c] -> g3pe[c] + apg180[c]	0	0	0	0	0	0	0	0	0	0	0
LPLIPAL2ATE181	2agpe181[c] + pg181[c] -> apg181[c] + g3pe[c]	0	0	0	0	0	0	0	0	0	0	0
LPLIPAL2ATG120	2agpg120[c] + pg120[c] -> g3pg[c] + apg120[c]	0	0	0	0	0	0	0	0	0	0	0
LPLIPAL2ATG140	2agpg140[c] + pg140[c] -> g3pg[c] + apg140[c]	0	0	0	0	0	0	0	0	0	0	0
LPLIPAL2ATG141	2agpg141[c] + pg141[c] -> apg141[c] + g3pg[c]	0	0	0	0	0	0	0	0	0	0	0
LPLIPAL2ATG160	2agpg160[c] + pg160[c] -> g3pg[c] + apg160[c]	0	0	0	0	0	0	0	0	0	0	0
LPLIPAL2ATG161	pg161[c] + 2agpg161[c] -> g3pg[c] + apg161[c]	0	0	0	0	0	0	0	0	0	0	0
LPLIPAL2ATG180	2agpg180[c] + pg180[c] -> g3pg[c] + apg180[c]	0	0	0	0	0	0	0	0	0	0	0
LPLIPAL2ATG181	2agpg181[c] + pg181[c] -> g3pg[c] + apg181[c]	0	0	0	0	0	0	0	0	0	0	0
LPLIPAL2E120	2agpe120[c] + h2o[c] -> h[c] + g3pe[c] + ddca[c]	0	0	0	0	0	0	0	0	0	0	0
LPLIPAL2E140	2agpe140[c] + h2o[c] -> h[c] + ttdca[c] + g3pe[c]	0	0	0	0	0	0	0	0	0	0	0
LPLIPAL2E141	h2o[c] + 2agpe141[c] -> h[c] + g3pe[c] + ttdcea[c]	0	0	0	0	0	0	0	0	0	0	0
LPLIPAL2E160	2agpe160[c] + h2o[c] -> h[c] + g3pe[c] + hdca[c]	0	0	0	0	0	0	0	0	0	0	0
LPLIPAL2E161	h2o[c] + 2agpe161[c] -> h[c] + hdcea[c] + g3pe[c]	0	0	0	0	0	0	0	0	0	0	0
LPLIPAL2E180	h2o[c] + 2agpe180[c] -> h[c] + ocdca[c] + g3pe[c]	0	0	0	0	0	0	0	0	0	0	0
LPLIPAL2E181	h2o[c] + 2agpe181[c] -> h[c] + ocdcea[c] + g3pe[c]	0	0	0	0	0	0	0	0	0	0	0
LPLIPAL2G120	2agpg120[c] + h2o[c] -> h[c] + g3pg[c] + ddca[c]	0	0	0	0	0	0	0	0	0	0	0
LPLIPAL2G140	2agpg140[c] + h2o[c] -> h[c] + g3pg[c] + ttdca[c]	0	0	0	0	0	0	0	0	0	0	0
LPLIPAL2G141	h2o[c] + 2agpg141[c] -> h[c] + g3pg[c] + ttdcea[c]	0	0	0	0	0	0	0	0	0	0	0
LPLIPAL2G160	2agpg160[c] + h2o[c] -> h[c] + g3pg[c] + hdca[c]	0	0	0	0	0	0	0	0	0	0	0
LPLIPAL2G161	h2o[c] + 2agpg161[c] -> h[c] + hdcea[c] + g3pg[c]	0	0	0	0	0	0	0	0	0	0	0
LPLIPAL2G180	2agpg180[c] + h2o[c] -> h[c] + g3pg[c] + ocdca[c]	0	0	0	0	0	0	0	0	0	0	0
LPLIPAL2G181	2agpg181[c] + h2o[c] -> h[c] + g3pg[c] + ocdcea[c]	0	0	0	0	0	0	0	0	0	0	0
LSERDHr	ser__L[c] + nadp[c] <=> h[c] + 2amsa[c] + nadph[c]	2.7626e-25	0	0	0	0	0	0	0	0	0	0
LYSabcpp	atp[c] + h2o[c] + lys__L[p] -> h[c] + adp[c] + pi[c] + lys__L[c]	0	0	0	0	0	0	0	0	0	0	0
LYSAM	lys__L[c] <=> 36dahx[c]	0	0	0	0	0	0	0	0	0	0	0
LYSDC	h[c] + lys__L[c] -> 15dap[c] + co2[c]	0	0	0	0	0	0	0	0	0	0	0
LYSt2pp	h[p] + lys__L[p] -> h[c] + lys__L[c]	0	0	0	0	0	0	0	0	0	0	0
LYSt3pp	h[p] + lys__L[c] -> h[c] + lys__L[p]	0	0	0	1.75761e-30	0	0	0	0	0	0	0
LYStex	lys__L[e] <=> lys__L[p]	-7.61365	-6.92933	-6.24501	-5.5607	-4.87638	-4.19206	-3.50774	-2.82342	-2.13911	-1.24547	-1.545e-05
LYXI	lyx__L[c] -> xylu__L[c]	0	0	0	0	0	0	0	0	0	0	0
LYXt2pp	h[p] + lyx__L[p] -> h[c] + lyx__L[c]	0	0	0	0	0	0	0	0	0	0	0
LYXtex	lyx__L[e] <=> lyx__L[p]	0	0	0	0	0	0	0	0	0	0	0
M1PD	nad[c] + mnl1p[c] <=> h[c] + f6p[c] + nadh[c]	0	0	0	0	0	0	0	0	0	0	0
MACPD	h[c] + malACP[c] -> acACP[c] + co2[c]	0	0	0	0	0	0	0	0	0	0	0
MALCOAMT	amet[c] + malcoa[c] -> malcoame[c] + ahcys[c]	0	1.61225e-07	3.2245e-07	4.83675e-07	6.449e-07	8.06125e-07	9.67349e-07	1.12857e-06	1.2898e-06	1.45102e-06	1.61225e-06
MALDDH	nad[c] + mal__D[c] -> pyr[c] + nadh[c] + co2[c]	0	0	0	0	0	0	0	0	0	0	0
MALDt2_2pp	2 h[p] + mal__D[p] -> 2 h[c] + mal__D[c]	0	0	0	0	0	0	0	0	0	0	0
MALDtex	mal__D[e] <=> mal__D[p]	0	0	0	0	0	0	0	0	0	0	0
MALS	accoa[c] + glx[c] + h2o[c] -> h[c] + mal__L[c] + coa[c]	0	0	0	0	0	0	0	0	0	0	0
MALt2_2pp	2 h[p] + mal__L[p] -> 2 h[c] + mal__L[c]	0	0	0	0	0	0	0	0	0	0	0
MALt2_3pp	3 h[p] + mal__L[p] -> 3 h[c] + mal__L[c]	0	0	0	0	0	0	0	0	0	0	0
MALt3pp	h[p] + mal__L[c] -> h[c] + mal__L[p]	0	0	0	0	0	0	0	0	0	0	0
MALTabcpp	malt[p] + atp[c] + h2o[c] -> h[c] + malt[c] + adp[c] + pi[c]	0	0	0	0	0	0	0	0	0	0	0
MALTATr	accoa[c] + malt[c] <=> acmalt[c] + coa[c]	0	0	0	0	0	0	0	0	0	0	0
MALtex	mal__L[e] <=> mal__L[p]	-18.2337	-16.6337	-15.0338	-13.4338	-11.8339	-10.223	-8.57211	-6.92117	-5.27023	-3.59418	-4.63499e-05
MALTHXabcpp	atp[c] + h2o[c] + malthx[p] -> h[c] + adp[c] + pi[c] + malthx[c]	0	0	0	0	0	0	0	0	0	0	0
MALTHXtexi	malthx[e] -> malthx[p]	0	0	0	0	0	0	0	0	0	0	0
MALTPTabcpp	atp[c] + h2o[c] + maltpt[p] -> h[c] + adp[c] + pi[c] + maltpt[c]	0	0	0	0	0	0	0	0	0	0	0
MALTptspp	pep[c] + malt[p] -> malt6p[c] + pyr[c]	0	0	0	0	0	0	0	0	0	0	0
MALTPTtexi	maltpt[e] -> maltpt[p]	0	0	0	0	0	0	0	0	0	0	0
MALTtexi	malt[e] -> malt[p]	0	0	0	0	0	0	0	0	0	0	0
MALTTRabcpp	atp[c] + malttr[p] + h2o[c] -> h[c] + adp[c] + pi[c] + malttr[c]	0	0	0	0	0	0	0	0	0	0	0
MALTTRtexi	malttr[e] -> malttr[p]	0	0	0	0	0	0	0	0	0	0	0
MALTTTRabcpp	maltttr[p] + atp[c] + h2o[c] -> h[c] + adp[c] + pi[c] + maltttr[c]	0	0	0	0	0	0	0	0	0	0	0
MALTTTRtexi	maltttr[e] -> maltttr[p]	0	0	0	0	0	0	0	0	0	0	0
MAN1PT2	h[c] + man1p[c] + gdp[c] -> pi[c] + gdpmann[c]	0	0	0	0	0	0	0	0	0	0	0
MAN6PI	man6p[c] <=> f6p[c]	0	0	0	0	0	0	0	0	0	0	0
MAN6Pt6_2pp	man6p[p] + 2 pi[c] -> man6p[c] + 2 pi[p]	0	0	0	0	0	0	0	0	0	0	0
MAN6Ptex	man6p[e] <=> man6p[p]	0	0	0	0	0	0	0	0	0	0	0
MANAO	nad[c] + mana[c] <=> h[c] + fruur[c] + nadh[c]	0	0	0	0	0	0	0	0	0	0	0
MANGLYCptspp	pep[c] + manglyc[p] -> man6pglyc[c] + pyr[c]	0	0	0	0	0	0	0	0	0	0	0
MANGLYCtex	manglyc[e] <=> manglyc[p]	0	0	0	0	0	0	0	0	0	0	0
MANPGH	man6pglyc[c] + h2o[c] -> man6p[c] + glyc__R[c]	0	0	0	0	0	0	0	0	0	0	0
MANptspp	pep[c] + man[p] -> man6p[c] + pyr[c]	0	0	0	0	0	0	0	0	0	0	0
MANtex	man[e] <=> man[p]	0	0	0	0	0	0	0	0	0	0	0
MC6PH	mchtbs6p[c] + h2o[c] -> acgam6p[c] + gam[c]	0	0	0	0	0	0	0	0	0	0	0
MCITD	2mcit[c] -> 2mcacn[c] + h2o[c]	0	0	0	0	0	0	0	0	0	0	0
MCITL2	micit[c] <=> succ[c] + pyr[c]	0	0	0	0	0	0	0	0	0	0	0
MCITS	ppcoa[c] + h2o[c] + oaa[c] -> h[c] + 2mcit[c] + coa[c]	0	0	0	0	0	0	0	0	0	0	0
MCOATA	malcoa[c] + ACP[c] <=> coa[c] + malACP[c]	0	0.00627391	0.0125478	0.0188217	0.0250956	0.0313695	0.0376434	0.0439173	0.0501912	0.0564652	0.0627391
MCPST	cyan[c] + mercppyr[c] -> h[c] + tcynt[c] + pyr[c]	0	0	0	0	0	0	0	0	0	0	0
MCTP1App	murein5p5p[p] -> murein5px4p[p] + ala__D[p]	0	0.00112003	0.00224006	0.00336009	0.00448012	0.00560015	0.00672018	0.00784021	0.00896024	0.0100803	0.0112003
MCTP1Bpp	murein5p5p[p] -> alaala[p] + murein5px3p[p]	0	0	0	0	0	0	0	0	0	0	0
MCTP2App	murein5p5p5p[p] -> murein5px4px4p[p] + 2 ala__D[p]	0	0	0	0	0	0	0	0	0	0	0
MDDCP1pp	h2o[p] + murein5px4p[p] -> murein4px4p[p] + ala__D[p]	0	0	0	0	0	0	0	0	0	0	0
MDDCP2pp	h2o[p] + murein5px4px4p[p] -> ala__D[p] + murein4px4px4p[p]	0	0	0	0	0	0	0	0	0	0	0
MDDCP3pp	murein5p5p[p] + h2o[p] -> murein5p4p[p] + ala__D[p]	0	0	0	0	0	0	0	0	0	0	0
MDDCP4pp	h2o[p] + murein5p4p[p] -> murein4p4p[p] + ala__D[p]	0	0	0	0	0	0	0	0	0	0	0
MDDCP5pp	h2o[p] + murein5p3p[p] -> ala__D[p] + murein4p3p[p]	0	0	0	0	0	0	0	0	0	0	0
MDDEP1pp	h2o[p] + murein4px4p[p] -> murein4p4p[p]	0	0	0	0	0	0	0	0	0	0	0
MDDEP2pp	murein3px4p[p] + h2o[p] -> murein4p3p[p]	0	0	0	0	0	0	0	0	0	0	0
MDDEP3pp	h2o[p] + murein5px4p[p] -> murein5p4p[p]	0	0	0	0	0	0	0	0	0	0	0
MDDEP4pp	h2o[p] + murein4px4px4p[p] -> murein4px4p4p[p]	0	0	0	0	0	0	0	0	0	0	0
MDH	nad[c] + mal__L[c] <=> h[c] + oaa[c] + nadh[c]	-76.7483	-71.5618	-66.297	-60.2379	-54.1789	-48.1199	-42.0609	-36.0019	-23.8553	-10.0338	5.06998
MDH2	mal__L[c] + q8[c] -> q8h2[c] + oaa[c]	0	0	0	0	0	0	0	0	0	0	0
MDH3	mal__L[c] + mqn8[c] -> mql8[c] + oaa[c]	0	0	0	0	0	0	0	0	0	0	0
ME1	nad[c] + mal__L[c] -> pyr[c] + nadh[c] + co2[c]	0	0	0	0	0	0	0	0	0	0	0
ME2	mal__L[c] + nadp[c] -> nadph[c] + pyr[c] + co2[c]	0	0	0	0	0	0	0	0	0	0	0
MECDPDH5	h[c] + 2 flxr[c] + 2mecdp[c] -> h2o[c] + 2 flxso[c] + h2mb4p[c]	0	0.000192583	0.000385166	0.000577749	0.000770333	0.000962916	0.0011555	0.00134808	0.00154067	0.00173325	0.00192583
MECDPS	2p4c2me[c] -> 2mecdp[c] + cmp[c]	0	0.000192583	0.000385166	0.000577749	0.000770333	0.000962916	0.0011555	0.00134808	0.00154067	0.00173325	0.00192583
MELIBt2pp	h[p] + melib[p] -> h[c] + melib[c]	0	0	0	0	0	0	0	0	0	0	0
MELIBt3ipp	h[p] + melib[c] -> h[c] + melib[p]	0	0	0	0	0	0	0	0	0	0	0
MELIBtex	melib[e] <=> melib[p]	0	0	0	0	0	0	0	0	0	0	0
MEOHtex	meoh[e] <=> meoh[p]	0	-1.61225e-07	-3.2245e-07	-4.83675e-07	-6.449e-07	-8.06125e-07	-9.67349e-07	-1.12857e-06	-1.2898e-06	-1.45102e-06	-1.61225e-06
MEOHtrpp	meoh[p] <=> meoh[c]	0	-1.61225e-07	-3.2245e-07	-4.83675e-07	-6.449e-07	-8.06125e-07	-9.67349e-07	-1.12857e-06	-1.2898e-06	-1.45102e-06	-1.61225e-06
MEPCT	h[c] + ctp[c] + 2me4p[c] -> 4c2me[c] + ppi[c]	0	0.000192583	0.000385166	0.000577749	0.000770333	0.000962916	0.0011555	0.00134808	0.00154067	0.00173325	0.00192583
MEPNabcpp	mepn[p] + atp[c] + h2o[c] -> h[c] + mepn[c] + adp[c] + pi[c]	0	0	0	0	0	0	0	0	0	0	0
MEPNtex	mepn[e] <=> mepn[p]	0	0	0	0	0	0	0	0	0	0	0
METabcpp	atp[c] + met__L[p] + h2o[c] -> h[c] + adp[c] + met__L[c] + pi[c]	0	0	0	0	0	0	0	0	0	0	0
METAT	met__L[c] + atp[c] + h2o[c] -> amet[c] + pi[c] + ppi[c]	0	7.239e-05	0.00014478	0.00021717	0.00028956	0.00036195	0.00043434	0.00050673	0.00057912	0.00065151	0.0007239
METDabcpp	atp[c] + h2o[c] + met__D[p] -> h[c] + met__D[c] + adp[c] + pi[c]	0	0	0	0	0	0	0	0	0	0	0
METDtex	met__D[e] <=> met__D[p]	0	0	0	0	0	0	0	0	0	0	0
METGLCUR	metglcur[c] + h2o[c] -> glcur[c] + meoh[c]	0	0	0	0	0	0	0	0	0	0	0
METGLCURt2pp	h[p] + metglcur[p] -> metglcur[c] + h[c]	0	0	0	0	0	0	0	0	0	0	0
METGLCURtex	metglcur[e] <=> metglcur[p]	0	0	0	0	0	0	0	0	0	0	0
METNA	accoa[c] + met__L[c] <=> h[c] + acmet[c] + coa[c]	0	0	0	0	0	0	0	0	0	0	0
METOX1s	met__L[c] + h2o2[c] -> h2o[c] + metsox_S__L[c]	0	0	0	0	0	0	0	0	0	0	0
METOX2s	met__L[c] + h2o2[c] -> h2o[c] + metsox_R__L[c]	0	0	0	0	0	0	0	0	0	0	0
METS	5mthf[c] + hcys__L[c] -> h[c] + met__L[c] + thf[c]	0	0.0124436	0.0248872	0.0373307	0.0497743	0.0622179	0.0746615	0.0871051	0.0995486	0.111992	0.124436
METSOX1abcpp	atp[c] + metsox_S__L[p] + h2o[c] -> h[c] + adp[c] + pi[c] + metsox_S__L[c]	0	0	0	0	0	0	0	0	0	0	0
METSOX1tex	metsox_S__L[e] <=> metsox_S__L[p]	0	0	0	0	0	0	0	0	0	0	0
METSOX2abcpp	atp[c] + metsox_R__L[p] + h2o[c] -> h[c] + adp[c] + pi[c] + metsox_R__L[c]	0	0	0	0	0	0	0	0	0	0	0
METSOX2tex	metsox_R__L[e] <=> metsox_R__L[p]	0	0	0	0	0	0	0	0	0	0	0
METSOXR1	trdrd[c] + metsox_S__L[c] -> met__L[c] + trdox[c] + h2o[c]	0	0	0	0	0	0	0	0	0	0	0
METSOXR2	trdrd[c] + metsox_R__L[c] -> met__L[c] + trdox[c] + h2o[c]	0	0	0	0	0	0	0	0	0	0	0
METt3pp	h[p] + met__L[c] -> h[c] + met__L[p]	0	0	0	0	0	0	0	0	0	0	0
METtex	met__L[e] <=> met__L[p]	-5.74381	-5.23062	-4.71742	-4.19924	-3.61429	-3.02934	-2.44246	-1.83185	-1.22124	-0.610622	-7.57469e-06
MG2t3_2pp	2 h[c] + mg2[p] <=> 2 h[p] + mg2[c]	-193.66	-175.355	-156.927	-137.31	-117.693	-98.0766	-78.46	-58.8433	-39.2266	-19.6099	0.00674979
MG2tex	mg2[e] <=> mg2[p]	1.46414e-25	0.000699313	0.00139863	0.00209794	0.00279725	0.00349657	0.00419588	0.00489519	0.0055945	0.00629382	0.00699313
MG2tpp	mg2[p] -> mg2[c]	0	0	0	0	0	0	0	0	0	0	0
MG2uabcpp	atp[c] + mg2[p] + h2o[c] -> h[c] + mg2[c] + adp[c] + pi[c]	0	0	0	0	0	0	0	0	0	0	0
MGSA	dhap[c] -> pi[c] + mthgxl[c]	0	0	0	0	0	0	0	0	0	0	0
MI1PP	mi1p__D[c] + h2o[c] -> pi[c] + inost[c]	0	0	0	0	0	0	0	0	0	0	0
MICITDr	2mcacn[c] + h2o[c] <=> micit[c]	0	0	0	0	0	0	0	0	0	0	0
MINCYCtex	mincyc[e] <=> mincyc[p]	0	0	0	0	0	0	0	0	0	0	0
MINCYCtpp	h[p] + mincyc[p] -> h[c] + mincyc[e]	0	0	0	0	0	0	0	0	0	0	0
MINOHPtexi	minohp[e] -> minohp[p]	0	0	0	0	0	0	0	0	0	0	0
MLDCP1App	h2o[p] + murein5px4p[p] -> murein3px4p[p] + alaala[p]	0	0	0	0	0	0	0	0	0	0	0
MLDCP1Bpp	h2o[p] + murein4p4p[p] -> ala__D[p] + murein4p3p[p]	0	0	0	0	0	0	0	0	0	0	0
MLDCP2App	murein5p5p[p] + h2o[p] -> alaala[p] + murein5p3p[p]	0	0	0	0	0	0	0	0	0	0	0
MLDCP2Bpp	h2o[p] + murein4p3p[p] -> murein3p3p[p] + ala__D[p]	0	0	0	0	0	0	0	0	0	0	0
MLDCP3App	h2o[p] + murein5px3p[p] -> alaala[p] + murein3px3p[p]	0	0	0	0	1.22321e-32	0	0	0	0	0	0
MLDEP1pp	h2o[p] + murein3px3p[p] -> murein3p3p[p]	0	0	0	0	0	0	0	0	0	0	0
MLDEP2pp	h2o[p] + murein5px3p[p] -> murein5p3p[p]	0	0	0	0	0	0	0	0	0	0	0
MLTG1	h2o[c] + malttr[c] -> malt[c] + glc__D[c]	0	0	0	0	0	0	0	0	0	0	0
MLTG2	maltttr[c] + h2o[c] -> glc__D[c] + malttr[c]	0	0	0	0	0	0	0	0	0	0	0
MLTG3	maltpt[c] + h2o[c] -> glc__D[c] + maltttr[c]	0	0	0	0	0	0	0	0	0	0	0
MLTG4	malthx[c] + h2o[c] -> glc__D[c] + maltpt[c]	0	0	0	0	0	0	0	0	0	0	0
MLTG5	h2o[c] + malthp[c] -> glc__D[c] + malthx[c]	0	0	0	0	0	0	0	0	0	0	0
MLTGY1pp	murein4p4p[p] -> 2 anhgm4p[p]	0	0	0	0	0	0	0	0	0	0	0
MLTGY2pp	murein4p3p[p] -> anhgm4p[p] + anhgm3p[p]	0	0	0	0	0	0	0	0	0	0	0
MLTGY3pp	murein3p3p[p] -> 2 anhgm3p[p]	0	0	0	0	0	0	0	0	0	0	0
MLTGY4pp	murein4px4p4p[p] -> anhgm4p[p] + murein4px4p[p]	0	0	0	0	0	0	0	0	0	0	0
MLTP1	pi[c] + maltpt[c] <=> g1p[c] + maltttr[c]	-96.83	-87.678	-78.464	-68.656	-58.848	-49.0401	-39.2321	-29.4241	-19.6161	-9.80811	-0.000121668
MLTP2	pi[c] + malthx[c] <=> g1p[c] + maltpt[c]	-96.83	-87.678	-78.464	-68.656	-58.848	-49.0401	-39.2321	-29.4241	-19.6161	-9.80811	-0.000121668
MLTP3	pi[c] + malthp[c] <=> g1p[c] + malthx[c]	-96.83	-87.678	-78.464	-68.656	-58.848	-49.0401	-39.2321	-29.4241	-19.6161	-9.80811	-0.000121668
MMCD	h[c] + mmcoa__S[c] -> ppcoa[c] + co2[c]	0	0	0	0	0	0	0	0	0	0	0
MMETtex	mmet[e] <=> mmet[p]	0	0	0	0	0	0	0	0	0	0	0
MMM	succoa[c] -> mmcoa__S[c]	0	0	0	0	0	0	0	0	0	0	0
MN2t3pp	mn2[c] + h[p] -> h[c] + mn2[p]	0	0	0	0	0	0	0	0	0	0	0
MN2tipp	mn2[c] -> mn2[p]	0	0	0	0	0	0	0	0	0	0	0
MN2tpp	mn2[p] -> mn2[c]	0	0	0	0	0	0	0	0	0	0	7.03584e-05
MN6PP	h2o[c] + man6p[c] -> pi[c] + man[c]	0	0	0	0	0	0	0	0	0	0	0
MNLptspp	pep[c] + mnl[p] -> mnl1p[c] + pyr[c]	0	0	0	0	0	0	0	0	0	0	0
MNLtex	mnl[e] <=> mnl[p]	0	0	0	0	0	0	0	0	0	0	0
MNNH	mana[c] -> 2ddglcn[c] + h2o[c]	0	0	0	0	0	0	0	0	0	0	0
MNt2pp	h[p] + mn2[p] -> h[c] + mn2[c]	0	0	0	0	0	0	0	0	0	0	0
MNtex	mn2[e] <=> mn2[p]	0	5.57032e-05	0.000111406	0.00016711	0.000222813	0.000278516	0.000334219	0.000389922	0.000445626	0.000501329	0.000557032
MOADSUx	iscssh[c] + moadamp[c] + nadh[c] -> nad[c] + moadcosh[c] + iscs[c] + amp[c]	0	0	0	0	0	0	0	0	0	0	0
MOAT	ckdo[c] + lipidA[c] -> h[c] + cmp[c] + kdolipid4[c]	0	0.0015684	0.00313679	0.00470519	0.00627358	0.00784198	0.00941037	0.0109788	0.0125472	0.0141156	0.015684
MOAT2	ckdo[c] + kdolipid4[c] -> h[c] + cmp[c] + kdo2lipid4[c]	0	0.0015684	0.00313679	0.00470519	0.00627358	0.00784198	0.00941037	0.0109788	0.0125472	0.0141156	0.015684
MOBDabcpp	atp[c] + mobd[p] + h2o[c] -> h[c] + adp[c] + pi[c] + mobd[c]	0	5.64287e-07	1.12857e-06	1.69286e-06	2.25715e-06	2.82144e-06	3.38572e-06	3.95001e-06	4.5143e-06	5.07858e-06	5.64287e-06
MOBDtex	mobd[e] <=> mobd[p]	0	5.64287e-07	1.12857e-06	1.69286e-06	2.25715e-06	2.82144e-06	3.38572e-06	3.95001e-06	4.5143e-06	5.07858e-06	5.64287e-06
MOCDS	h[c] + ctp[c] + moco[c] -> ppi[c] + mococdp[c]	0	0	0	0	0	0	0	0	0	0	0
MOCOS	2 h[c] + mptamp[c] + mobd[c] -> h2o[c] + cu2[c] + moco[c] + amp[c]	0	0	0	0	0	0	0	0	0	0	0
MOGDS	h[c] + gtp[c] + moco[c] -> mocogdp[c] + ppi[c]	0	0	0	0	0	0	0	0	0	0	0
MOHMT	3mob[c] + mlthf[c] + h2o[c] -> thf[c] + 2dhp[c]	0	5.43328e-05	0.000108666	0.000162998	0.000217331	0.000271664	0.000325997	0.00038033	0.000434662	0.000488995	0.000543328
MOX	mal__L[c] + o2[c] -> h2o2[c] + oaa[c]	0	0	0	0	0	0	0	0	0	0	0
MPTAT	h[c] + mpt[c] + atp[c] -> mptamp[c] + ppi[c]	0	0	0	0	0	0	0	0	0	0	0
MPTG	2 uaagmda[c] -> 2 h[c] + murein5p5p[p] + 2 udcpdp[c]	0	0.00112003	0.00224006	0.00336009	0.00448012	0.00560015	0.00672018	0.00784021	0.00896024	0.0100803	0.0112003
MPTG2	murein5p5p[p] + uaagmda[c] -> h[c] + udcpdp[c] + murein5p5p5p[p]	0	0	0	0	0	0	0	0	0	0	0
MPTS	cpmp[c] + cu2[c] + 2 moadcosh[c] -> 5 h[c] + mpt[c] + 2 moadcoo[c]	0	0	0	0	0	0	0	0	0	0	0
MPTSS	h[c] + atp[c] + moadcoo[c] -> moadamp[c] + ppi[c]	0	0	0	0	0	0	0	0	0	0	0
MSAR	h[c] + msa[c] + nadph[c] -> nadp[c] + 3hpp[c]	0	0	0	0	0	0	0	0	0	0	0
MSO3abcpp	atp[c] + h2o[c] + mso3[p] -> h[c] + adp[c] + pi[c] + mso3[c]	0	0	0	0	0	0	0	0	0	0	0
MSO3tex	mso3[e] <=> mso3[p]	0	0	0	0	0	0	0	0	0	0	0
MTAN	5mta[c] + h2o[c] -> 5mtr[c] + ade[c]	0	0	0	0	0	0	0	0	0	0	0
MTHFC	h2o[c] + methf[c] <=> h[c] + 10fthf[c]	-17.927	-16.1413	-14.3557	-12.57	-10.7844	-8.9987	-7.21305	-5.37209	-3.47068	-1.56928	0.796472
MTHFD	nadp[c] + mlthf[c] <=> methf[c] + nadph[c]	-17.927	-16.1413	-14.3557	-12.57	-10.7844	-8.9987	-7.21305	-5.37209	-3.47068	-1.56928	0.796472
MTHFR2	2 h[c] + mlthf[c] + nadh[c] -> nad[c] + 5mthf[c]	0	0.0124436	0.0248872	0.0373307	0.0497743	0.0622179	0.0746615	0.0871051	0.0995486	0.111992	0.124436
MTHTHFSs	mdhdhf[c] + h2o[c] -> mththf[c]	0	3.61144e-05	7.22288e-05	0.000108343	0.000144458	0.000180572	0.000216686	0.000252801	0.000288915	0.000325029	0.000361144
MTRPOX	o2[c] + Nmtrp[c] + h2o[c] -> fald[c] + trp__L[c] + h2o2[c]	0	0	0	0	0	0	0	0	0	0	0
N2Otex	n2o[e] <=> n2o[p]	0	0	0	0	0	0	0	0	0	0	0
N2Otpp	n2o[p] <=> n2o[c]	0	0	0	0	0	0	0	0	0	0	0
NACtex	nac[e] <=> nac[p]	0	0	0	0	0	0	0	0	0	0	0
NACtpp	nac[p] -> nac[c]	0	0	0	0	0	0	0	0	0	0	0
NADDP	nad[c] + h2o[c] -> 2 h[c] + nmn[c] + amp[c]	0	0	0	0	0	0	0	0	0	0	0
NADH10	h[c] + mqn8[c] + nadh[c] -> nad[c] + mql8[c]	0	0	0	0	0	0	0	0	0	0	0
NADH16pp	4 h[c] + q8[c] + nadh[c] -> 3 h[p] + nad[c] + q8h2[c]	0	0	0	0	0	0	0	0	0	0	0
NADH17pp	4 h[c] + mqn8[c] + nadh[c] -> 3 h[p] + nad[c] + mql8[c]	0	0	0	0	0	0	0	0	0	0	0
NADH18pp	4 h[c] + 2dmmq8[c] + nadh[c] -> 3 h[p] + nad[c] + 2dmmql8[c]	0	0	0	0	0	0	0	0	0	0	0
NADH5	h[c] + q8[c] + nadh[c] -> nad[c] + q8h2[c]	0	0	0	0	0	0	0	0	0	0	0
NADH9	h[c] + 2dmmq8[c] + nadh[c] -> nad[c] + 2dmmql8[c]	0	0	0	0	0	0	0	0	0	0	0
NADHHR	h2o[c] + nadh[c] -> nadhx__R[c]	0	0	0	0	0	0	0	0	0	0	0
NADHHS	h2o[c] + nadh[c] -> nadhx__S[c]	0	0	0	0	0	0	0	0	0	0	0
NADHPO	h[c] + h2o2[c] + nadh[c] -> nad[c] + 2 h2o[c]	0	0	0	0	0	0	0	0	0	0	0
NADHXD	adp[c] + nadhx__S[c] -> h[c] + pi[c] + nadh[c] + amp[c]	0	0	0	0	0	0	0	0	0	0	0
NADHXE	nadhx__S[c] <=> nadhx__R[c]	-96.83	-87.678	-78.464	-68.656	-58.848	-49.0401	-39.2321	-29.4241	-19.6161	-9.80811	-0.000121668
NADK	nad[c] + atp[c] -> h[c] + adp[c] + nadp[c]	0	3.60338e-05	7.20675e-05	0.000108101	0.000144135	0.000180169	0.000216203	0.000252236	0.00028827	0.000324304	0.000360338
NADN	nad[c] + h2o[c] -> h[c] + adprib[c] + ncam[c]	0	0	0	0	0	0	0	0	0	0	0
NADPHHR	h2o[c] + nadph[c] -> nadphx__R[c]	0	0	0	0	0	0	0	0	0	0	0
NADPHHS	h2o[c] + nadph[c] -> nadphx__S[c]	0	0	0	0	0	0	0	0	0	0	0
NADPHQR2	h[c] + q8[c] + nadph[c] -> q8h2[c] + nadp[c]	0	0	0	0	0	0	0	0	0	0	0
NADPHQR3	h[c] + mqn8[c] + nadph[c] -> nadp[c] + mql8[c]	0	0	0	0	0	0	0	0	0	0	0
NADPHQR4	h[c] + 2dmmq8[c] + nadph[c] -> nadp[c] + 2dmmql8[c]	0	0	0	0	0	0	0	0	0	0	0
NADPHXD	adp[c] + nadphx__S[c] -> h[c] + pi[c] + nadph[c] + amp[c]	0	0	0	0	0	0	0	0	0	0	0
NADPHXE	nadphx__R[c] <=> nadphx__S[c]	0	0	0	0	0	0	0	0	0	0	0
NADPPPS	nadp[c] + h2o[c] -> nad[c] + pi[c]	0	0	0	0	0	0	0	0	0	0	0
NADS1	nh4[c] + atp[c] + dnad[c] -> h[c] + nad[c] + ppi[c] + amp[c]	0	0.000183635	0.00036727	0.000550905	0.000734541	0.000918176	0.00110181	0.00128545	0.00146908	0.00165272	0.00183635
NADTRHD	nad[c] + nadph[c] -> nadp[c] + nadh[c]	0	0	0	0	0	0	0	0	0	0	0
NAMNPP	atp[c] + h2o[c] + prpp[c] + nac[c] -> adp[c] + pi[c] + ppi[c] + nicrnt[c]	0	0	0	0	0	0	0	0	0	0	0
NAt3_1p5pp	3 h[p] + 2 na1[c] -> 3 h[c] + 2 na1[p]	0	0	0	0	0	0	0	0	0	0	0
NAt3_2pp	2 h[p] + na1[c] -> 2 h[c] + na1[p]	0	0	0	0	0	0	0	0	0	0	0
NAt3pp	h[p] + na1[c] -> h[c] + na1[p]	0	0	0	0	0	0	0	0	0	0	0
NAtex	na1[e] <=> na1[p]	0	0	0	0	0	0	0	0	0	-4.33681e-19	0
NDP3	gdp[c] + h2o[c] -> h[c] + pi[c] + gmp[c]	0	0	0	0	0	0	0	0	0	0	0
NDP7	h2o[c] + udp[c] -> h[c] + ump[c] + pi[c]	0	0	0	0	0	0	0	0	0	0	0
NDPK1	atp[c] + gdp[c] <=> adp[c] + gtp[c]	0	0	0	0	0	0	0	0	0	0	0
NDPK2	atp[c] + udp[c] <=> adp[c] + utp[c]	-106.83	-97.0123	-87.1536	-76.9404	-66.6496	-56.292	-45.9344	-35.5768	-25.2192	-14.8616	-3.29997
NDPK3	atp[c] + cdp[c] <=> ctp[c] + adp[c]	-106.83	-97.031	-87.1909	-76.9964	-66.7243	-56.3854	-46.0465	-35.7076	-25.3687	-15.0297	-3.47584
NDPK4	atp[c] + dtdp[c] <=> adp[c] + dttp[c]	-106.83	-97.0424	-87.2137	-77.0306	-66.7699	-56.4424	-46.1149	-35.7873	-25.4598	-15.1323	-3.6007
NDPK5	dgdp[c] + atp[c] <=> adp[c] + dgtp[c]	-35.7433	-32.7551	-29.7669	-26.7788	-23.7906	-20.8025	-17.8143	-14.8262	-11.3038	-6.84054	-0.0211358
NDPK6	atp[c] + dudp[c] <=> dutp[c] + adp[c]	0	0	0	0	0	0	0	0	0	0	0
NDPK7	atp[c] + dcdp[c] <=> adp[c] + dctp[c]	-22.9397	-21.0223	-19.1049	-17.1875	-15.2701	-13.1993	-10.9756	-8.56647	-5.75321	-2.88407	-0.000121668
NDPK8	dadp[c] + atp[c] <=> adp[c] + datp[c]	-35.7433	-32.7551	-29.7669	-26.7788	-23.7906	-20.8025	-17.8143	-14.8262	-11.3038	-6.84054	-0.0211358
NH4tex	nh4[e] <=> nh4[p]	-2.72029e-13	0.870545	1.74109	2.61163	3.48218	4.35272	5.22327	6.09381	6.96436	7.8349	8.70545
NH4tpp	nh4[p] <=> nh4[c]	-2.72029e-13	0.870545	1.74109	2.61163	3.48218	4.35272	5.22327	6.09381	6.96436	7.8349	8.70545
NHFRBO	h[c] + 2 no[c] + nadh[c] -> nad[c] + n2o[c] + h2o[c]	0	0	0	0	0	0	0	0	0	0	0
NI2abcpp	ni2[c] + atp[c] + h2o[c] -> h[c] + adp[c] + pi[c] + ni2[p]	0	0	0	0	0	0	0	0	0	0	0
NI2t3pp	ni2[c] + h[p] -> h[c] + ni2[p]	0	0	0	0	0	0	0	0	0	0	0
NI2tex	ni2[e] <=> ni2[p]	0	2.60378e-05	5.20756e-05	7.81135e-05	0.000104151	0.000130189	0.000156227	0.000182265	0.000208303	0.00023434	0.000260378
NI2tpp	ni2[p] -> ni2[c]	0	0	0	0	0	0	0	0	0	0	0.00013871
NI2uabcpp	atp[c] + h2o[c] + ni2[p] -> h[c] + ni2[c] + adp[c] + pi[c]	0	0	0	0	0	0	0	0	0	0	0
NMNAT	h[c] + atp[c] + nmn[c] -> nad[c] + ppi[c]	0	0	0	0	0	0	0	0	0	0	0
NMNDA	h2o[c] + nmn[c] -> nh4[c] + nicrnt[c]	0	0	0	0	0	0	0	0	0	0	0
NMNN	h2o[c] + nmn[c] -> h[c] + r5p[c] + ncam[c]	0	0	0	0	0	0	0	0	0	0	0
NMNPtpp	nmn[p] -> nmn[c]	0	0	0	0	0	0	0	0	0	0	0
NMNt7pp	nmn[p] + h2o[c] -> h[c] + r5p[c] + ncam[c]	0	0	0	0	0	0	0	0	0	0	0
NMNtex	nmn[e] <=> nmn[p]	0	0	0	0	0	0	0	0	0	0	0
NNAM	ncam[c] + h2o[c] -> nh4[c] + nac[c]	0	0	0	0	0	0	0	0	0	0	0
[truncated: 745 more rows]

## Sheet: Table 3
Abbreviation	Reaction	0	0.0806125	0.161225	0.241837	0.32245	0.403062	0.483675	0.564287	0.6449	0.725512	0.806125	<- % max biomass
12DGR120tipp	12dgr120[p] -> 12dgr120[c]	43.0356	38.968	34.8729	30.5138	26.1547	21.7956	17.4365	13.0774	8.71827	4.35916	5.40748e-05
12DGR140tipp	12dgr140[p] -> 12dgr140[c]	43.0356	38.968	34.8729	30.5138	26.1547	21.7956	17.4365	13.0774	8.71827	4.35916	5.40748e-05
12DGR141tipp	12dgr141[p] -> 12dgr141[c]	43.0356	38.968	34.8729	30.5138	26.1547	21.7956	17.4365	13.0774	8.71827	4.35916	5.40748e-05
12DGR160tipp	12dgr160[p] -> 12dgr160[c]	43.0356	38.968	34.8729	30.5138	26.1547	21.7956	17.4365	13.0774	8.71827	4.35916	5.40748e-05
12DGR161tipp	12dgr161[p] -> 12dgr161[c]	43.0356	38.968	34.8729	30.5138	26.1547	21.7956	17.4365	13.0774	8.71827	4.35916	5.40748e-05
12DGR180tipp	12dgr180[p] -> 12dgr180[c]	43.0356	38.968	34.8729	30.5138	26.1547	21.7956	17.4365	13.0774	8.71827	4.35916	5.40748e-05
12DGR181tipp	12dgr181[p] -> 12dgr181[c]	43.0356	38.968	34.8729	30.5138	26.1547	21.7956	17.4365	13.0774	8.71827	4.35916	5.40748e-05
12PPDRtex	12ppd__R[e] <=> 12ppd__R[p]	0	0	0	0	0	0	0	0	0	0	0
12PPDRtpp	12ppd__R[p] <=> 12ppd__R[c]	0	0	0	0	0	0	0	0	0	0	0
12PPDStex	12ppd__S[e] <=> 12ppd__S[p]	0	0	0	0	0	0	0	0	0	0	0
12PPDStpp	12ppd__S[p] <=> 12ppd__S[c]	0	0	0	0	0	0	0	0	0	0	0
13PPDH2	h[c] + 3hppnl[c] + nadph[c] <=> 13ppd[c] + nadp[c]	0	0	0	0	0	0	0	0	0	0	0
14GLUCANabcpp	14glucan[p] + atp[c] + h2o[c] -> h[c] + adp[c] + pi[c] + 14glucan[c]	0	0	0	0	0	0	0	0	0	0	0
14GLUCANtexi	14glucan[e] -> 14glucan[p]	0	0	0	0	0	0	0	0	0	0	0
23CAMPtex	23camp[e] <=> 23camp[p]	0	0	0	0	0	0	0	0	0	0	0
23CCMPtex	23ccmp[e] <=> 23ccmp[p]	0	0	0	0	0	0	0	0	0	0	0
23CGMPtex	23cgmp[e] <=> 23cgmp[p]	0	0	0	0	0	0	0	0	0	0	0
23CUMPtex	23cump[e] <=> 23cump[p]	0	0	0	0	0	0	0	0	0	0	0
23DAPPAt2pp	h[p] + 23dappa[p] -> h[c] + 23dappa[c]	0	0	0	0	0	0	0	0	0	0	0
23DAPPAtex	23dappa[e] <=> 23dappa[p]	0	0	0	0	0	0	0	0	0	0	0
23DOGULNt4pp	na1[p] + 23doguln[p] -> 23doguln[c] + na1[c]	0	0	0	0	0	0	0	0	0	0	0
23PDE2pp	h2o[p] + 23cump[p] -> h[p] + 3ump[p]	0	0	0	0	0	0	0	0	0	0	0
23PDE4pp	h2o[p] + 23ccmp[p] -> h[p] + 3cmp[p]	0	0	0	0	0	0	0	0	0	0	0
23PDE7pp	h2o[p] + 23camp[p] -> h[p] + 3amp[p]	0	0	0	0	0	0	0	0	0	0	0
23PDE9pp	h2o[p] + 23cgmp[p] -> h[p] + 3gmp[p]	0	0	0	0	0	0	0	0	0	0	0
26DAHtex	26dap__M[e] <=> 26dap__M[p]	0	0	0	0	0	0	0	0	0	0	0
2AGPA120tipp	2ddecg3p[p] -> 2ddecg3p[c]	13.3559	12.0935	10.8226	9.4698	8.11697	6.76415	5.41132	4.05849	2.70567	1.35284	1.67818e-05
2AGPA140tipp	2tdecg3p[p] -> 2tdecg3p[c]	13.3559	12.0935	10.8226	9.4698	8.11697	6.76415	5.41132	4.05849	2.70567	1.35284	1.67818e-05
2AGPA141tipp	2tdec7eg3p[p] -> 2tdec7eg3p[c]	13.3559	12.0935	10.8226	9.4698	8.11697	6.76415	5.41132	4.05849	2.70567	1.35284	1.67818e-05
2AGPA160tipp	2hdecg3p[p] -> 2hdecg3p[c]	13.3559	12.0935	10.8226	9.4698	8.11697	6.76415	5.41132	4.05849	2.70567	1.35284	1.67818e-05
2AGPA161tipp	2hdec9eg3p[p] -> 2hdec9eg3p[c]	13.3559	12.0935	10.8226	9.4698	8.11697	6.76415	5.41132	4.05849	2.70567	1.35284	1.67818e-05
2AGPA180tipp	2odecg3p[p] -> 2odecg3p[c]	13.3559	12.0935	10.8226	9.4698	8.11697	6.76415	5.41132	4.05849	2.70567	1.35284	1.67818e-05
2AGPA181tipp	2odec11eg3p[p] -> 2odec11eg3p[c]	13.3559	12.0935	10.8226	9.4698	8.11697	6.76415	5.41132	4.05849	2.70567	1.35284	1.67818e-05
2AGPE120tipp	2agpe120[p] -> 2agpe120[c]	19.366	17.5356	15.6928	13.7312	11.7696	9.80801	7.84641	5.88482	3.92322	1.96162	2.43337e-05
2AGPE140tipp	2agpe140[p] -> 2agpe140[c]	19.366	17.5356	15.6928	13.7312	11.7696	9.80801	7.84641	5.88482	3.92322	1.96162	2.43337e-05
2AGPE141tipp	2agpe141[p] -> 2agpe141[c]	19.366	17.5356	15.6928	13.7312	11.7696	9.80801	7.84641	5.88482	3.92322	1.96162	2.43337e-05
2AGPE160tipp	2agpe160[p] -> 2agpe160[c]	19.366	17.5356	15.6928	13.7312	11.7696	9.80801	7.84641	5.88482	3.92322	1.96162	2.43337e-05
2AGPE161tipp	2agpe161[p] -> 2agpe161[c]	19.366	17.5356	15.6928	13.7312	11.7696	9.80801	7.84641	5.88482	3.92322	1.96162	2.43337e-05
2AGPE180tipp	2agpe180[p] -> 2agpe180[c]	19.366	17.5356	15.6928	13.7312	11.7696	9.80801	7.84641	5.88482	3.92322	1.96162	2.43337e-05
2AGPE181tipp	2agpe181[p] -> 2agpe181[c]	19.366	17.5356	15.6928	13.7312	11.7696	9.80801	7.84641	5.88482	3.92322	1.96162	2.43337e-05
2AGPEAT120	2agpe120[c] + atp[c] + ddca[c] -> pe120[c] + ppi[c] + amp[c]	19.366	17.5356	15.6928	13.7312	11.7696	9.80801	7.84641	5.88482	3.92322	1.96162	2.43337e-05
2AGPEAT140	2agpe140[c] + atp[c] + ttdca[c] -> ppi[c] + pe140[c] + amp[c]	19.366	17.5356	15.6928	13.7312	11.7696	9.80801	7.84641	5.88482	3.92322	1.96162	2.43337e-05
2AGPEAT141	atp[c] + ttdcea[c] + 2agpe141[c] -> pe141[c] + ppi[c] + amp[c]	19.366	17.5356	15.6928	13.7312	11.7696	9.80801	7.84641	5.88482	3.92322	1.96162	2.43337e-05
2AGPEAT160	atp[c] + 2agpe160[c] + hdca[c] -> ppi[c] + pe160[c] + amp[c]	19.366	17.5356	15.6928	13.7312	11.7696	9.80801	7.84641	5.88482	3.92322	1.96162	2.43337e-05
2AGPEAT161	hdcea[c] + atp[c] + 2agpe161[c] -> ppi[c] + pe161[c] + amp[c]	19.366	17.5356	15.6928	13.7312	11.7696	9.80801	7.84641	5.88482	3.92322	1.96162	2.43337e-05
2AGPEAT180	ocdca[c] + atp[c] + 2agpe180[c] -> ppi[c] + pe180[c] + amp[c]	19.366	17.5356	15.6928	13.7312	11.7696	9.80801	7.84641	5.88482	3.92322	1.96162	2.43337e-05
2AGPEAT181	ocdcea[c] + atp[c] + 2agpe181[c] -> pe181[c] + ppi[c] + amp[c]	19.366	17.5356	15.6928	13.7312	11.7696	9.80801	7.84641	5.88482	3.92322	1.96162	2.43337e-05
2AGPG120tipp	2agpg120[p] -> 2agpg120[c]	19.366	17.5356	15.6928	13.7312	11.7696	9.80801	7.84641	5.88482	3.92322	1.96162	2.43337e-05
2AGPG140tipp	2agpg140[p] -> 2agpg140[c]	19.366	17.5356	15.6928	13.7312	11.7696	9.80801	7.84641	5.88482	3.92322	1.96162	2.43337e-05
2AGPG141tipp	2agpg141[p] -> 2agpg141[c]	19.366	17.5356	15.6928	13.7312	11.7696	9.80801	7.84641	5.88482	3.92322	1.96162	2.43337e-05
2AGPG160tipp	2agpg160[p] -> 2agpg160[c]	19.366	17.5356	15.6928	13.7312	11.7696	9.80801	7.84641	5.88482	3.92322	1.96162	2.43337e-05
2AGPG161tipp	2agpg161[p] -> 2agpg161[c]	19.366	17.5356	15.6928	13.7312	11.7696	9.80801	7.84641	5.88482	3.92322	1.96162	2.43337e-05
2AGPG180tipp	2agpg180[p] -> 2agpg180[c]	19.366	17.5356	15.6928	13.7312	11.7696	9.80801	7.84641	5.88482	3.92322	1.96162	2.43337e-05
2AGPG181tipp	2agpg181[p] -> 2agpg181[c]	19.366	17.5356	15.6928	13.7312	11.7696	9.80801	7.84641	5.88482	3.92322	1.96162	2.43337e-05
2AGPGAT120	2agpg120[c] + atp[c] + ddca[c] -> pg120[c] + ppi[c] + amp[c]	19.366	17.5356	15.6928	13.7312	11.7696	9.80801	7.84641	5.88482	3.92322	1.96162	2.43337e-05
2AGPGAT140	atp[c] + ttdca[c] + 2agpg140[c] -> ppi[c] + pg140[c] + amp[c]	19.366	17.5356	15.6928	13.7312	11.7696	9.80801	7.84641	5.88482	3.92322	1.96162	2.43337e-05
2AGPGAT141	atp[c] + 2agpg141[c] + ttdcea[c] -> ppi[c] + pg141[c] + amp[c]	19.366	17.5356	15.6928	13.7312	11.7696	9.80801	7.84641	5.88482	3.92322	1.96162	2.43337e-05
2AGPGAT160	atp[c] + 2agpg160[c] + hdca[c] -> ppi[c] + pg160[c] + amp[c]	19.366	17.5356	15.6928	13.7312	11.7696	9.80801	7.84641	5.88482	3.92322	1.96162	2.43337e-05
2AGPGAT161	hdcea[c] + atp[c] + 2agpg161[c] -> pg161[c] + ppi[c] + amp[c]	19.366	17.5356	15.6928	13.7312	11.7696	9.80801	7.84641	5.88482	3.92322	1.96162	2.43337e-05
2AGPGAT180	ocdca[c] + 2agpg180[c] + atp[c] -> ppi[c] + pg180[c] + amp[c]	19.366	17.5356	15.6928	13.7312	11.7696	9.80801	7.84641	5.88482	3.92322	1.96162	2.43337e-05
2AGPGAT181	ocdcea[c] + atp[c] + 2agpg181[c] -> ppi[c] + pg181[c] + amp[c]	19.366	17.5356	15.6928	13.7312	11.7696	9.80801	7.84641	5.88482	3.92322	1.96162	2.43337e-05
2DGLCptspp	pep[c] + 2dglc[p] -> 2doxg6p[c] + pyr[c]	0	0	0	0	0	0	0	0	0	0	0
2DGLCtex	2dglc[e] <=> 2dglc[p]	0	0	0	0	0	0	0	0	0	0	0
2DGULRGx	h[c] + 2dhguln[c] + nadh[c] -> nad[c] + glcn[c]	0	0	0	0	0	0	0	0	0	0	0
2DGULRGy	h[c] + 2dhguln[c] + nadph[c] -> glcn[c] + nadp[c]	0	0	0	0	0	0	0	0	0	0	0
2DGULRx	h[c] + 2dhguln[c] + nadh[c] -> nad[c] + idon__L[c]	0	0	0	0	0	0	0	0	0	0	0
2DGULRy	h[c] + 2dhguln[c] + nadph[c] -> idon__L[c] + nadp[c]	0	0	0	0	0	0	0	0	0	0	0
2DOXG6PP	2doxg6p[c] + h2o[c] -> pi[c] + 2dglc[c]	0	0	0	0	0	0	0	0	0	0	0
2HESR	2 gthrd[c] + dtgcl[c] -> 2 mercpeth[c] + gthox[c]	0	0	0	0	0	0	0	0	0	0	0
2MAHMP	h2o[c] + 2mahmp[c] -> h[c] + 4ampm[c] + pi[c]	96.83	87.678	78.464	68.656	58.848	49.0401	39.2321	29.4241	19.6161	9.80811	0.000121668
2OH3E17DH	h2o[c] + 2ohed[c] <=> 24dhhed[c]	0	0	0	0	0	0	0	0	0	0	0
34DH23OR	o2[c] + 34dhpha[c] -> 5cmhmsa[c] + h[c]	0	0	0	0	0	0	0	0	0	0	0
34dhpactex	34dhpac[e] <=> 34dhpac[p]	0	0	0	0	0	0	0	0	0	0	0
3AMACHYD	h[c] + h2o[c] + 3amac[c] -> nh4[c] + msa[c]	9.45349	8.50815	7.5628	6.61745	5.6721	4.72675	3.7814	2.83606	1.89071	0.94536	1.17271e-05
3AMPtex	3amp[e] <=> 3amp[p]	0	0	0	0	0	0	0	0	0	0	0
3CMPtex	3cmp[e] <=> 3cmp[p]	0	0	0	0	0	0	0	0	0	0	0
3GMPtex	3gmp[e] <=> 3gmp[p]	0	0	0	0	0	0	0	0	0	0	0
3H3M	h[c] + o2[c] + nadh[c] + 3hphac[c] -> nad[c] + 34dhpha[c] + h2o[c]	0	0	0	0	0	0	0	0	0	0	0
3HAD100	3hdecACP[c] -> tdec2eACP[c] + h2o[c]	8.37276	7.59002	6.80729	6.02455	5.24181	4.45907	3.67634	2.8936	2.03577	1.16288	4.05561e-05
3HAD120	3hddecACP[c] -> h2o[c] + tddec2eACP[c]	12.3823	11.2247	10.0671	8.90954	7.75197	6.53121	5.30635	4.08149	2.85664	1.63178	8.11123e-05
3HAD121	3hcddec5eACP[c] -> t3c5ddeceACP[c] + h2o[c]	7.51402	6.80989	6.10576	5.40163	4.6975	3.99337	3.28924	2.54996	1.78201	1.01405	2.02781e-05
3HAD140	3hmrsACP[c] -> h2o[c] + tmrs2eACP[c]	12.3823	11.2218	10.0614	8.90104	7.74064	6.52244	5.29583	4.06923	2.84262	1.61601	4.05561e-05
3HAD141	3hcmrs7eACP[c] -> t3c7mrseACP[c] + h2o[c]	7.51402	6.80989	6.10576	5.40163	4.6975	3.99337	3.28924	2.54996	1.78201	1.01405	2.02781e-05
3HAD160	3hpalmACP[c] -> tpalm2eACP[c] + h2o[c]	12.3823	11.2268	10.0713	8.91582	7.76034	6.54319	5.32073	4.09827	2.87581	1.65335	8.11123e-05
3HAD161	3hcpalm9eACP[c] -> t3c9palmeACP[c] + h2o[c]	12.3823	11.2277	10.0732	8.91869	7.76417	6.54867	5.32731	4.10594	2.88458	1.66322	8.11123e-05
3HAD180	3hoctaACP[c] -> toctd2eACP[c] + h2o[c]	12.3823	11.2214	10.0606	8.89974	7.7389	6.51249	5.28389	4.05529	2.82669	1.59809	1.98642e-05
3HAD181	3hcvac11eACP[c] -> t3c11vaceACP[c] + h2o[c]	12.3823	11.2214	10.0606	8.89974	7.7389	6.51249	5.28389	4.05529	2.82669	1.59809	1.98642e-05
3HAD40	3haACP[c] -> h2o[c] + but2eACP[c]	4.60283	4.17253	3.74223	3.31192	2.88162	2.45132	2.02102	1.59072	1.16042	0.692949	2.21215e-05
3HAD60	3hhexACP[c] -> thex2eACP[c] + h2o[c]	4.60283	4.17253	3.74223	3.31192	2.88162	2.45132	2.02102	1.59072	1.16042	0.692949	2.21215e-05
3HAD80	3hoctACP[c] -> toct2eACP[c] + h2o[c]	4.60283	4.17253	3.74223	3.31192	2.88162	2.45132	2.02102	1.59072	1.16042	0.692949	2.21215e-05
3HBZCT	3hbzcoa[c] + h2o[c] -> 3hbz[c] + coa[c]	0	0	0	0	0	0	0	0	0	0	0
3HCINNMH	h[c] + o2[c] + 3hcinnm[c] + nadh[c] -> nad[c] + dhcinnm[c] + h2o[c]	0	0	0	0	0	0	0	0	0	0	0
3HPADHi	nad[c] + 3hppnl[c] + h2o[c] -> 2 h[c] + nadh[c] + 3hpp[c]	0	0	0	0	0	0	0	0	0	0	0
3HPAP	h[p] + 3hphac[p] <=> h[c] + 3hphac[c]	0	0	0	0	0	0	0	0	0	0	0
3HPAtex	3hphac[e] <=> 3hphac[p]	0	0	0	0	0	0	0	0	0	0	0
3HPPPNH	h[c] + o2[c] + 3hpppn[c] + nadh[c] -> dhpppn[c] + nad[c] + h2o[c]	0	0	0	0	0	0	0	0	0	0	0
3HPPtex	3hpp[e] <=> 3hpp[p]	0	0	0	0	0	0	0	0	0	0	0
3HPPtpp	h[c] + 3hpp[c] -> h[p] + 3hpp[p]	9.45349	8.50815	7.5628	6.61745	5.6721	4.72675	3.7814	2.83606	1.89071	0.94536	1.17271e-05
3KGK	atp[c] + 3dhguln[c] -> h[c] + 3dhgulnp[c] + adp[c]	0	0	0	0	0	0	0	0	0	0	0
3NTD2pp	h2o[p] + 3ump[p] -> uri[p] + pi[p]	0	0	0	0	0	0	0	0	0	0	0
3NTD4pp	h2o[p] + 3cmp[p] -> cytd[p] + pi[p]	0	0	0	0	0	0	0	0	0	0	0
3NTD7pp	h2o[p] + 3amp[p] -> adn[p] + pi[p]	0	0	0	0	0	0	0	0	0	0	0
3NTD9pp	h2o[p] + 3gmp[p] -> gsn[p] + pi[p]	0	0	0	0	0	0	0	0	0	0	0
3OAR100	h[c] + 3odecACP[c] + nadph[c] <=> nadp[c] + 3hdecACP[c]	8.37276	7.59002	6.80729	6.02455	5.24181	4.45907	3.67634	2.8936	2.03577	1.16288	4.05561e-05
3OAR120	h[c] + 3oddecACP[c] + nadph[c] <=> nadp[c] + 3hddecACP[c]	12.3823	11.2247	10.0671	8.90954	7.75197	6.53121	5.30635	4.08149	2.85664	1.63178	8.11123e-05
3OAR121	3ocddec5eACP[c] + h[c] + nadph[c] -> nadp[c] + 3hcddec5eACP[c]	7.51402	6.80989	6.10576	5.40163	4.6975	3.99337	3.28924	2.54996	1.78201	1.01405	2.02781e-05
3OAR140	h[c] + nadph[c] + 3omrsACP[c] <=> nadp[c] + 3hmrsACP[c]	12.3823	11.2281	10.074	8.91986	7.76573	6.55381	5.33348	4.11314	2.89281	1.67247	0.0627764
3OAR141	h[c] + nadph[c] + 3ocmrs7eACP[c] -> nadp[c] + 3hcmrs7eACP[c]	7.51402	6.80989	6.10576	5.40163	4.6975	3.99337	3.28924	2.54996	1.78201	1.01405	2.02781e-05
3OAR160	h[c] + nadph[c] + 3opalmACP[c] <=> nadp[c] + 3hpalmACP[c]	12.3823	11.2268	10.0713	8.91582	7.76034	6.54319	5.32073	4.09827	2.87581	1.65335	8.11123e-05
3OAR161	h[c] + 3ocpalm9eACP[c] + nadph[c] -> 3hcpalm9eACP[c] + nadp[c]	12.3823	11.2277	10.0732	8.91869	7.76417	6.54867	5.32731	4.10594	2.88458	1.66322	8.11123e-05
3OAR180	h[c] + 3ooctdACP[c] + nadph[c] <=> 3hoctaACP[c] + nadp[c]	12.3823	11.2214	10.0606	8.89974	7.7389	6.51249	5.28389	4.05529	2.82669	1.59809	1.98642e-05
3OAR181	h[c] + 3ocvac11eACP[c] + nadph[c] -> nadp[c] + 3hcvac11eACP[c]	12.3823	11.2214	10.0606	8.89974	7.7389	6.51249	5.28389	4.05529	2.82669	1.59809	1.98642e-05
3OAR40	h[c] + actACP[c] + nadph[c] <=> nadp[c] + 3haACP[c]	4.60283	4.17253	3.74223	3.31192	2.88162	2.45132	2.02102	1.59072	1.16042	0.692949	2.21215e-05
3OAR60	3ohexACP[c] + h[c] + nadph[c] <=> nadp[c] + 3hhexACP[c]	4.60283	4.17253	3.74223	3.31192	2.88162	2.45132	2.02102	1.59072	1.16042	0.692949	2.21215e-05
3OAR80	h[c] + nadph[c] + 3ooctACP[c] <=> 3hoctACP[c] + nadp[c]	4.60283	4.17253	3.74223	3.31192	2.88162	2.45132	2.02102	1.59072	1.16042	0.692949	2.21215e-05
3OAS100	h[c] + ocACP[c] + malACP[c] -> 3odecACP[c] + co2[c] + ACP[c]	8.37276	7.59002	6.80729	6.02455	5.24181	4.45907	3.67634	2.8936	2.03577	1.16288	4.05561e-05
3OAS120	h[c] + dcaACP[c] + malACP[c] -> 3oddecACP[c] + co2[c] + ACP[c]	12.3823	11.2247	10.0671	8.90954	7.75197	6.53121	5.30635	4.08149	2.85664	1.63178	8.11123e-05
3OAS121	h[c] + cdec3eACP[c] + malACP[c] -> 3ocddec5eACP[c] + co2[c] + ACP[c]	7.51402	6.80989	6.10576	5.40163	4.6975	3.99337	3.28924	2.54996	1.78201	1.01405	2.02781e-05
3OAS140	h[c] + ddcaACP[c] + malACP[c] -> 3omrsACP[c] + co2[c] + ACP[c]	12.3823	11.2281	10.074	8.91986	7.76573	6.55381	5.33348	4.11314	2.89281	1.67247	0.0627764
3OAS141	h[c] + cddec5eACP[c] + malACP[c] -> 3ocmrs7eACP[c] + co2[c] + ACP[c]	7.51402	6.80989	6.10576	5.40163	4.6975	3.99337	3.28924	2.54996	1.78201	1.01405	2.02781e-05
3OAS160	h[c] + malACP[c] + myrsACP[c] -> 3opalmACP[c] + co2[c] + ACP[c]	12.3823	11.2268	10.0713	8.91582	7.76034	6.54319	5.32073	4.09827	2.87581	1.65335	8.11123e-05
3OAS161	h[c] + tdeACP[c] + malACP[c] -> 3ocpalm9eACP[c] + co2[c] + ACP[c]	12.3823	11.2277	10.0732	8.91869	7.76417	6.54867	5.32731	4.10594	2.88458	1.66322	8.11123e-05
3OAS180	h[c] + malACP[c] + palmACP[c] -> 3ooctdACP[c] + co2[c] + ACP[c]	12.3823	11.2214	10.0606	8.89974	7.7389	6.51249	5.28389	4.05529	2.82669	1.59809	1.98642e-05
3OAS181	h[c] + hdeACP[c] + malACP[c] -> 3ocvac11eACP[c] + co2[c] + ACP[c]	12.3823	11.2214	10.0606	8.89974	7.7389	6.51249	5.28389	4.05529	2.82669	1.59809	1.98642e-05
3OAS60	h[c] + butACP[c] + malACP[c] -> 3ohexACP[c] + co2[c] + ACP[c]	4.60283	4.17253	3.74223	3.31192	2.88162	2.45132	2.02102	1.59072	1.16042	0.692949	2.21215e-05
3OAS80	h[c] + hexACP[c] + malACP[c] -> co2[c] + 3ooctACP[c] + ACP[c]	4.60283	4.17253	3.74223	3.31192	2.88162	2.45132	2.02102	1.59072	1.16042	0.692949	2.21215e-05
3PEPTabcpp	LalaDgluMdap[p] + atp[c] + h2o[c] -> h[c] + adp[c] + pi[c] + LalaDgluMdap[c]	2.65777	2.42294	2.18812	1.95329	1.71847	1.48039	1.24132	0.999302	0.757099	0.394296	4.89119e-06
3PEPTtex	LalaDgluMdap[e] <=> LalaDgluMdap[p]	0	0	0	0	0	0	0	0	0	0	0
3SLAR	h[c] + sla[c] + nadh[c] -> nad[c] + dhps[c]	0	0	0	0	0	0	0	0	0	0	0
3UMPtex	3ump[e] <=> 3ump[p]	0	0	0	0	0	0	0	0	0	0	0
42A12BOOXpp	h2o[p] + o2[p] + dopa[p] -> nh4[p] + 34dhpac[p] + h2o2[p]	0	0	0	0	0	0	0	0	0	0	0
4ABZGLUH	h2o[c] + 4abzglu[c] <=> glu__L[c] + 4abz[c]	3.24894e-28	0	-1.05253e-33	0	2.10346e-33	0	0	-3.3681e-32	-5.38903e-31	0	0
4ABZGLUtex	4abzglu[e] <=> 4abzglu[p]	3.24894e-28	0	0	0	0	0	0	0	0	0	0
4ABZGLUtr	h[p] + 4abzglu[p] <=> h[c] + 4abzglu[c]	3.24894e-28	0	0	0	0	0	0	0	0	0	0
4H3M	h[c] + o2[c] + nadh[c] + 4hphac[c] -> nad[c] + 34dhpha[c] + h2o[c]	0	0	0	0	0	0	0	0	0	0	0
4HBZt3pp	h[p] + 4hbz[c] -> h[c] + 4hbz[p]	0	0	0	0	0	0	0	0	0	0	0
4HOXPACDtex	4hoxpacd[e] <=> 4hoxpacd[p]	0	0	0	0	0	0	0	0	0	0	0
4HTHRA	4hthr[c] <=> gly[c] + gcald[c]	0	-3.07421e-33	-7.68554e-34	6.14843e-33	-1.22969e-32	3.07421e-33	6.14843e-33	-3.84277e-34	0	0	-0.000455868
4HTHRK	atp[c] + 4hthr[c] -> h[c] + adp[c] + phthr[c]	3.29854e-28	5.39297e-05	0.000107859	0.000161789	0.000215719	0.000269649	0.000323578	0.000377508	0.000431438	0.000485368	0.000539297
4PCP	LalaDgluMdapDala[c] + h2o[c] -> ala__D[c] + LalaDgluMdap[c]	2.65072	2.41652	2.18231	1.94811	1.71391	1.47635	1.23793	0.996503	0.754979	0.390373	4.84252e-06
4PCPpp	h2o[p] + LalaDgluMdapDala[p] -> LalaDgluMdap[p] + ala__D[p]	2.6437	2.41012	2.17654	1.94296	1.70938	1.47234	1.23457	0.993719	0.75287	0.386526	4.79481e-06
4PEPTabcpp	atp[c] + h2o[c] + LalaDgluMdapDala[p] -> h[c] + adp[c] + pi[c] + LalaDgluMdapDala[c]	2.65072	2.41652	2.18231	1.94811	1.71391	1.47635	1.23793	0.996503	0.754979	0.390373	4.84252e-06
4PEPTtex	LalaDgluMdapDala[e] <=> LalaDgluMdapDala[p]	0	0	0	0	0	0	0	0	0	0	0
5C2HMDI	5cmhm[c] <=> 5cohe[c]	0	0	0	0	0	0	0	0	0	0	0
5C2HMSO	nad[c] + h2o[c] + 5cmhmsa[c] <=> 2 h[c] + nadh[c] + 5cmhm[c]	0	0	0	0	0	0	0	0	0	0	0
5DGLCNR	h[c] + 5dglcn[c] + nadph[c] -> glcn[c] + nadp[c]	193.66	175.356	156.928	137.312	117.696	98.0801	78.4641	58.8482	39.2322	19.6162	0.000243337
5DGLCNt2rpp	h[p] + 5dglcn[p] <=> h[c] + 5dglcn[c]	0	0	0	0	0	0	0	0	0	0	0
5DGLCNtex	5dglcn[e] <=> 5dglcn[p]	0	0	0	0	0	0	0	0	0	0	0
5DKGR	nad[c] + glcn[c] <=> h[c] + 5dglcn[c] + nadh[c]	193.66	175.356	156.928	137.312	117.696	98.0801	78.4641	58.8482	39.2322	19.6162	0.000243337
5DOAN	dad_5[c] + h2o[c] -> 5drib[c] + ade[c]	3.60765	3.29067	2.97368	2.65669	2.33971	2.02272	1.70573	1.38452	1.04907	0.577323	0.000202161
5MTRtex	5mtr[e] <=> 5mtr[p]	0	0	0	0	0	0	0	0	0	0	0
5MTRtpp	h[c] + 5mtr[c] -> 5mtr[p] + h[p]	2.64324	2.40707	2.17091	1.93474	1.69857	1.46241	1.22624	0.987741	0.669682	0.334843	4.15369e-06
5O3E125TC	5cohe[c] + h[c] <=> co2[c] + 2hh24dd[c]	0	0	0	0	0	0	0	0	0	0	0
6D6SFK	sf[c] + atp[c] -> h[c] + adp[c] + sfp[c]	0	0	0	0	0	0	0	0	0	0	0
6D6SPA	sfp[c] -> dhap[c] + sla[c]	0	0	0	0	0	0	0	0	0	0	0
A5PISO	ru5p__D[c] <=> ara5p[c]	0.797863	0.734884	0.665755	0.596627	0.527499	0.458371	0.389243	0.320115	0.250987	0.181859	0.0313702
AACPS1	atp[c] + ttdca[c] + ACP[c] -> ppi[c] + myrsACP[c] + amp[c]	48.415	43.8416	39.2372	34.3357	29.4343	24.5329	19.6315	14.73	9.82863	4.9272	8.11123e-05
AACPS2	atp[c] + ttdcea[c] + ACP[c] -> tdeACP[c] + ppi[c] + amp[c]	48.415	43.842	39.2381	34.3371	29.4362	24.5352	19.6342	14.7333	9.8323	4.93134	8.11123e-05
AACPS3	atp[c] + hdca[c] + ACP[c] -> ppi[c] + amp[c] + palmACP[c]	48.415	43.8493	39.2526	34.3589	29.4652	24.5715	19.6778	14.7841	9.89036	4.99665	0.102945
AACPS4	hdcea[c] + atp[c] + ACP[c] -> hdeACP[c] + ppi[c] + amp[c]	48.415	43.8511	39.2563	34.3644	29.4725	24.5807	19.6888	14.7969	9.90506	5.01319	0.121325
AACPS5	ocdcea[c] + atp[c] + ACP[c] -> ppi[c] + octeACP[c] + amp[c]	48.415	43.839	39.232	34.328	29.424	24.52	19.616	14.712	9.80805	4.90405	6.08342e-05
AACPS6	ocdca[c] + atp[c] + ACP[c] -> ppi[c] + ocdcaACP[c] + amp[c]	48.415	43.839	39.232	34.328	29.424	24.52	19.616	14.712	9.80805	4.90405	6.08342e-05
AACPS7	atp[c] + ddca[c] + ACP[c] -> ppi[c] + ddcaACP[c] + amp[c]	48.415	43.8453	39.2446	34.3468	29.4491	24.5514	19.6537	14.756	9.85824	4.96052	0.0627967
AACPS8	dca[c] + atp[c] + ACP[c] -> ppi[c] + dcaACP[c] + amp[c]	48.415	43.8406	39.2351	34.3327	29.4303	24.5279	19.6254	14.723	9.8206	4.91817	8.11123e-05
AACPS9	octa[c] + atp[c] + ACP[c] -> ocACP[c] + ppi[c] + amp[c]	48.415	43.839	39.232	34.328	29.424	24.52	19.616	14.712	9.80805	4.90405	6.08342e-05
AACTOOR	o2[c] + aact[c] + h2o[c] -> nh4[c] + mthgxl[c] + h2o2[c]	17.3559	15.9243	14.4927	13.0611	11.6296	10.0779	8.37767	6.67742	4.97718	2.59296	5.89907e-05
AADDGT	unagamu[c] + dtdp4aaddg[c] -> h[c] + unagamuf[c] + dtdp[c]	0	0	0	0	0	0	0	0	0	0	0
AAMYLpp	14glucan[p] -> malthx[p]	0	0	0	0	0	0	0	0	0	0	0
AB6PGH	arbt6p[c] + h2o[c] -> g6p[c] + hqn[c]	0	0	0	0	0	0	0	0	0	0	0
ABTA	akg[c] + 4abut[c] -> glu__L[c] + sucsal[c]	24.7728	22.9538	21.1348	19.3158	17.4968	15.6778	13.8587	11.9112	9.80712	6.87247	0.000243337
ABUTD	nad[c] + 4abutn[c] + h2o[c] -> 2 h[c] + 4abut[c] + nadh[c]	17.2179	15.8731	14.5282	13.1833	11.8385	10.4936	9.09761	7.41293	5.5562	3.26937	4.05561e-05
ABUTt2pp	h[p] + 4abut[p] -> h[c] + 4abut[c]	1000	1000	1000	1000	1000	1000	1000	1000	1000	1000	1000
ABUTtex	4abut[e] <=> 4abut[p]	0	0	0	0	0	0	0	0	0	0	0
ACACCT	accoa[c] + acac[c] -> ac[c] + aacoa[c]	0	0	0	0	0	0	0	0	0	0	0
ACACT1r	2 accoa[c] <=> aacoa[c] + coa[c]	7.5	6.96315	6.37212	5.78109	5.18454	4.50873	3.82482	3.14091	2.45701	1.7731	0.286921
ACACt2pp	h[p] + acac[p] <=> h[c] + acac[c]	0	0	0	0	0	0	0	0	0	0	0
ACACT2r	accoa[c] + btcoa[c] <=> 3ohcoa[c] + coa[c]	7.5	6.96315	6.37212	5.78109	5.18454	4.50873	3.82482	3.14091	2.45701	1.7731	0.286921
ACACT3r	accoa[c] + hxcoa[c] <=> 3oocoa[c] + coa[c]	2.39359	2.22393	2.03582	1.84772	1.65961	1.4715	1.2834	1.09529	0.907184	0.719078	0.28689
ACACT4r	accoa[c] + occoa[c] <=> 3odcoa[c] + coa[c]	2.39359	2.22393	2.03582	1.84772	1.65961	1.4715	1.2834	1.09529	0.907184	0.719078	0.28689
ACACT5r	accoa[c] + dcacoa[c] <=> 3oddcoa[c] + coa[c]	2.39359	2.22393	2.03582	1.84772	1.65961	1.4715	1.2834	1.09529	0.907184	0.719078	0.28689
ACACT6r	accoa[c] + ddcacoa[c] <=> 3otdcoa[c] + coa[c]	0.398932	0.388288	0.374571	0.360853	0.347135	0.333417	0.3197	0.305982	0.292264	0.278547	0.224149
ACACT7r	accoa[c] + tdcoa[c] <=> 3ohdcoa[c] + coa[c]	0	0.0224148	0.0448296	0.0672443	0.0896591	0.112074	0.134489	0.156903	0.179318	0.201733	0.224148
ACACT8r	3ohodcoa[c] + coa[c] <=> accoa[c] + pmtcoa[c]	12.3823	11.2214	10.0606	8.89974	7.7389	6.51249	5.28389	4.05529	2.82669	1.59809	1.98642e-05
ACACtex	acac[e] <=> acac[p]	0	0	0	0	0	0	0	0	0	0	0
ACALD	nad[c] + coa[c] + acald[c] <=> h[c] + accoa[c] + nadh[c]	193.66	175.356	156.928	137.312	117.696	98.0801	78.4641	58.8482	39.2322	19.6162	0.000243337
ACALDtex	acald[e] <=> acald[p]	0	0	0	0	0	0	0	0	0	0	0
ACALDtpp	acald[p] <=> acald[c]	0	0	0	0	0	0	0	0	0	0	0
ACANTHAT	accoa[c] + anth[c] -> acanth[c] + coa[c]	0	0	0	0	0	0	0	0	0	0	0
ACBIPGT	h[c] + gtp[c] + adocbip[c] -> agdpcbi[c] + ppi[c]	0	0	0	0	0	0	0	0	0	0	0
ACCOAC	accoa[c] + atp[c] + hco3[c] -> h[c] + adp[c] + pi[c] + malcoa[c]	96.83	87.6843	78.4766	68.6749	58.8731	49.0714	39.2697	29.468	19.6663	9.86458	0.0628623
ACCOAL	atp[c] + ppa[c] + coa[c] -> adp[c] + pi[c] + ppcoa[c]	0	0	0	0	0	0	0	0	0	0	0
ACGAL1PPpp	h2o[p] + acgal1p[p] -> acgal[p] + pi[p]	0	0	0	0	0	0	0	0	0	0	0
ACGAL1Ptex	acgal1p[e] <=> acgal1p[p]	0	0	0	0	0	0	0	0	0	0	0
ACGAL6PI	acgal6p[c] -> tag6p__D[c]	0	0	0	0	0	0	0	0	0	0	0
ACGALptspp	pep[c] + acgal[p] -> pyr[c] + acgal6p[c]	0	0	0	0	0	0	0	0	0	0	0
ACGALtex	acgal[e] <=> acgal[p]	0	0	0	0	0	0	0	0	0	0	0
ACGAM1PPpp	h2o[p] + acgam1p[p] -> acgam[p] + pi[p]	0	0	0	0	0	0	0	0	0	0	0
ACGAM1Ptex	acgam1p[e] <=> acgam1p[p]	0	0	0	0	0	0	0	0	0	0	0
ACGAMT	uacgam[c] + udcpp[c] -> ump[c] + unaga[c]	0	0	0	0	0	0	0	0	0	0	0
ACGAptspp	pep[c] + acgam[p] -> acgam6p[c] + pyr[c]	0	0	0	0	0	0	0	0	0	0	0
ACGAtex	acgam[e] <=> acgam[p]	0	0	0	0	0	0	0	0	0	0	0
ACGK	atp[c] + acglu[c] -> adp[c] + acg5p[c]	18.0329	16.6202	15.2076	13.795	12.3824	10.9698	9.34734	7.62118	5.74696	3.48397	0.238484
ACGS	accoa[c] + glu__L[c] -> h[c] + acglu[c] + coa[c]	18.0329	16.6202	15.2076	13.795	12.3824	10.9698	9.34734	7.62118	5.74696	3.48397	0.238484
ACHBS	h[c] + 2obut[c] + pyr[c] -> 2ahbut[c] + co2[c]	7.10607	6.4908	5.87552	5.26024	4.64497	4.02969	3.41441	2.79914	2.18386	1.37323	0.234218
ACKr	ac[c] + atp[c] <=> actp[c] + adp[c]	79.33	71.3938	63.4576	55.5214	47.5851	39.6489	31.7127	23.7765	15.8403	7.90408	-3.12477
ACLS	h[c] + 2 pyr[c] -> alac__S[c] + co2[c]	9.99292	9.16523	8.33755	7.50987	6.68219	5.8545	5.02682	4.19914	3.37145	2.54377	0.704879
ACM6PH	acmum6p[c] + h2o[c] -> acgam6p[c] + lac__D[c]	0	0	0	0	0	0	0	0	0	0	0
ACMAMUT	uacmamu[c] + unaga[c] -> h[c] + unagamu[c] + udp[c]	0	0	0	0	0	0	0	0	0	0	0
ACMANAptspp	pep[c] + acmana[p] -> acmanap[c] + pyr[c]	0	0	0	0	0	0	0	0	0	0	0
ACMANAtex	acmana[e] <=> acmana[p]	0	0	0	0	0	0	0	0	0	0	0
ACMUMptspp	pep[c] + acmum[p] -> acmum6p[c] + pyr[c]	0	0	0	0	0	0	0	0	0	0	0
ACMUMtex	acmum[e] -> acmum[p]	0	0	0	0	0	0	0	0	0	0	0
ACNAMt2pp	acnam[p] + h[p] -> h[c] + acnam[c]	0	0	0	0	0	0	0	0	0	0	0
ACNAMtex	acnam[e] <=> acnam[p]	0	0	0	0	0	0	0	0	0	0	0
ACNML	acnam[c] -> acmana[c] + pyr[c]	0	0	0	0	0	0	0	0	0	0	0
ACOAD1f	btcoa[c] + fad[c] -> fadh2[c] + b2coa[c]	1000	1000	1000	1000	1000	1000	1000	1000	1000	1000	999.713
ACOAD1fr	fadh2[c] + b2coa[c] -> btcoa[c] + fad[c]	1000	1000	1000	1000	1000	1000	1000	1000	1000	1000	1000
ACOAD2f	hxcoa[c] + fad[c] <=> fadh2[c] + hx2coa[c]	4.05571	3.66521	3.2721	2.85412	2.43614	2.01816	1.60018	1.1822	0.764225	0.346245	-0.286861
ACOAD3f	occoa[c] + fad[c] <=> fadh2[c] + oc2coa[c]	4.60283	4.14384	3.68485	3.22586	2.76687	2.30788	1.84889	1.3899	0.930913	0.434754	-0.286861
ACOAD4f	dcacoa[c] + fad[c] <=> fadh2[c] + dc2coa[c]	8.37276	7.56134	6.74991	5.93848	5.12706	4.31563	3.50421	2.69278	1.80626	0.904685	-0.286843
ACOAD5f	ddcacoa[c] + fad[c] <=> fadh2[c] + dd2coa[c]	12.3823	11.196	10.0097	8.82348	7.63722	6.38776	5.13422	3.88068	2.62713	1.37359	-0.286802
ACOAD6f	tdcoa[c] + fad[c] <=> fadh2[c] + td2coa[c]	12.3823	11.2058	10.0293	8.85275	7.67625	6.44655	5.20477	3.96298	2.72119	1.47941	-0.224067
ACOAD7f	pmtcoa[c] + fad[c] <=> fadh2[c] + hdd2coa[c]	12.3823	11.2165	10.0507	8.88496	7.71919	6.49174	5.259	4.02625	2.7935	1.56075	-0.102803
ACOAD8f	stcoa[c] + fad[c] <=> fadh2[c] + od2coa[c]	12.3823	11.2214	10.0606	8.89974	7.7389	6.51249	5.28389	4.05529	2.82669	1.59809	1.98642e-05
ACOATA	accoa[c] + ACP[c] <=> acACP[c] + coa[c]	4.60283	4.17253	3.74223	3.31192	2.88162	2.45132	2.02102	1.59072	1.16042	0.692949	2.21215e-05
ACODA	acorn[c] + h2o[c] -> ac[c] + orn[c]	18.0329	16.6202	15.2076	13.795	12.3824	10.9698	9.34734	7.62118	5.74696	3.48397	0.238484
ACONIs	acon_T[c] <=> acon_C[c]	0	0	0	0	0	0	0	0	0	0	0
ACONMT	amet[c] + acon_T[c] -> ahcys[c] + aconm[c]	0	0	0	0	0	0	0	0	0	0	0
ACONTa	cit[c] <=> h2o[c] + acon_C[c]	26.927	25.0364	23.1459	21.2554	19.3649	17.4744	15.5839	13.6934	11.7117	9.45648	5.09715
ACONTb	h2o[c] + acon_C[c] <=> icit[c]	26.927	25.0364	23.1459	21.2554	19.3649	17.4744	15.5839	13.6934	11.7117	9.45648	5.09715
ACOTA	akg[c] + acorn[c] <=> acg5sa[c] + glu__L[c]	0	-0.0238444	-0.0476887	-0.0715331	-0.0953774	-0.119222	-0.143066	-0.16691	-0.190755	-0.214599	-0.238444
ACOXT	accoa[c] + oxa[c] <=> ac[c] + oxalcoa[c]	9.17489e-29	1.66788e-29	4.00292e-29	-1.98478e-28	-8.33942e-30	1.54279e-29	2.14323e-28	-1.66788e-30	6.50475e-29	4.69093e-30	-7.50548e-30
ACP1_FMN	h2o[c] + fmn[c] -> pi[c] + ribflv[c]	96.83	87.678	78.464	68.656	58.848	49.0401	39.2321	29.4241	19.6161	9.80811	0.000121668
ACP1p	h2o[p] + fmn[p] -> ribflv[p] + pi[p]	0	0	0	0	0	0	0	0	0	0	0
ACPPAT120	h[c] + pi[c] + ddcaACP[c] -> ddcap[c] + ACP[c]	48.415	43.839	39.232	34.328	29.424	24.52	19.616	14.712	9.80805	4.90405	6.08342e-05
ACPPAT140	h[c] + pi[c] + myrsACP[c] -> ttdcap[c] + ACP[c]	48.415	43.839	39.232	34.328	29.424	24.52	19.616	14.712	9.80805	4.90405	6.08342e-05
ACPPAT141	h[c] + tdeACP[c] + pi[c] -> ttdceap[c] + ACP[c]	48.415	43.839	39.232	34.328	29.424	24.52	19.616	14.712	9.80805	4.90405	6.08342e-05
ACPPAT160	h[c] + pi[c] + palmACP[c] -> hdcap[c] + ACP[c]	48.415	43.8441	39.2423	34.3435	29.4446	24.5458	19.6469	14.7481	9.8492	4.95035	0.0515029
ACPPAT161	h[c] + hdeACP[c] + pi[c] -> hdceap[c] + ACP[c]	48.415	43.8451	39.2441	34.3462	29.4483	24.5503	19.6524	14.7545	9.85655	4.95862	0.0606927
ACPPAT180	h[c] + pi[c] + ocdcaACP[c] -> ocdcap[c] + ACP[c]	48.415	43.839	39.232	34.328	29.424	24.52	19.616	14.712	9.80805	4.90405	6.08342e-05
ACPPAT181	h[c] + pi[c] + octeACP[c] -> ocdceap[c] + ACP[c]	48.415	43.839	39.232	34.328	29.424	24.52	19.616	14.712	9.80805	4.90405	6.08342e-05
ACPS1	apoACP[c] + coa[c] -> h[c] + pap[c] + ACP[c]	0	0	0	0	0	0	0	0	0	0	0
ACS	ac[c] + atp[c] + coa[c] -> accoa[c] + ppi[c] + amp[c]	96.83	87.678	78.464	68.656	58.848	49.0401	39.2321	29.4241	19.6161	9.80811	0.000121668
ACSERtex	acser[e] <=> acser[p]	0	0	0	0	0	0	0	0	0	0	0
ACSERtpp	acser[c] -> acser[p]	11.812	10.8396	9.86713	8.8947	7.92226	6.94445	5.81547	4.68094	3.54641	2.41188	3.1913e-05
ACt2rpp	h[p] + ac[p] <=> h[c] + ac[c]	2.96389e-29	-7.37783e-30	2.21335e-29	-1.77068e-28	2.85891e-29	-1.66001e-29	6.08671e-29	1.38334e-29	0	0	-3.59417
ACt4pp	na1[p] + ac[p] -> ac[c] + na1[c]	774.64	701.424	627.713	549.25	470.786	392.323	313.859	235.396	156.932	78.4687	0.00516923
ACtex	ac[e] <=> ac[p]	0	0	0	0	0	0	0	0	0	0	-3.59417
ADA	h[c] + adn[c] + h2o[c] -> nh4[c] + ins[c]	38.732	35.0721	31.3873	27.465	23.5427	19.6203	15.698	11.7757	7.85335	3.93102	8.11123e-05
ADCL	4adcho[c] -> h[c] + pyr[c] + 4abz[c]	4.43522	4.0461	3.65697	3.26785	2.87873	2.4896	2.09397	1.6908	1.28763	0.739558	0.000548465
ADCS	chor[c] + gln__L[c] -> glu__L[c] + 4adcho[c]	4.43522	4.0461	3.65697	3.26785	2.87873	2.4896	2.09397	1.6908	1.28763	0.739558	0.000548465
ADD	h[c] + h2o[c] + ade[c] -> nh4[c] + hxan[c]	38.732	35.0721	31.3873	27.465	23.5427	19.6203	15.698	11.7757	7.85335	3.93102	8.11123e-05
ADEt2rpp	h[p] + ade[p] <=> h[c] + ade[c]	0	0	0	0	0	0	0	0	0	0	0
ADEtex	ade[e] <=> ade[p]	0	0	0	0	0	0	0	0	0	0	0
ADK1	atp[c] + amp[c] <=> 2 adp[c]	96.83	87.8164	78.7408	69.0712	59.4016	49.732	40.0624	30.3928	20.7232	11.0536	1.38405
ADK3	gtp[c] + amp[c] <=> adp[c] + gdp[c]	0	0	0	0	0	0	0	0	0	0	0
ADK4	itp[c] + amp[c] <=> adp[c] + idp[c]	0	0	0	0	0	0	0	0	0	0	0
ADMDC	h[c] + amet[c] -> ametam[c] + co2[c]	2.64324	2.40707	2.17091	1.93474	1.69857	1.46241	1.22624	0.987741	0.669682	0.334843	4.15369e-06
ADNCYC	atp[c] -> ppi[c] + camp[c]	48.415	43.839	39.232	34.328	29.424	24.52	19.616	14.712	9.80805	4.90405	6.08342e-05
ADNK1	atp[c] + adn[c] -> h[c] + adp[c] + amp[c]	96.83	87.6801	78.4683	68.6625	58.8567	49.0509	39.245	29.4392	19.6334	9.82754	0.0217141
ADNt2pp_copy1	h[p] + adn[p] -> h[c] + adn[c]	0	0	0	0	0	0	0	0	0	0	0
ADNtex	adn[e] <=> adn[p]	0	0	0	0	0	0	0	0	0	0	0
ADNUC	adn[c] + h2o[c] -> rib__D[c] + ade[c]	96.83	87.678	78.464	68.656	58.848	49.0401	39.2321	29.4241	19.6161	9.80811	0.000121668
ADOCBIK	atp[c] + adocbi[c] -> h[c] + adp[c] + adocbip[c]	0	0	0	0	0	0	0	0	0	0	0
ADOCBLabcpp	atp[c] + adocbl[p] + h2o[c] -> h[c] + adocbl[c] + adp[c] + pi[c]	0	0	0	0	0	0	0	0	0	0	0
ADOCBLS	agdpcbi[c] + rdmbzi[c] -> h[c] + adocbl[c] + gmp[c]	0	0	0	0	0	0	0	0	0	0	0
ADPRDP	adprib[c] + h2o[c] -> 2 h[c] + r5p[c] + amp[c]	13.8329	12.5254	11.2091	9.80801	8.40686	7.00572	5.60458	4.20344	2.8023	1.40116	1.73812e-05
ADPT	prpp[c] + ade[c] -> ppi[c] + amp[c]	48.415	43.8401	39.2342	34.3313	29.4283	24.5254	19.6225	14.7196	9.81669	4.91377	0.000121668
ADSK	atp[c] + aps[c] -> h[c] + adp[c] + paps[c]	16.3467	14.732	13.1172	11.5025	9.88781	8.2731	6.65838	5.04367	3.42895	1.81424	0.199525
ADSL1r	dcamp[c] <=> fum[c] + amp[c]	38.732	35.0962	31.4356	27.5373	23.6391	19.7409	15.8427	11.9444	8.04623	4.148	0.241178
ADSL2r	25aics[c] <=> aicar[c] + fum[c]	7.27701	6.60912	5.94123	5.27334	4.60545	3.92237	3.23873	2.55508	1.84259	1.10182	0.360855
ADSS	asp__L[c] + imp[c] + gtp[c] -> 2 h[c] + pi[c] + gdp[c] + dcamp[c]	38.732	35.0962	31.4356	27.5373	23.6391	19.7409	15.8427	11.9444	8.04623	4.148	0.241178
AGDC	acgam6p[c] + h2o[c] -> ac[c] + gam6p[c]	0	0	0	0	0	0	0	0	0	0	0
AGM3PA	anhgm3p[c] + h2o[c] -> anhgm[c] + LalaDgluMdap[c]	0	0	0	0	0	0	0	0	0	0	0
AGM3PApp	h2o[p] + anhgm3p[p] -> LalaDgluMdap[p] + anhgm[p]	2.65777	2.42294	2.18812	1.95329	1.71847	1.48039	1.24132	0.999302	0.757099	0.394296	4.89119e-06
AGM3PH	anhgm3p[c] + h2o[c] -> anhm3p[c] + acgam[c]	0	0	0	0	0	0	0	0	0	0	0
AGM3Pt2pp	h[p] + anhgm3p[p] -> h[c] + anhgm3p[c]	0	0	0	0	0	0	0	0	0	0	0
AGM4PA	anhgm4p[c] + h2o[c] -> LalaDgluMdapDala[c] + anhgm[c]	0	0	0	0	0	0	0	0	0	0	0
AGM4PApp	h2o[p] + anhgm4p[p] -> LalaDgluMdapDala[p] + anhgm[p]	2.65072	2.41652	2.18231	1.94811	1.71391	1.47635	1.23793	0.996503	0.754979	0.390373	4.84252e-06
AGM4PCP	anhgm4p[c] + h2o[c] -> anhgm3p[c] + ala__D[c]	0	0	0	0	0	0	0	0	0	0	0
AGM4PCPpp	h2o[p] + anhgm4p[p] -> anhgm3p[p] + ala__D[p]	2.6437	2.41012	2.17654	1.94296	1.70938	1.47234	1.23457	0.993719	0.75287	0.386526	4.79481e-06
AGM4PH	anhgm4p[c] + h2o[c] -> acgam[c] + anhm4p[c]	0	0	0	0	0	0	0	0	0	0	0
AGM4Pt2pp	h[p] + anhgm4p[p] -> h[c] + anhgm4p[c]	0	0	0	0	0	0	0	0	0	0	0
AGMH	h2o[c] + anhgm[c] -> acgam[c] + anhm[c]	0	0	0	0	0	0	0	0	0	0	0
AGMHE	adphep_DD[c] -> adphep_LD[c]	0	0	0	0	0	0	0	0	0	0	0
AGMT	h2o[c] + agm[c] -> urea[c] + ptrc[c]	11.0272	10.0478	9.06844	8.08908	7.10973	6.13037	5.08096	3.97162	2.8023	1.40116	1.73812e-05
AGMt2pp	h[p] + anhgm[p] -> h[c] + anhgm[c]	0	0	0	0	0	0	0	0	0	0	0
AGMtex	agm[e] <=> agm[p]	0	0	0	0	0	0	0	0	0	0	0
AGPAT120	ddcaACP[c] + 1ddecg3p[c] -> pa120[c] + ACP[c]	13.3559	12.0935	10.8226	9.4698	8.11697	6.76415	5.41132	4.05849	2.70567	1.35284	1.67818e-05
AGPAT140	1tdecg3p[c] + myrsACP[c] -> pa140[c] + ACP[c]	13.3559	12.0935	10.8226	9.4698	8.11697	6.76415	5.41132	4.05849	2.70567	1.35284	1.67818e-05
AGPAT141	tdeACP[c] + 1tdec7eg3p[c] -> pa141[c] + ACP[c]	13.3559	12.0935	10.8226	9.4698	8.11697	6.76415	5.41132	4.05849	2.70567	1.35284	1.67818e-05
AGPAT160	1hdecg3p[c] + palmACP[c] -> pa160[c] + ACP[c]	13.3559	12.0987	10.8329	9.48523	8.13755	6.78987	5.44219	4.0945	2.74682	1.39914	0.0514588
AGPAT161	hdeACP[c] + 1hdec9eg3p[c] -> pa161[c] + ACP[c]	13.3559	12.0996	10.8348	9.48799	8.14122	6.79446	5.4477	4.10094	2.75417	1.40741	0.0606486
AGPAT180	ocdcaACP[c] + 1odecg3p[c] -> pa180[c] + ACP[c]	13.3559	12.0935	10.8226	9.4698	8.11697	6.76415	5.41132	4.05849	2.70567	1.35284	1.67818e-05
AGPAT181	1odec11eg3p[c] + octeACP[c] -> pa181[c] + ACP[c]	13.3559	12.0935	10.8226	9.4698	8.11697	6.76415	5.41132	4.05849	2.70567	1.35284	1.67818e-05
AGPR	acg5sa[c] + pi[c] + nadp[c] <=> h[c] + nadph[c] + acg5p[c]	0	-0.0238444	-0.0476887	-0.0715331	-0.0953774	-0.119222	-0.143066	-0.16691	-0.190755	-0.214599	-0.238444
AGt3	h[e] + ag[c] -> h[c] + ag[e]	0	0	0	0	0	0	0	0	0	0	0
AHCYSNS	ahcys[c] + h2o[c] -> rhcys[c] + ade[c]	7.00148e-29	3.61144e-05	7.22288e-05	0.000108343	0.000144458	0.000180572	0.000216686	0.000252801	0.000288915	0.000325029	0.000361144
AHGDx	nad[c] + S2hglut[c] <=> h[c] + akg[c] + nadh[c]	0	0	0	0	0	0	0	0	1.50209e-30	-6.00834e-30	0
AI2abcpp	atp[c] + h2o[c] + mththf[p] -> adp[c] + h[c] + mththf[c] + pi[c]	0	0	0	0	0	0	0	0	0	0	0
AI2tex	mththf[e] <=> mththf[p]	0	0	0	0	0	0	0	0	0	0	0
AI2tpp	mththf[c] -> mththf[p]	7.00148e-29	3.61144e-05	7.22288e-05	0.000108343	0.000144458	0.000180572	0.000216686	0.000252801	0.000288915	0.000325029	0.000361144
AICART	10fthf[c] + aicar[c] <=> thf[c] + fprica[c]	7.43172	6.76888	6.10603	5.44319	4.78035	4.09422	3.36443	2.63464	1.90368	1.17056	0.437225
AIRC2	air[c] + atp[c] + hco3[c] -> h[c] + adp[c] + pi[c] + 5caiz[c]	7.27701	6.60912	5.94123	5.27334	4.60545	3.92237	3.23873	2.55508	1.84259	1.10182	0.360855
AIRC3	5aizc[c] <=> 5caiz[c]	0	-0.0360844	-0.0721689	-0.108253	-0.144338	-0.180422	-0.216507	-0.252591	-0.288676	-0.32476	-0.360844
AKGDH	akg[c] + nad[c] + coa[c] -> nadh[c] + co2[c] + succoa[c]	26.927	24.9498	22.9726	20.9954	19.0182	17.041	15.0639	13.0867	11.0183	8.67641	4.23041
AKGt2rpp	h[p] + akg[p] <=> h[c] + akg[c]	0	0	0	0	0	0	0	0	0	0	0
AKGtex	akg[e] <=> akg[p]	0	0	0	0	0	0	0	0	0	0	0
ALAabcpp	atp[c] + h2o[c] + ala__L[p] -> h[c] + adp[c] + pi[c] + ala__L[c]	96.83	87.678	78.464	68.656	58.848	49.0401	39.2321	29.4241	19.6161	9.80811	0.000121668
ALAALAabcpp	alaala[p] + atp[c] + h2o[c] -> h[c] + adp[c] + pi[c] + alaala[c]	2.65777	2.42294	2.18812	1.95329	1.71847	1.48039	1.24132	0.999302	0.757099	0.394296	4.89119e-06
ALAALAD	h2o[c] + alaala[c] -> 2 ala__D[c]	96.83	87.678	78.464	68.656	58.848	49.0401	39.2321	29.4241	19.6161	9.80811	0.000121668
ALAALAr	atp[c] + 2 ala__D[c] <=> h[c] + adp[c] + pi[c] + alaala[c]	96.83	87.6802	78.4685	68.6628	58.857	49.0513	39.2455	29.4398	19.634	9.82827	0.0225223
ALAALAtex	alaala[e] <=> alaala[p]	0	0	0	0	0	0	0	0	0	0	0
ALAGLUE	LalaDglu[c] <=> LalaLglu[c]	2.6024	2.37246	2.14253	1.9126	1.68265	1.44872	1.21422	0.977339	0.729901	0.364953	4.5272e-06
ALAR	ala__L[c] <=> ala__D[c]	43.2854	39.9078	35.6411	31.3745	27.1078	22.8411	18.5745	14.3078	10.0411	5.77448	0.0338442
ALAt2pp	h[p] + ala__L[p] -> h[c] + ala__L[c]	387.32	350.712	313.856	274.624	235.392	196.16	156.928	117.696	78.4644	39.2324	0.000486674
ALAt4pp	na1[p] + ala__L[p] -> ala__L[c] + na1[c]	258.213	233.808	209.238	183.083	156.929	130.774	104.62	78.4652	52.3107	26.1562	0.000486674
ALATA_D2	pydx5p[c] + ala__D[c] -> pyam5p[c] + pyr[c]	36	36	34.8731	30.5141	26.1551	21.7962	17.4372	13.0782	8.71917	4.36018	8.46389e-05
ALATA_L	akg[c] + ala__L[c] <=> glu__L[c] + pyr[c]	-6.05328e-30	-0.046904	-0.0938079	-0.140712	-0.187616	-0.23452	-0.281424	-0.328328	-0.375232	-0.422136	-0.46904
ALATA_L2	pydx5p[c] + ala__L[c] -> pyam5p[c] + pyr[c]	36	36	34.8731	30.5141	26.1551	21.7962	17.4372	13.0782	8.71917	4.36018	8.46389e-05
ALAtex	ala__L[e] <=> ala__L[p]	0	0	0	0	0	0	0	0	0	0	0
ALAtpp	ala__L[c] -> ala__L[p]	387.32	350.712	313.856	274.624	235.392	196.16	156.928	117.696	78.4644	39.2324	0.000486674
ALCD19	h[c] + glyald[c] + nadh[c] <=> nad[c] + glyc[c]	96.83	88.171	79.4227	69.844	60.2654	50.6867	41.1081	31.5294	21.9508	12.3721	0.000243337
ALCD2x	nad[c] + etoh[c] <=> h[c] + acald[c] + nadh[c]	0	0	0	0	0	0	0	0	0	0	0
ALDD19xr	nad[c] + pacald[c] + h2o[c] <=> 2 h[c] + pac[c] + nadh[c]	0	0	0	0	0	0	0	0	0	0	0
ALDD2y	nadp[c] + h2o[c] + acald[c] -> 2 h[c] + ac[c] + nadph[c]	96.83	88.171	79.4227	69.844	60.2654	50.6867	41.1081	31.5294	21.9508	12.3721	0.000243337
ALDD3y	nadp[c] + h2o[c] + ppal[c] -> 2 h[c] + ppa[c] + nadph[c]	0	0	0	0	0	0	0	0	0	0	0
ALDD4	btal[c] + nad[c] + h2o[c] -> 2 h[c] + but[c] + nadh[c]	0	0	0	0	0	0	0	0	0	0	0
ALKP	dhap[c] + h2o[c] -> pi[c] + dha[c]	96.83	87.678	78.464	68.656	58.848	49.0401	39.2321	29.4241	19.6161	9.80811	0.000121668
ALLabcpp	all__D[p] + atp[c] + h2o[c] -> h[c] + all__D[c] + adp[c] + pi[c]	0	0	0	0	0	0	0	0	0	0	0
ALLK	all__D[c] + atp[c] -> h[c] + adp[c] + all6p[c]	0	0	0	0	0	0	0	0	0	0	0
ALLPI	all6p[c] <=> allul6p[c]	0	0	0	0	0	0	0	0	0	0	0
ALLTAMH2	2 h[c] + h2o[c] + alltt[c] -> nh4[c] + urdgci[c] + co2[c]	6.4019	5.84414	5.28637	4.7286	4.16974	3.54269	2.91564	2.26887	1.55391	0.777062	1.03e-05
ALLtex	all__D[e] <=> all__D[p]	0	0	0	0	0	0	0	0	0	0	0
ALLTN	h2o[c] + alltn[c] -> h[c] + alltt[c]	6.4019	5.84414	5.28637	4.7286	4.16974	3.54269	2.91564	2.26887	1.55391	0.777062	1.03e-05
ALLTNt2rpp	h[p] + alltn[p] <=> h[c] + alltn[c]	0	0	0	0	0	0	0	0	0	0	0
ALLTNtex	alltn[e] <=> alltn[p]	0	0	0	0	0	0	0	0	0	0	0
ALLULPE	allul6p[c] <=> f6p[c]	0	0	0	0	0	0	0	0	0	0	0
ALPATE160pp	alpp[p] + pe160[p] -> lpp[p] + 2agpe160[p]	0	0	0	0	0	0	0	0	0	0	0
ALPATG160pp	alpp[p] + pg160[p] -> lpp[p] + 2agpg160[p]	0	0	0	0	0	0	0	0	0	0	0
ALR2	h[c] + mthgxl[c] + nadph[c] -> nadp[c] + acetol[c]	13.6893	12.4798	11.2703	10.0608	8.85134	7.63132	6.39894	5.15583	3.90621	2.6155	3.24449e-05
ALR2x	h[c] + mthgxl[c] + nadh[c] -> nad[c] + acetol[c]	13.9032	12.6942	11.4853	10.2764	9.06743	7.84916	6.58441	5.30974	4.02281	2.73589	3.74364e-05
ALR4x	h[c] + acetol[c] + nadh[c] -> nad[c] + 12ppd__R[c]	13.9032	12.6942	11.4853	10.2764	9.06743	7.84916	6.58441	5.30974	4.02281	2.73589	3.74364e-05
ALTRH	altrn[c] -> 2ddglcn[c] + h2o[c]	0	0	0	0	0	0	0	0	0	0	0
AM3PA	anhm3p[c] + h2o[c] -> anhm[c] + LalaDgluMdap[c]	0	0	0	0	0	0	0	0	0	0	0
AM4PA	anhm4p[c] + h2o[c] -> LalaDgluMdapDala[c] + anhm[c]	0	0	0	0	0	0	0	0	0	0	0
AM4PCP	anhm4p[c] + h2o[c] -> anhm3p[c] + ala__D[c]	0	0	0	0	0	0	0	0	0	0	0
AMALT1	malt[c] + malttr[c] -> glc__D[c] + maltttr[c]	0	0	0	0	0	0	0	0	0	0	0
AMALT2	malt[c] + maltttr[c] -> glc__D[c] + maltpt[c]	0	0	0	0	0	0	0	0	0	0	0
AMALT3	malt[c] + maltpt[c] -> glc__D[c] + malthx[c]	0	0	0	0	0	0	0	0	0	0	0
AMALT4	malt[c] + malthx[c] -> glc__D[c] + malthp[c]	0	0	0	0	0	0	0	0	0	0	0
AMANAPEr	acmanap[c] <=> acgam6p[c]	0	0	0	0	0	0	0	0	0	0	0
AMANK	atp[c] + acmana[c] -> h[c] + adp[c] + acmanap[c]	0	0	0	0	0	0	0	0	0	0	0
AMAOTr	amet[c] + 8aonn[c] <=> dann[c] + amob[c]	0	1.61225e-07	3.2245e-07	4.83675e-07	6.449e-07	8.06125e-07	9.67349e-07	1.12857e-06	1.2898e-06	1.45102e-06	1.61225e-06
AMMQLT8	amet[c] + 2dmmql8[c] -> h[c] + ahcys[c] + mql8[c]	1.9156e-30	2.55989e-31	0	0	0	0	0	0	0	0	0
AMPMS2	nad[c] + air[c] + h2o[c] -> 3 h[c] + 4ampm[c] + nadh[c] + 2 for[c]	3.8871e-29	1.79766e-05	3.59532e-05	5.39297e-05	7.19063e-05	8.98829e-05	0.000107859	0.000125836	0.000143813	0.000161789	0.000179766
AMPN	h2o[c] + amp[c] -> r5p[c] + ade[c]	96.83	87.678	78.464	68.656	58.848	49.0401	39.2321	29.4241	19.6161	9.80811	0.000121668
AMPNTAT	accoa[c] + ampnt[c] -> acampnt[c] + coa[c]	0	0	0	0	0	0	0	0	0	0	0
AMPTASECG	cgly[c] + h2o[c] -> cys__L[c] + gly[c]	22.7835	20.6301	18.4621	16.1544	13.8466	11.5388	9.23108	6.92331	4.61555	2.30779	2.86279e-05
AMPTASEPG	progly[c] + h2o[c] -> gly[c] + pro__L[c]	0	0	0	0	0	0	0	0	0	0	0
AMPtex	amp[e] <=> amp[p]	0	0	0	0	0	0	0	0	0	0	0
ANHGMtex	anhgm[e] <=> anhgm[p]	2.60044e-31	0	-1.29695e-32	-9.75307e-30	0	0	3.24238e-33	0	2.5939e-30	1.34883e-29	0
ANHMK	atp[c] + h2o[c] + anhm[c] -> h[c] + acmum6p[c] + adp[c]	0	0	0	0	0	0	0	0	0	0	0
ANPRT	anth[c] + prpp[c] -> pran[c] + ppi[c]	5.28741	4.82483	4.36225	3.89967	3.43709	2.97451	2.51192	2.04934	1.52	0.803035	0.045832
ANS	chor[c] + gln__L[c] -> h[c] + glu__L[c] + anth[c] + pyr[c]	5.28741	4.82483	4.36225	3.89967	3.43709	2.97451	2.51192	2.04934	1.52	0.803035	0.045832
AOBUTDs	h[c] + 2aobut[c] -> aact[c] + co2[c]	17.3559	15.9243	14.4927	13.0611	11.6296	10.0779	8.37767	6.67742	4.97718	2.59296	5.89907e-05
AOXSr2	pimACP[c] + ala__L[c] -> 8aonn[c] + co2[c] + ACP[c]	0	1.61225e-07	3.2245e-07	4.83675e-07	6.449e-07	8.06125e-07	9.67349e-07	1.12857e-06	1.2898e-06	1.45102e-06	1.61225e-06
AP4AH	h2o[c] + ap4a[c] -> 2 h[c] + 2 adp[c]	48.415	43.839	39.232	34.328	29.424	24.52	19.616	14.712	9.80805	4.90405	6.08342e-05
AP4AS	h[c] + 2 atp[c] -> ppi[c] + ap4a[c]	48.415	43.839	39.232	34.328	29.424	24.52	19.616	14.712	9.80805	4.90405	6.08342e-05
AP5AH	h2o[c] + ap5a[c] -> 2 h[c] + adp[c] + atp[c]	0	0	0	0	0	0	0	0	0	0	0
APCS	15dap[c] + ametam[c] -> h[c] + 5mta[c] + na15dap[c]	0	0	0	0	0	0	0	0	0	0	0
APG3PAT120	glyc3p[c] + ddcap[c] -> h[c] + pi[c] + 1ddecg3p[c]	13.3559	12.0935	10.8226	9.4698	8.11697	6.76415	5.41132	4.05849	2.70567	1.35284	1.67818e-05
APG3PAT140	glyc3p[c] + ttdcap[c] -> h[c] + pi[c] + 1tdecg3p[c]	13.3559	12.0935	10.8226	9.4698	8.11697	6.76415	5.41132	4.05849	2.70567	1.35284	1.67818e-05
APG3PAT141	glyc3p[c] + ttdceap[c] -> h[c] + pi[c] + 1tdec7eg3p[c]	13.3559	12.0935	10.8226	9.4698	8.11697	6.76415	5.41132	4.05849	2.70567	1.35284	1.67818e-05
APG3PAT160	glyc3p[c] + hdcap[c] -> h[c] + 1hdecg3p[c] + pi[c]	13.3559	12.0987	10.8329	9.48523	8.13755	6.78987	5.44219	4.0945	2.74682	1.39914	0.0514588
APG3PAT161	glyc3p[c] + hdceap[c] -> h[c] + pi[c] + 1hdec9eg3p[c]	13.3559	12.0996	10.8348	9.48799	8.14122	6.79446	5.4477	4.10094	2.75417	1.40741	0.0606486
APG3PAT180	glyc3p[c] + ocdcap[c] -> h[c] + pi[c] + 1odecg3p[c]	13.3559	12.0935	10.8226	9.4698	8.11697	6.76415	5.41132	4.05849	2.70567	1.35284	1.67818e-05
APG3PAT181	glyc3p[c] + ocdceap[c] -> h[c] + 1odec11eg3p[c] + pi[c]	13.3559	12.0935	10.8226	9.4698	8.11697	6.76415	5.41132	4.05849	2.70567	1.35284	1.67818e-05
APH120	ddcap[c] + h2o[c] -> 2 h[c] + pi[c] + ddca[c]	48.415	43.839	39.232	34.328	29.424	24.52	19.616	14.712	9.80805	4.90405	6.08342e-05
APH140	ttdcap[c] + h2o[c] -> 2 h[c] + pi[c] + ttdca[c]	48.415	43.839	39.232	34.328	29.424	24.52	19.616	14.712	9.80805	4.90405	6.08342e-05
APH141	ttdceap[c] + h2o[c] -> 2 h[c] + pi[c] + ttdcea[c]	48.415	43.839	39.232	34.328	29.424	24.52	19.616	14.712	9.80805	4.90405	6.08342e-05
APH160	hdcap[c] + h2o[c] -> 2 h[c] + pi[c] + hdca[c]	48.415	43.839	39.232	34.328	29.424	24.52	19.616	14.712	9.80805	4.90405	6.08342e-05
APH161	hdceap[c] + h2o[c] -> 2 h[c] + hdcea[c] + pi[c]	48.415	43.839	39.232	34.328	29.424	24.52	19.616	14.712	9.80805	4.90405	6.08342e-05
APH180	h2o[c] + ocdcap[c] -> 2 h[c] + ocdca[c] + pi[c]	48.415	43.839	39.232	34.328	29.424	24.52	19.616	14.712	9.80805	4.90405	6.08342e-05
APH181	h2o[c] + ocdceap[c] -> 2 h[c] + ocdcea[c] + pi[c]	48.415	43.839	39.232	34.328	29.424	24.52	19.616	14.712	9.80805	4.90405	6.08342e-05
APPLDHr	h[c] + aact[c] + nadh[c] <=> nad[c] + appl[c]	0	0	0	0	0	0	0	0	0	0	0
APRAUR	h[c] + 5apru[c] + nadph[c] -> nadp[c] + 5aprbu[c]	2.66485	2.42949	2.19412	1.94439	1.69029	1.43425	1.16388	0.882769	0.589139	0.294751	0.000363184
ARABDI	arab__D[c] <=> rbl__D[c]	0	0	0	0	0	0	0	0	0	0	0
ARAI	arab__L[c] <=> rbl__L[c]	0	0	0	0	0	0	0	0	0	0	0
ARBabcpp	atp[c] + h2o[c] + arab__L[p] -> h[c] + adp[c] + pi[c] + arab__L[c]	129.107	116.904	104.619	91.5414	78.4641	65.3867	52.3094	39.2321	26.1548	13.0775	0.000162225
ARBt2rpp	h[p] + arab__L[p] <=> h[c] + arab__L[c]	193.66	175.356	156.928	137.312	117.696	98.0801	78.4641	58.8482	39.2322	19.6162	0.000243337
ARBt3ipp	h[p] + arab__L[c] -> h[c] + arab__L[p]	193.66	175.356	156.928	137.312	117.696	98.0801	78.4641	58.8482	39.2322	19.6162	0.000243337
ARBtex	arab__L[e] <=> arab__L[p]	0	0	0	0	0	0	0	0	0	0	0
ARBTNabcpp	atp[c] + arbtn_fe3[p] + h2o[c] -> h[c] + adp[c] + pi[c] + arbtn_fe3[c]	42.0608	37.974	33.8873	29.8005	25.7138	21.4976	17.1983	12.899	8.59977	4.30049	5.98983e-05
ARBTNexs	arbtn[e] + fe3[e] -> arbtn_fe3[e]	42.0608	37.974	33.8873	29.8005	25.7138	21.4976	17.1983	12.899	8.59977	4.30049	5.98983e-05
ARBTNR1	fadh2[c] + 2 arbtn_fe3[c] -> 2 h[c] + 2 fe2[c] + fad[c] + 2 arbtn[c]	21.0304	18.987	16.9436	14.9003	12.8569	10.7488	8.59916	6.44952	4.29988	2.15024	2.99491e-05
ARBTNR2	fmnh2[c] + 2 arbtn_fe3[c] -> 2 h[c] + 2 fe2[c] + fmn[c] + 2 arbtn[c]	21.0304	18.987	16.9436	14.9003	12.8569	10.7488	8.59916	6.44952	4.29988	2.15024	2.99491e-05
ARBTNR3	rbflvrd[c] + 2 arbtn_fe3[c] -> 2 h[c] + 2 fe2[c] + ribflv[c] + 2 arbtn[c]	21.0304	18.987	16.9436	14.9003	12.8569	10.7488	8.59916	6.44952	4.29988	2.15024	2.99491e-05
ARBTNtex	arbtn[p] + h[p] -> arbtn[e] + h[c]	42.0608	37.974	33.8873	29.8005	25.7138	21.4976	17.1983	12.899	8.59977	4.30049	5.98983e-05
ARBTNtonex	h[p] + arbtn_fe3[e] -> h[c] + arbtn_fe3[p]	42.0608	37.974	33.8873	29.8005	25.7138	21.4976	17.1983	12.899	8.59977	4.30049	5.98983e-05
ARBTNtpp	h[p] + arbtn[c] -> h[c] + arbtn[p]	42.0608	37.974	33.8873	29.8005	25.7138	21.4976	17.1983	12.899	8.59977	4.30049	5.98983e-05
ARBTptspp	pep[c] + arbt[p] -> arbt6p[c] + pyr[c]	0	0	0	0	0	0	0	0	0	0	0
ARBTtex	arbt[e] -> arbt[p]	0	0	0	0	0	0	0	0	0	0	0
ARGabcpp	atp[c] + h2o[c] + arg__L[p] -> h[c] + arg__L[c] + adp[c] + pi[c]	77.464	70.1424	62.7712	54.9248	47.0784	39.232	31.3857	23.5393	15.6929	7.84649	9.73347e-05
ARGAGMt7pp	agm[c] + arg__L[p] <=> arg__L[c] + agm[p]	8.27	7.52669	6.78338	6.04007	5.29676	4.55344	3.75876	2.81907	1.87939	0.939699	1.16569e-05
ARGDC	h[c] + arg__L[c] -> agm[c] + co2[c]	11.0272	10.0478	9.06844	8.08908	7.10973	6.13037	5.08096	3.97162	2.8023	1.40116	1.73812e-05
ARGDCpp	h[p] + arg__L[p] -> agm[p] + co2[p]	10.7318	9.77866	8.82554	7.87241	6.91929	5.96616	4.93152	3.85481	2.70567	1.35284	1.67818e-05
ARGORNt7pp	orn[c] + arg__L[p] <=> arg__L[c] + orn[p]	193.66	175.356	156.928	137.312	117.696	98.0801	78.4641	58.8482	39.2322	19.6162	0.000243337
ARGSL	argsuc[c] <=> arg__L[c] + fum[c]	13.8329	12.5493	11.2568	9.87954	8.50224	7.12494	5.74765	4.37035	2.99305	1.61576	0.238461
ARGSS	citr__L[c] + asp__L[c] + atp[c] -> h[c] + argsuc[c] + ppi[c] + amp[c]	13.8329	12.5493	11.2568	9.87954	8.50224	7.12494	5.74765	4.37035	2.99305	1.61576	0.238461
ARGt3pp	arg__L[c] + h[p] -> h[c] + arg__L[p]	193.66	175.356	156.928	137.312	117.696	98.0801	78.4641	58.8482	39.2322	19.6162	0.000243337
ARGtex	arg__L[e] <=> arg__L[p]	0	0	0	0	0	0	0	0	0	0	0
ARHGDx	nad[c] + r2hglut[c] <=> h[c] + akg[c] + nadh[c]	0	0	0	0	0	0	0	0	0	0	0
ARMEPNS	mepn[c] + atp[c] -> rpntp[c] + ade[c]	0	0	0	0	0	0	0	0	0	0	0
ASAD	aspsa[c] + pi[c] + nadp[c] <=> h[c] + nadph[c] + 4pasp[c]	-7.43444e-27	-0.0861814	-0.172363	-0.258544	-0.344726	-0.430907	-0.517088	-0.60327	-0.689451	-0.775633	-0.861814
ASCBPL	ascb6p[c] + h2o[c] -> h[c] + 3dhgulnp[c]	0	0	0	0	0	0	0	0	0	0	0
ASCBptspp	pep[c] + ascb__L[p] -> ascb6p[c] + pyr[c]	0	0	0	0	0	0	0	0	0	0	0
ASCBtex	ascb__L[e] <=> ascb__L[p]	0	0	0	0	0	0	0	0	0	0	0
ASNN	h2o[c] + asn__L[c] -> asp__L[c] + nh4[c]	48.415	43.839	39.232	34.328	29.424	24.52	19.616	14.712	9.80805	4.90405	6.08342e-05
ASNNpp	h2o[p] + asn__L[p] -> nh4[p] + asp__L[p]	55.3314	50.1017	44.8366	39.232	33.6275	28.0229	22.4183	16.8138	11.2092	5.60463	6.95248e-05
ASNS1	asp__L[c] + atp[c] + gln__L[c] + h2o[c] -> h[c] + ppi[c] + glu__L[c] + asn__L[c] + amp[c]	35.2109	31.8953	28.5571	25.0029	21.4488	17.8946	14.3404	10.7862	7.23205	3.67788	0.000121668
ASNS2	asp__L[c] + nh4[c] + atp[c] -> h[c] + ppi[c] + asn__L[c] + amp[c]	55.3314	50.1211	44.8754	39.2903	33.7052	28.1201	22.5349	16.9498	11.3647	5.77952	0.194386
ASNt2rpp	h[p] + asn__L[p] <=> h[c] + asn__L[c]	0	0	0	0	0	0	0	0	0	0	0
ASNtex	asn__L[e] <=> asn__L[p]	0	0	0	0	0	0	0	0	0	0	0
ASO3t8pp	aso3[c] + atp[c] + h2o[c] -> h[c] + adp[c] + pi[c] + aso3[p]	0	0	0	0	0	0	0	0	0	0	0
ASO3tex	aso3[e] <=> aso3[p]	0	0	0	0	0	0	0	0	0	0	0
ASP1DC	h[c] + asp__L[c] -> ala_B[c] + co2[c]	1.42645e-15	5.43328e-05	0.000108666	0.000162998	0.000217331	0.000271664	0.000325997	0.00038033	0.000434662	0.000488995	0.000543328
ASPabcpp	asp__L[p] + atp[c] + h2o[c] --> adp[c] + asp__L[c] + h[c] + pi[c]	0	0	0	0	0	0	0	0	0	0	0
ASPCT	asp__L[c] + cbp[c] -> h[c] + pi[c] + cbasp[c]	13.9941	12.6965	11.38	10.0218	8.66357	7.30536	5.91883	4.50579	3.09275	1.67972	0.266678
ASPK	asp__L[c] + atp[c] <=> adp[c] + 4pasp[c]	22.0677	20.1358	18.2005	16.157	14.1135	12.07	10.0265	7.98298	5.84794	3.60681	0.86185
ASPO3	asp__L[c] + q8[c] -> h[c] + q8h2[c] + iasp[c]	2.40994	2.19719	1.98445	1.77171	1.556	1.30797	1.05577	0.80285	0.535846	0.268843	0.00183967
ASPO4	asp__L[c] + mqn8[c] -> h[c] + iasp[c] + mql8[c]	2.40994	2.19719	1.98445	1.77171	1.556	1.30797	1.05577	0.80285	0.535846	0.268843	0.00183967
ASPO5	asp__L[c] + fum[c] -> h[c] + iasp[c] + succ[c]	2.40994	2.19719	1.98445	1.77171	1.556	1.30797	1.05577	0.80285	0.535846	0.268843	0.00183967
ASPO6	asp__L[c] + o2[c] -> h[c] + h2o2[c] + iasp[c]	2.38691	2.1762	1.9655	1.75479	1.51948	1.2762	1.03013	0.781606	0.52169	0.261774	0.000648898
ASPT	asp__L[c] -> nh4[c] + fum[c]	193.66	175.356	156.928	137.312	117.696	98.0801	78.4641	58.8482	39.2322	19.6162	0.000243337
ASPt2_2pp	2 h[p] + asp__L[p] -> 2 h[c] + asp__L[c]	0	0	0	0	0	0	0	0	0	0	0
ASPt2_3pp	3 h[p] + asp__L[p] -> 3 h[c] + asp__L[c]	129.107	116.904	104.619	91.5414	78.4641	65.3867	52.3094	39.2321	26.1548	13.0775	0.000162225
ASPt2pp	h[p] + asp__L[p] -> h[c] + asp__L[c]	387.32	350.712	313.856	274.624	235.392	196.16	156.928	117.696	78.4644	39.2324	0.000486674
ASPTA	akg[c] + asp__L[c] <=> glu__L[c] + oaa[c]	5.57026e-14	-0.235987	-0.471974	-0.707961	-0.943949	-1.17994	-1.41592	-1.65191	-1.8879	-2.12388	-2.35987
ASPtex	asp__L[e] <=> asp__L[p]	0	0	0	0	0	0	0	0	0	0	0
ASPtpp	asp__L[p] <=> asp__L[c]	387.32	350.712	313.856	274.624	235.392	196.16	156.928	117.696	78.4644	39.2324	0.000486674
ASR	2 gthrd[c] + aso4[c] -> aso3[c] + h2o[c] + gthox[c]	0	0	0	0	0	0	0	0	0	0	0
AST	arg__L[c] + succoa[c] -> h[c] + sucarg[c] + coa[c]	13.8329	12.5254	11.2091	9.80801	8.40686	7.00572	5.60458	4.20344	2.8023	1.40116	1.73812e-05
ATHRDHr	nadp[c] + athr__L[c] <=> h[c] + 2aobut[c] + nadph[c]	0	0	0	0	0	0	0	0	0	0	0
ATPHs	h[c] + atp[c] + h2o[c] -> nh4[c] + itp[c]	27.6657	25.0509	22.4183	19.616	16.8137	14.0114	11.2092	8.40688	5.6046	2.80232	3.47624e-05
ATPM	atp[c] + h2o[c] -> h[c] + adp[c] + pi[c]	5.17	5.17	5.17	5.17	5.17	5.17	5.17	5.17	5.17	5.17	5.17
ATPPRT	atp[c] + prpp[c] -> prbatp[c] + ppi[c]	7.34822	6.65384	5.95947	5.26372	4.55578	3.84785	3.12353	2.37641	1.60974	0.843058	0.0763802
ATPS4rpp	4 h[p] + adp[c] + pi[c] <=> 3 h[c] + atp[c] + h2o[c]	95.1656	91.7754	88.333	84.3612	80.3893	76.4175	72.4457	68.4738	64.502	60.5302	54.6963
BALAt2pp	h[p] + ala_B[p] -> h[c] + ala_B[c]	0	0	0	0	0	0	0	0	0	0	0
BALAtex	ala_B[e] <=> ala_B[p]	0	0	0	0	0	0	0	0	0	0	0
BETALDHx	nad[c] + h2o[c] + betald[c] -> 2 h[c] + glyb[c] + nadh[c]	0	0	0	0	0	0	0	0	0	0	0
BETALDHy	nadp[c] + h2o[c] + betald[c] -> 2 h[c] + glyb[c] + nadph[c]	0	0	0	0	0	0	0	0	0	0	0
BGLA1	6pgg[c] + h2o[c] -> glc__D[c] + g6p[c]	0	0	0	0	0	0	0	0	0	0	0
BIOMASS_Ec_iHK1487_core	0.000691 mn2[c] + 0.000223 10fthf[c] + 0.000223 pydx5p[c] + 0.25369 thr__L[c] + 0.000223 thmpp[c] + 0.000323 ni2[c] + 0.21579 ser__L[c] + 0.000223 sheme[c] + 0.13351 ctp[c] + 0.29579 arg__L[c] + 0.001831 nad[c] + 0.008675 mg2[c] + 0.24105 asp__L[c] + 0.15369 met__L[c] + 0.000223 amet[c] + 0.013013 nh4[c] + 0.000341 zn2[c] + 0.1379 tyr__L[c] + 0.09158 cys__L[c] + 70.2948314876356 atp[c] + 0.000223…	0	0.0806125	0.161225	0.241837	0.32245	0.403062	0.483675	0.564287	0.6449	0.725512	0.806125
BMOCOS	mptamp[c] + moco[c] -> bmoco[c] + cu2[c] + amp[c]	0	0	0	0	0	0	0	0	0	0	0
BMOGDS1	h[c] + bmoco[c] + gtp[c] -> bmoco1gdp[c] + ppi[c]	0	0	0	0	0	0	0	0	0	0	0
BMOGDS2	h[c] + bmoco1gdp[c] + gtp[c] -> bmocogdp[c] + ppi[c]	0	0	0	0	0	0	0	0	0	0	0
BPNT	pap[c] + h2o[c] -> pi[c] + amp[c]	16.3467	14.732	13.1172	11.5025	9.88781	8.2731	6.65838	5.04367	3.42895	1.81424	0.199525
BSORx	h[c] + nadh[c] + btnso[c] -> nad[c] + h2o[c] + btn[c]	0	0	0	0	0	0	0	0	0	0	0
BSORy	h[c] + nadph[c] + btnso[c] -> nadp[c] + h2o[c] + btn[c]	0	0	0	0	0	0	0	0	0	0	0
BTNt2ipp	h[p] + btn[p] -> h[c] + btn[c]	0	0	0	0	0	0	0	0	0	0	0
BTNtex	btn[e] <=> btn[p]	0	0	0	0	0	0	0	0	0	0	0
BTS5	amet[c] + 2fe2s[c] + dtbt[c] -> h[c] + met__L[c] + dad_5[c] + 2fe1s[c] + btn[c]	0	1.61225e-07	3.2245e-07	4.83675e-07	6.449e-07	8.06125e-07	9.67349e-07	1.12857e-06	1.2898e-06	1.45102e-06	1.61225e-06
BUTCT	accoa[c] + but[c] -> ac[c] + btcoa[c]	0	0	0	0	0	0	0	0	0	0	0
BUTSO3abcpp	atp[c] + butso3[p] + h2o[c] -> h[c] + adp[c] + pi[c] + butso3[c]	0	0	0	0	0	0	0	0	0	0	0
BUTSO3tex	butso3[e] <=> butso3[p]	0	0	0	0	0	0	0	0	0	0	0
BUTt2rpp	h[p] + but[p] <=> h[c] + but[c]	0	0	0	0	0	0	0	0	0	0	0
BUTtex	but[e] <=> but[p]	0	0	0	0	0	0	0	0	0	0	0
BWCOGDS1	h[c] + bwco[c] + gtp[c] -> ppi[c] + bwco1gdp[c]	0	0	0	0	0	0	0	0	0	0	0
BWCOGDS2	h[c] + bwco1gdp[c] + gtp[c] -> bwcogdp[c] + ppi[c]	0	0	0	0	0	0	0	0	0	0	0
BWCOS	wco[c] + mptamp[c] -> bwco[c] + cu2[c] + amp[c]	0	0	0	0	0	0	0	0	0	0	0
CA2t3pp	h[p] + ca2[c] -> h[c] + ca2[p]	0	0	0	0	0	0	0	0	0	0	0
CA2tex	ca2[e] <=> ca2[p]	0	0.000419588	0.000839176	0.00125876	0.00167835	0.00209794	0.00251753	0.00293711	0.0033567	0.00377629	0.00419588
CADVtpp	h[p] + 15dap[c] + lys__L[p] -> h[c] + 15dap[p] + lys__L[c]	7.61365	6.92933	6.24501	5.5607	4.87638	4.19206	3.50774	2.82342	2.13911	1.24547	1.545e-05
CAT	2 h2o2[c] -> o2[c] + 2 h2o[c]	18	18	18	18	18	18	18	14.712	9.80805	4.90405	6.08342e-05
CAt6pp	na1[p] + ca2[c] <=> ca2[p] + na1[c]	0	-0.000419588	-0.000839176	-0.00125876	-0.00167835	-0.00209794	-0.00251753	-0.00293711	-0.0033567	-0.00377629	-0.00419588
CBIAT	h[c] + atp[c] + cbi[c] <=> pppi[c] + adocbi[c]	0	0	0	0	0	0	0	0	0	0	0
CBIuabcpp	cbi[p] + atp[c] + h2o[c] -> h[c] + adp[c] + pi[c] + cbi[c]	0	0	0	0	0	0	0	0	0	0	0
CBL1abcpp	atp[c] + h2o[c] + cbl1[p] -> h[c] + cbl1[c] + adp[c] + pi[c]	0	0	0	0	0	0	0	0	0	0	0
CBLAT	h[c] + cbl1[c] + atp[c] <=> adocbl[c] + pppi[c]	0	0	0	0	0	0	0	0	0	0	0
CBMD	2 h[c] + cbm[c] -> nh4[c] + co2[c]	9.45349	8.50815	7.5628	6.61745	5.6721	4.72675	3.7814	2.83606	1.89071	0.94536	1.17271e-05
CBMKr	nh4[c] + atp[c] + co2[c] <=> 2 h[c] + adp[c] + cbp[c]	14.2793	12.9116	11.5439	10.1761	8.80842	7.4407	6.0619	4.6727	3.28351	1.89432	0.505121
CBPS	2 atp[c] + gln__L[c] + hco3[c] + h2o[c] -> 2 h[c] + 2 adp[c] + pi[c] + cbp[c] + glu__L[c]	48.415	43.839	39.232	34.328	29.424	24.52	19.616	14.712	9.80805	4.90405	6.08342e-05
CCGS	nh4[c] + atp[c] + cdg[c] -> h[c] + preq0[c] + adp[c] + pi[c] + h2o[c]	0	0	0	0	0	0	0	0	0	0	0
CD2abcpp	cd2[c] + atp[c] + h2o[c] -> h[c] + adp[c] + cd2[p] + pi[c]	96.83	87.678	78.464	68.656	58.848	49.0401	39.2321	29.4241	19.6161	9.80811	0.000121668
CD2t3pp	cd2[c] + h[p] -> h[c] + cd2[p]	387.32	350.712	313.856	274.624	235.392	196.16	156.928	117.696	78.4644	39.2324	0.000486674
CD2tex	cd2[e] <=> cd2[p]	0	0	0	0	0	0	0	0	0	0	0
CD2tpp	cd2[p] -> cd2[c]	387.32	350.712	313.856	274.624	235.392	196.16	156.928	117.696	78.4644	39.2324	0.000486674
CDAPPA120	cdpdddecg[c] + h2o[c] -> 2 h[c] + pa120[c] + cmp[c]	48.415	43.839	39.232	34.328	29.424	24.52	19.616	14.712	9.80805	4.90405	6.08342e-05
CDAPPA140	cdpdtdecg[c] + h2o[c] -> 2 h[c] + pa140[c] + cmp[c]	48.415	43.839	39.232	34.328	29.424	24.52	19.616	14.712	9.80805	4.90405	6.08342e-05
CDAPPA141	cdpdtdec7eg[c] + h2o[c] -> 2 h[c] + pa141[c] + cmp[c]	48.415	43.839	39.232	34.328	29.424	24.52	19.616	14.712	9.80805	4.90405	6.08342e-05
CDAPPA160	h2o[c] + cdpdhdecg[c] -> 2 h[c] + pa160[c] + cmp[c]	48.415	43.839	39.232	34.328	29.424	24.52	19.616	14.712	9.80805	4.90405	6.08342e-05
CDAPPA161	cdpdhdec9eg[c] + h2o[c] -> 2 h[c] + pa161[c] + cmp[c]	48.415	43.839	39.232	34.328	29.424	24.52	19.616	14.712	9.80805	4.90405	6.08342e-05
CDAPPA180	cdpdodecg[c] + h2o[c] -> 2 h[c] + pa180[c] + cmp[c]	48.415	43.839	39.232	34.328	29.424	24.52	19.616	14.712	9.80805	4.90405	6.08342e-05
CDAPPA181	h2o[c] + cdpdodec11eg[c] -> 2 h[c] + pa181[c] + cmp[c]	48.415	43.839	39.232	34.328	29.424	24.52	19.616	14.712	9.80805	4.90405	6.08342e-05
CDGR	3 h[c] + preq0[c] + 2 nadph[c] -> preq1[c] + 2 nadp[c]	0	0	0	0	0	0	0	0	0	0	0
CDGS	h[c] + cph4[c] -> nh4[c] + cdg[c]	0	0	0	0	0	0	0	0	0	0	0
CDGUNPD	cdigmp[c] + h2o[c] -> h[c] + 5pg35pg[c]	24.2075	21.9195	19.616	17.164	14.712	12.26	9.80802	7.35602	4.90402	2.45203	3.04171e-05
CDPMEK	4c2me[c] + atp[c] -> h[c] + 2p4c2me[c] + adp[c]	5.15809e-15	0.000192583	0.000385166	0.000577749	0.000770333	0.000962916	0.0011555	0.00134808	0.00154067	0.00173325	0.00192583
CDPPH	h2o[c] + cdp[c] -> h[c] + pi[c] + cmp[c]	96.83	87.678	78.464	68.656	58.848	49.0401	39.2321	29.4241	19.6161	9.80811	0.000121668
CDPRPTP	ctp[c] + rbt5p[c] + h[c] -> ppi[c] + cdprbt[c]	4.88267	4.45127	4.01987	3.58846	3.15706	2.72566	2.29425	1.85264	1.40868	0.791242	9.81527e-06
CDPRPTPT	rib__D[c] + cdprbt[c] -> cmp[c] + imp_CAP[c]	4.88267	4.45127	4.01987	3.58846	3.15706	2.72566	2.29425	1.85264	1.40868	0.791242	9.81527e-06
CFAS160E	2 amet[c] + pe161[c] -> 2 h[c] + cpe160[c] + 2 ahcys[c]	0	0	0	0	0	0	0	0	0	0	0
CFAS160G	2 amet[c] + pg161[c] -> 2 h[c] + 2 ahcys[c] + cpg160[c]	0	0	0	0	0	0	0	0	0	0	0
CFAS180E	2 amet[c] + pe181[c] -> 2 h[c] + 2 ahcys[c] + cpe180[c]	0	0	0	0	0	0	0	0	0	0	0
CFAS180G	2 amet[c] + pg181[c] -> 2 h[c] + 2 ahcys[c] + cpg180[c]	0	0	0	0	0	0	0	0	0	0	0
CGLYabcpp	atp[c] + cgly[p] + h2o[c] -> h[c] + cgly[c] + adp[c] + pi[c]	22.7835	20.6301	18.4621	16.1544	13.8466	11.5388	9.23108	6.92331	4.61555	2.30779	2.86279e-05
CGLYtex	cgly[e] <=> cgly[p]	0	0	0	0	0	0	0	0	0	0	0
CH4t2pp	ch4[c] -> ch4[p]	0	0	0	0	0	0	0	0	0	0	0
CH4tex	ch4[e] <=> ch4[p]	0	0	0	0	0	0	0	0	0	0	0
CHLabcpp	atp[c] + chol[p] + h2o[c] -> h[c] + chol[c] + adp[c] + pi[c]	77.464	70.1424	62.7712	54.9248	47.0784	39.232	31.3857	23.5393	15.6929	7.84649	9.73347e-05
CHLt2pp	h[p] + chol[p] -> h[c] + chol[c]	193.66	175.356	156.928	137.312	117.696	98.0801	78.4641	58.8482	39.2322	19.6162	0.000243337
CHLt3pp	h[p] + chol[c] -> h[c] + chol[p]	193.66	175.356	156.928	137.312	117.696	98.0801	78.4641	58.8482	39.2322	19.6162	0.000243337
CHLtex	chol[e] <=> chol[p]	0	0	0	0	0	0	0	0	0	0	0
CHOLATEtpp	h[p] + cholate[c] -> h[c] + cholate[p]	0	0	0	0	0	0	0	0	0	0	0
CHOLD	nad[c] + chol[c] -> h[c] + betald[c] + nadh[c]	0	0	0	0	0	0	0	0	0	0	0
CHOLID	nad[c] + cholate[c] -> h[c] + dhcholn[c] + nadh[c]	0	0	0	0	0	0	0	0	0	0	0
CHORM	chor[c] -> pphn[c]	5.50084	5.04089	4.58094	4.12099	3.66104	3.20109	2.74114	2.27861	1.80468	1.2134	0.260707
CHORS	3psme[c] -> pi[c] + chor[c]	5.50084	5.04555	4.59025	4.13495	3.67966	3.22436	2.76906	2.31119	1.84192	1.25528	0.307249
CHRPL	chor[c] -> 4hbz[c] + pyr[c]	3.10884e-30	1.79766e-05	3.59532e-05	5.39297e-05	7.19063e-05	8.98829e-05	0.000107859	0.000125836	0.000143813	0.000161789	0.000179766
CHTBSptspp	chtbs[p] + pep[c] -> chtbs6p[c] + pyr[c]	0	0	0	0	0	0	0	0	0	0	0
CHTBStex	chtbs[e] <=> chtbs[p]	0	0	0	0	0	0	0	0	0	0	0
CINNDO	h[c] + o2[c] + cinnm[c] + nadh[c] -> nad[c] + cenchddd[c]	0	0	0	0	0	0	0	0	0	0	0
CITL	cit[c] -> ac[c] + oaa[c]	96.83	87.678	78.464	68.656	58.848	49.0401	39.2321	29.4241	19.6161	9.80811	0.000121668
CITt3pp	h[p] + cit[c] -> h[c] + cit[p]	387.32	350.712	313.856	274.624	235.392	196.16	156.928	117.696	78.4644	39.2324	0.000486674
CITt7pp	cit[p] + succ[c] -> succ[p] + cit[c]	387.32	350.712	313.856	274.624	235.392	196.16	156.928	117.696	78.4644	39.2324	0.000486674
CITtex	cit[e] <=> cit[p]	0	0	0	0	0	0	0	0	0	0	0
CLBtex	cellb[e] <=> cellb[p]	0	0	0	0	0	0	0	0	0	0	0
CLIPAabctex	lipa_cold[p] + atp[c] + h2o[c] -> h[c] + adp[c] + pi[c] + lipa_cold[e]	0	0	0	0	0	0	0	0	0	0	0
CLPNH120pp	clpn120[p] + h2o[p] -> h[p] + pa120[p] + pg120[p]	19.366	17.5356	15.6928	13.7312	11.7696	9.80801	7.84641	5.88482	3.92322	1.96162	2.43337e-05
CLPNH140pp	h2o[p] + clpn140[p] -> h[p] + pg140[p] + pa140[p]	19.366	17.5356	15.6928	13.7312	11.7696	9.80801	7.84641	5.88482	3.92322	1.96162	2.43337e-05
CLPNH141pp	h2o[p] + clpn141[p] -> h[p] + pg141[p] + pa141[p]	19.366	17.5356	15.6928	13.7312	11.7696	9.80801	7.84641	5.88482	3.92322	1.96162	2.43337e-05
CLPNH160pp	h2o[p] + clpn160[p] -> h[p] + pg160[p] + pa160[p]	19.366	17.5356	15.6928	13.7312	11.7696	9.80801	7.84641	5.88482	3.92322	1.96162	2.43337e-05
CLPNH161pp	clpn161[p] + h2o[p] -> h[p] + pa161[p] + pg161[p]	19.366	17.5356	15.6928	13.7312	11.7696	9.80801	7.84641	5.88482	3.92322	1.96162	2.43337e-05
CLPNH180pp	h2o[p] + clpn180[p] -> h[p] + pg180[p] + pa180[p]	19.366	17.5356	15.6928	13.7312	11.7696	9.80801	7.84641	5.88482	3.92322	1.96162	2.43337e-05
CLPNH181pp	h2o[p] + clpn181[p] -> h[p] + pg181[p] + pa181[p]	19.366	17.5356	15.6928	13.7312	11.7696	9.80801	7.84641	5.88482	3.92322	1.96162	2.43337e-05
CLPNS120pp	2 pg120[p] <=> clpn120[p] + glyc[p]	19.366	17.5356	15.6928	13.7312	11.7696	9.80801	7.84641	5.88482	3.92322	1.96162	2.43337e-05
CLPNS140pp	2 pg140[p] <=> clpn140[p] + glyc[p]	19.366	17.5356	15.6928	13.7312	11.7696	9.80801	7.84641	5.88482	3.92322	1.96162	2.43337e-05
CLPNS141pp	2 pg141[p] <=> clpn141[p] + glyc[p]	19.366	17.5356	15.6928	13.7312	11.7696	9.80801	7.84641	5.88482	3.92322	1.96162	2.43337e-05
CLPNS160pp	2 pg160[p] <=> glyc[p] + clpn160[p]	19.366	17.5356	15.6928	13.7312	11.7696	9.80801	7.84641	5.88482	3.92322	1.96162	2.43337e-05
CLPNS161pp	2 pg161[p] <=> clpn161[p] + glyc[p]	19.366	17.5356	15.6928	13.7312	11.7696	9.80801	7.84641	5.88482	3.92322	1.96162	2.43337e-05
CLPNS180pp	2 pg180[p] <=> glyc[p] + clpn180[p]	19.366	17.5356	15.6928	13.7312	11.7696	9.80801	7.84641	5.88482	3.92322	1.96162	2.43337e-05
CLPNS181pp	2 pg181[p] <=> glyc[p] + clpn181[p]	19.366	17.5356	15.6928	13.7312	11.7696	9.80801	7.84641	5.88482	3.92322	1.96162	2.43337e-05
CLt3_2pp	h[c] + 2 cl[p] -> h[p] + 2 cl[c]	0	0.000209794	0.000419588	0.000629382	0.000839176	0.00104897	0.00125876	0.00146856	0.00167835	0.00188815	0.00209794
CLtex	cl[e] <=> cl[p]	0	0.000419588	0.000839176	0.00125876	0.00167835	0.00209794	0.00251753	0.00293711	0.0033567	0.00377629	0.00419588
CLtipp	cl[p] -> cl[c]	0	0.000419588	0.000839176	0.00125876	0.00167835	0.00209794	0.00251753	0.00293711	0.0033567	0.00377629	0.000973347
CMPN	h2o[c] + cmp[c] -> r5p[c] + csn[c]	32.2767	29.2267	26.1561	22.8875	19.6188	16.3502	13.0816	9.81294	6.54431	3.27568	6.08342e-05
CMPtex	cmp[e] <=> cmp[p]	0	0	0	0	0	0	0	0	0	0	0
CMtex	cm[e] <=> cm[p]	387.32	350.712	313.856	274.624	235.392	196.16	156.928	117.696	78.4644	39.2324	0.000486674
CMtpp	h[p] + cm[p] -> h[c] + cm[e]	387.32	350.712	313.856	274.624	235.392	196.16	156.928	117.696	78.4644	39.2324	0.000486674
CO2tex	co2[e] <=> co2[p]	39.932	34.4434	28.9547	23.4661	17.9774	12.4888	7.00011	1.51146	-3.97719	-9.78321	-19.7209
CO2tpp	co2[p] <=> co2[c]	52.3018	47.5923	42.5732	37.4532	32.2974	26.892	21.3873	15.7796	6.73789	-3.67987	-19.7209
COBALT2abcpp	atp[c] + cobalt2[c] + h2o[c] -> h[c] + adp[c] + pi[c] + cobalt2[p]	96.83	87.678	78.464	68.656	58.848	49.0401	39.2321	29.4241	19.6161	9.80811	0.000121668
COBALT2t3pp	h[p] + cobalt2[c] -> h[c] + cobalt2[p]	387.32	350.712	313.856	274.624	235.392	196.16	156.928	117.696	78.4644	39.2324	0.000486674
COBALT2tex	cobalt2[e] <=> cobalt2[p]	0	2.01531e-06	4.03062e-06	6.04593e-06	8.06125e-06	1.00766e-05	1.20919e-05	1.41072e-05	1.61225e-05	1.81378e-05	2.01531e-05
COBALT2tpp	cobalt2[p] -> cobalt2[c]	387.32	350.712	313.856	274.624	235.392	196.16	156.928	117.696	78.4644	39.2325	0.000506827
COLIPAPabctex	atp[c] + h2o[c] + tc_colipap[p] -> h[c] + adp[c] + pi[c] + tc_colipap[e]	0	0	0	0	0	0	0	0	0	0	0
CPGNabcpp	atp[c] + h2o[c] + cpgn[p] -> h[c] + adp[c] + pi[c] + cpgn[c]	42.0608	37.974	33.8873	29.8005	25.7138	21.4976	17.1983	12.899	8.59977	4.30049	5.98983e-05
CPGNexs	cpgn_un[e] + fe3[e] -> cpgn[e]	42.0608	37.974	33.8873	29.8005	25.7138	21.4976	17.1983	12.899	8.59977	4.30049	5.98983e-05
CPGNR1	fadh2[c] + 2 cpgn[c] -> 2 h[c] + 2 fe2[c] + 2 cpgn_un[c] + fad[c]	21.0304	18.987	16.9436	14.9003	12.8569	10.7488	8.59916	6.44952	4.29988	2.15024	2.99491e-05
CPGNR2	2 cpgn[c] + fmnh2[c] -> 2 h[c] + 2 fe2[c] + 2 cpgn_un[c] + fmn[c]	21.0304	18.987	16.9436	14.9003	12.8569	10.7488	8.59916	6.44952	4.29988	2.15024	2.99491e-05
CPGNR3	2 cpgn[c] + rbflvrd[c] -> 2 h[c] + 2 fe2[c] + 2 cpgn_un[c] + ribflv[c]	21.0304	18.987	16.9436	14.9003	12.8569	10.7488	8.59916	6.44952	4.29988	2.15024	2.99491e-05
CPGNtonex	h[p] + cpgn[e] -> h[c] + cpgn[p]	42.0608	37.974	33.8873	29.8005	25.7138	21.4976	17.1983	12.899	8.59977	4.30049	5.98983e-05
CPGNUtex	h[p] + cpgn_un[p] -> cpgn_un[e] + h[c]	42.0608	37.974	33.8873	29.8005	25.7138	21.4976	17.1983	12.899	8.59977	4.30049	5.98983e-05
CPGNUtpp	h[p] + cpgn_un[c] -> h[c] + cpgn_un[p]	42.0608	37.974	33.8873	29.8005	25.7138	21.4976	17.1983	12.899	8.59977	4.30049	5.98983e-05
CPH4S	h2o[c] + ahdt[c] -> h[c] + pppi[c] + cph4[c] + acald[c]	0	0	0	0	0	0	0	0	0	0	0
CPL	prpmn[c] -> prcp[c] + ch4[c]	0	0	0	0	0	0	0	0	0	0	0
CPMPS	h2o[c] + gtp[c] -> cpmp[c] + ppi[c]	0	0	0	0	0	0	0	0	0	0	0
CPPPGO	2 h[c] + o2[c] + cpppg3[c] -> 2 h2o[c] + pppg9[c] + 2 co2[c]	1.30149	1.19929	1.09286	0.973176	0.853438	0.7337	0.613963	0.494225	0.367229	0.183705	0.000182043
CPPPGO2	2 amet[c] + cpppg3[c] -> 2 met__L[c] + 2 dad_5[c] + pppg9[c] + 2 co2[c]	1.03831	0.948769	0.857509	0.764244	0.670974	0.577128	0.482942	0.388757	0.294571	0.150689	1.03916e-05
CRNabcpp	atp[c] + crn[p] + h2o[c] -> h[c] + adp[c] + pi[c] + crn[c]	129.107	116.904	104.619	91.5414	78.4641	65.3867	52.3094	39.2321	26.1548	13.0775	0.000162225
CRNCAL2	atp[c] + crn[c] + coa[c] -> adp[c] + pi[c] + crncoa[c]	0	0	0	0	0	0	0	0	0	0	0
CRNCAR	crncoa[c] <=> crnDcoa[c]	0	0	0	0	0	0	0	0	0	0	0
CRNCDH	crncoa[c] <=> h2o[c] + ctbtcoa[c]	0	0	0	0	0	0	0	0	0	0	0
CRNDabcpp	crn__D[p] + atp[c] + h2o[c] -> h[c] + adp[c] + pi[c] + crn__D[c]	129.107	116.904	104.619	91.5414	78.4641	65.3867	52.3094	39.2321	26.1548	13.0775	0.000162225
CRNDCAL2	atp[c] + crn__D[c] + coa[c] -> adp[c] + pi[c] + crnDcoa[c]	0	0	0	0	0	0	0	0	0	0	0
CRNDt2rpp	h[p] + crn__D[p] <=> h[c] + crn__D[c]	1000	1000	1000	1000	1000	1000	1000	1000	1000	1000	1000
CRNDtex	crn__D[e] <=> crn__D[p]	0	0	0	0	0	0	0	0	0	0	0
CRNt2rpp	h[p] + crn[p] <=> h[c] + crn[c]	0	0	0	0	0	0	0	0	0	0	0
CRNt7pp	gbbtn[c] + crn[p] -> gbbtn[p] + crn[c]	0	0	0	0	0	0	0	0	0	0	0
CRNt8pp	crn[p] + crn__D[c] -> crn__D[p] + crn[c]	1000	1000	1000	1000	1000	1000	1000	1000	1000	1000	1000
CRNtex	crn[e] <=> crn[p]	0	0	0	0	0	0	0	0	0	0	0
CS	accoa[c] + h2o[c] + oaa[c] -> h[c] + cit[c] + coa[c]	96.83	87.7647	78.6856	69.4884	60.2912	51.094	41.8968	32.6996	23.5024	14.3053	5.09715
CS1tex	cs1[e] <=> cs1[p]	0	0	0	0	0	0	0	0	0	0	0
CSND	h[c] + h2o[c] + csn[c] -> nh4[c] + ura[c]	32.2767	29.2267	26.1561	22.8875	19.6188	16.3502	13.0816	9.81294	6.54431	3.27568	6.08342e-05
CSNt2pp	h[p] + csn[p] -> h[c] + csn[c]	0	0	0	0	0	0	0	0	0	0	0
CSNtex	csn[e] <=> csn[p]	0	0	0	0	0	0	0	0	0	0	0
CTBTabcpp	ctbt[p] + atp[c] + h2o[c] -> h[c] + adp[c] + ctbt[c] + pi[c]	129.107	116.904	104.619	91.5414	78.4641	65.3867	52.3094	39.2321	26.1548	13.0775	0.000162225
CTBTCAL2	ctbt[c] + atp[c] + coa[c] -> adp[c] + pi[c] + ctbtcoa[c]	0	0	0	0	0	0	0	0	0	0	0
CTBTt2rpp	ctbt[p] + h[p] <=> h[c] + ctbt[c]	0	0	0	0	0	0	0	0	0	0	0
CTECOAI6	tdecoa[c] <=> td2coa[c]	7.51402	6.80958	6.10514	5.40069	4.69625	3.99181	3.28737	2.53967	1.77025	1.00082	1.33335e-05
CTECOAI7	hdcoa[c] <=> hdd2coa[c]	12.3823	11.2156	10.049	8.88231	7.71567	6.48804	5.25455	4.02106	2.78757	1.55408	-0.121183
CTECOAI8	odecoa[c] <=> od2coa[c]	12.3823	11.2214	10.0606	8.89974	7.7389	6.51249	5.28389	4.05529	2.82669	1.59809	1.98642e-05
CTPS2	atp[c] + utp[c] + gln__L[c] + h2o[c] -> 2 h[c] + ctp[c] + adp[c] + pi[c] + glu__L[c]	32.2767	29.2403	26.1834	22.9284	19.6734	16.4184	13.1634	9.90846	6.65348	3.3985	0.129569
CU1abcpp	atp[c] + h2o[c] + cu[c] -> h[c] + adp[c] + pi[c] + cu[p]	0	0	0	0	0	0	0	0	0	0	0
CU1Opp	4 h[p] + o2[p] + 4 cu[p] -> 4 cu2[p] + 2 h2o[p]	0	0	0	0	0	0	0	0	0	0	0
CU2abcpp	atp[c] + h2o[c] + cu2[c] -> h[c] + cu2[p] + adp[c] + pi[c]	96.83	87.678	78.464	68.656	58.848	49.0401	39.2321	29.4241	19.6161	9.80811	0.000121668
CU2tex	cu2[e] <=> cu2[p]	0	5.71542e-05	0.000114308	0.000171463	0.000228617	0.000285771	0.000342925	0.00040008	0.000457234	0.000514388	0.000571542
CU2tpp	cu2[p] -> cu2[c]	96.83	87.678	78.4641	68.6562	58.8483	49.0403	39.2324	29.4245	19.6166	9.80862	0.000693211
CURR	h[c] + cur[c] + nadph[c] -> nadp[c] + dhcur[c]	0	0	0	0	0	0	0	0	0	0	0
CUt2pp	cu[c] -> cu[p]	0	0	0	0	0	0	0	0	0	0	0
CUt3	h[e] + cu[c] -> h[c] + cu[e]	0	0	0	0	0	0	0	0	0	0	0
CUtex	cu[e] <=> cu[p]	0	0	0	0	0	0	0	0	0	0	0
CXSAMS	amet[c] + pphn[c] -> phpyr[c] + h2o[c] + cxsam[c]	0	0	0	0	0	0	0	0	0	0	0
CYANST	cyan[c] + tsul[c] -> h[c] + tcynt[c] + so3[c]	0	0	0	0	0	0	0	0	0	0	0
CYANSTpp	cyan[p] + tsul[p] -> tcynt[p] + h[p] + so3[p]	0	0	0	0	0	0	0	0	0	0	0
CYANtex	cyan[e] <=> cyan[p]	0	0	0	0	0	0	0	0	0	0	0
CYNTAH	3 h[c] + cynt[c] + hco3[c] -> nh4[c] + 2 co2[c]	0	0	0	0	0	0	0	0	0	0	0
CYNTt2pp	h[p] + cynt[p] -> h[c] + cynt[c]	0	0	0	0	0	0	0	0	0	0	0
CYNTtex	cynt[e] <=> cynt[p]	0	0	0	0	0	0	0	0	0	0	0
CYSabc2pp	cys__L[c] + atp[c] + h2o[c] -> h[c] + adp[c] + pi[c] + cys__L[p]	9.07098	8.16389	7.25679	6.34969	5.44259	4.5355	3.6284	2.7213	1.81421	0.907108	1.12526e-05
CYSDabcpp	atp[c] + h2o[c] + cys__D[p] -> h[c] + adp[c] + pi[c] + cys__D[c]	0	0	0	0	0	0	0	0	0	0	0
CYSDS	cys__L[c] + h2o[c] -> h2s[c] + nh4[c] + pyr[c]	30.5229	27.727	24.9194	22.0105	19.0795	16.1294	13.1793	10.2292	7.27904	3.92324	4.86674e-05
CYSDtex	cys__D[e] <=> cys__D[p]	0	0	0	0	0	0	0	0	0	0	0
CYSItex	cysi__L[e] <=> cysi__L[p]	0	0	0	0	0	0	0	0	0	0	0
CYSItpp	cysi__L[c] -> cysi__L[p]	0	0	0	0	0	0	0	0	0	0	0
CYSS	h2s[c] + acser[c] -> h[c] + ac[c] + cys__L[c]	30.5229	27.747	24.9593	22.0704	19.1593	16.2292	13.299	10.3688	7.43865	4.1028	0.199553
CYSSADS	2 h[c] + 3sala[c] -> ala__L[c] + so2[c]	0	0	0	0	0	0	0	0	0	0	0
CYSTA	akg[c] + cys__L[c] -> glu__L[c] + mercppyr[c]	0	0	0	0	0	0	0	0	0	0	0
CYStex	cys__L[e] <=> cys__L[p]	0	0	0	0	0	0	0	0	0	0	0
CYSTL	cyst__L[c] + h2o[c] -> nh4[c] + pyr[c] + hcys__L[c]	5.74381	5.24302	4.74224	4.23646	3.66392	3.09138	2.51691	1.9187	1.3205	0.722289	0.124082
CYStpp	cys__L[c] -> cys__L[p]	9.5932	8.73096	7.86872	6.99679	5.99725	4.99771	3.99817	2.99863	1.99909	0.999553	1.23993e-05
CYTBD2pp	2 h[c] + 0.5 o2[c] + mql8[c] -> 2 h[p] + h2o[c] + mqn8[c]	36	36	36	36	36	36	36	36	33.9824	19.6162	0.000243337
CYTBDpp	2 h[c] + 0.5 o2[c] + q8h2[c] -> 2 h[p] + h2o[c] + q8[c]	36	36	36	36	36	36	36	36	36	19.6162	0.000243337
CYTBO3_4pp	4 h[c] + 0.5 o2[c] + q8h2[c] -> 4 h[p] + h2o[c] + q8[c]	36	36	36	36	36	36	36	36	36	36	35.9997
CYTD	h[c] + cytd[c] + h2o[c] -> nh4[c] + uri[c]	32.2767	29.2267	26.1561	22.8875	19.6188	16.3502	13.0816	9.81294	6.54431	3.27568	6.08342e-05
CYTDH	cytd[c] + h2o[c] -> rib__D[c] + csn[c]	24.2075	21.92	19.6171	17.1656	14.7141	12.2626	9.81118	7.35971	4.90823	2.45676	4.05561e-05
CYTDK1	cytd[c] + atp[c] -> h[c] + adp[c] + cmp[c]	96.83	87.678	78.464	68.656	58.848	49.0401	39.2321	29.4241	19.6161	9.80811	0.000121668
CYTDK2	cytd[c] + gtp[c] -> h[c] + gdp[c] + cmp[c]	96.83	87.678	78.464	68.656	58.848	49.0401	39.2321	29.4241	19.6161	9.80811	0.000121668
CYTDt2pp_copy1	h[p] + cytd[p] -> h[c] + cytd[c]	0	0	0	0	0	0	0	0	0	0	0
CYTDtex	cytd[e] <=> cytd[p]	0	0	0	0	0	0	0	0	0	0	0
CYTK1	atp[c] + cmp[c] <=> adp[c] + cdp[c]	96.83	87.6926	78.4932	68.6998	58.9064	49.113	39.3196	29.5262	19.7328	9.93943	0.146033
CYTK2	atp[c] + dcmp[c] <=> adp[c] + dcdp[c]	48.415	43.839	39.232	34.328	29.424	24.52	19.616	14.712	9.80805	4.90405	6.08342e-05
D_LACt2pp	h[p] + lac__D[p] <=> h[c] + lac__D[c]	0	0	0	0	0	0	0	0	0	0	0
D_LACtex	lac__D[e] <=> lac__D[p]	0	0	0	0	0	0	0	0	0	0	0
DAAD	h2o[c] + ala__D[c] + fad[c] -> fadh2[c] + nh4[c] + pyr[c]	33.0828	30.2532	27.4235	24.3031	21.1331	17.9632	14.7932	11.6232	8.4532	5.28322	0.000243337
DADA	h[c] + dad_2[c] + h2o[c] -> nh4[c] + din[c]	38.732	35.0721	31.3873	27.465	23.5427	19.6203	15.698	11.7757	7.85335	3.93102	8.11123e-05
DADK	atp[c] + damp[c] <=> dadp[c] + adp[c]	48.415	43.839	39.232	34.328	29.424	24.52	19.616	14.712	9.80805	4.90405	6.08342e-05
DADNt2pp	h[p] + dad_2[p] -> h[c] + dad_2[c]	0	0	0	0	0	0	0	0	0	0	0
DADNtex	dad_2[e] <=> dad_2[p]	0	0	0	0	0	0	0	0	0	0	0
DAGK120	atp[c] + 12dgr120[c] -> h[c] + adp[c] + pa120[c]	96.83	87.678	78.464	68.656	58.848	49.0401	39.2321	29.4241	19.6161	9.80811	0.000121668
DAGK140	atp[c] + 12dgr140[c] -> h[c] + adp[c] + pa140[c]	96.83	87.678	78.464	68.656	58.848	49.0401	39.2321	29.4241	19.6161	9.80811	0.000121668
DAGK141	atp[c] + 12dgr141[c] -> h[c] + pa141[c] + adp[c]	96.83	87.678	78.464	68.656	58.848	49.0401	39.2321	29.4241	19.6161	9.80811	0.000121668
DAGK160	atp[c] + 12dgr160[c] -> h[c] + pa160[c] + adp[c]	96.83	87.678	78.464	68.656	58.848	49.0401	39.2321	29.4241	19.6161	9.80811	0.000121668
DAGK161	atp[c] + 12dgr161[c] -> h[c] + adp[c] + pa161[c]	96.83	87.678	78.464	68.656	58.848	49.0401	39.2321	29.4241	19.6161	9.80811	0.000121668
DAGK180	atp[c] + 12dgr180[c] -> h[c] + adp[c] + pa180[c]	96.83	87.678	78.464	68.656	58.848	49.0401	39.2321	29.4241	19.6161	9.80811	0.000121668
DAGK181	atp[c] + 12dgr181[c] -> h[c] + pa181[c] + adp[c]	96.83	87.678	78.464	68.656	58.848	49.0401	39.2321	29.4241	19.6161	9.80811	0.000121668
DALAt2pp	h[p] + ala__D[p] -> h[c] + ala__D[c]	5.28741	4.82136	4.35532	3.88928	3.42324	2.95028	2.47586	1.99528	1.5147	0.783133	0.0112099
DALAtex	ala__D[e] <=> ala__D[p]	0	0	0	0	0	0	0	0	0	0	0
DAMPtex	damp[e] <=> damp[p]	0	0	0	0	0	0	0	0	0	0	0
DAPabcpp	atp[c] + 26dap__M[p] + h2o[c] -> h[c] + adp[c] + pi[c] + 26dap__M[c]	0	0	0	0	0	0	0	0	0	0	0
DAPAL	23dappa[c] + h2o[c] -> 2 nh4[c] + pyr[c]	0	0	0	0	0	0	0	0	0	0	0
DAPDC	h[c] + 26dap__M[c] -> lys__L[c] + co2[c]	7.61365	6.957	6.30034	5.64369	4.98703	4.33038	3.67372	3.01706	2.36041	1.49444	0.276645
DAPE	26dap_LL[c] <=> 26dap__M[c]	7.61365	6.95924	6.30482	5.65041	4.99599	4.34158	3.68716	3.03275	2.37833	1.5146	0.299046
DAPtex	15dap[e] <=> 15dap[p]	0	0	4.37218e-33	0	0	0	0	0	0	0	0
DARBabcpp	atp[c] + h2o[c] + arab__D[p] -> h[c] + arab__D[c] + adp[c] + pi[c]	129.107	116.904	104.619	91.5414	78.4641	65.3867	52.3094	39.2321	26.1548	13.0775	0.000162225
DARBt2rpp	h[p] + arab__D[p] <=> h[c] + arab__D[c]	193.66	175.356	156.928	137.312	117.696	98.0801	78.4641	58.8482	39.2322	19.6162	0.000243337
DARBt3ipp	h[p] + arab__D[c] -> h[c] + arab__D[p]	193.66	175.356	156.928	137.312	117.696	98.0801	78.4641	58.8482	39.2322	19.6162	0.000243337
DARBtex	arab__D[e] <=> arab__D[p]	0	0	0	0	0	0	0	0	0	0	0
DASYN120	h[c] + ctp[c] + pa120[c] -> cdpdddecg[c] + ppi[c]	48.415	43.839	39.232	34.328	29.424	24.52	19.616	14.712	9.80805	4.90405	6.08342e-05
DASYN140	h[c] + ctp[c] + pa140[c] -> cdpdtdecg[c] + ppi[c]	48.415	43.839	39.232	34.328	29.424	24.52	19.616	14.712	9.80805	4.90405	6.08342e-05
DASYN141	h[c] + pa141[c] + ctp[c] -> cdpdtdec7eg[c] + ppi[c]	48.415	43.839	39.232	34.328	29.424	24.52	19.616	14.712	9.80805	4.90405	6.08342e-05
DASYN160	h[c] + pa160[c] + ctp[c] -> ppi[c] + cdpdhdecg[c]	48.415	43.8441	39.2423	34.3435	29.4446	24.5458	19.6469	14.7481	9.8492	4.95035	0.0515029
DASYN161	h[c] + ctp[c] + pa161[c] -> cdpdhdec9eg[c] + ppi[c]	48.415	43.8451	39.2441	34.3462	29.4483	24.5503	19.6524	14.7545	9.85655	4.95862	0.0606927
DASYN180	h[c] + ctp[c] + pa180[c] -> cdpdodecg[c] + ppi[c]	48.415	43.839	39.232	34.328	29.424	24.52	19.616	14.712	9.80805	4.90405	6.08342e-05
DASYN181	h[c] + pa181[c] + ctp[c] -> ppi[c] + cdpdodec11eg[c]	48.415	43.839	39.232	34.328	29.424	24.52	19.616	14.712	9.80805	4.90405	6.08342e-05
DATPHs	h[c] + datp[c] + h2o[c] -> nh4[c] + ditp[c]	18.0819	16.5702	15.0586	13.4281	11.6723	9.89128	7.98304	5.98881	3.99457	2.00033	3.47624e-05
DB4PS	ru5p__D[c] -> h[c] + db4p[c] + for[c]	5.32971	4.85897	4.38824	3.88877	3.38058	2.8685	2.32776	1.76554	1.17828	0.589502	0.000726368
DBTS	atp[c] + dann[c] + co2[c] -> 3 h[c] + adp[c] + pi[c] + dtbt[c]	0	1.61225e-07	3.2245e-07	4.83675e-07	6.449e-07	8.06125e-07	9.67349e-07	1.12857e-06	1.2898e-06	1.45102e-06	1.61225e-06
DC6PDA	chtbs6p[c] + h2o[c] -> ac[c] + mchtbs6p[c]	0	0	0	0	0	0	0	0	0	0	0
DCAtex	dca[e] <=> dca[p]	0	0	0	0	0	0	0	0	0	0	0
DCMPtex	dcmp[e] <=> dcmp[p]	0	0	0	0	0	0	0	0	0	0	0
DCTPD	h[c] + dctp[c] + h2o[c] -> dutp[c] + nh4[c]	16.8897	15.4782	13.9967	12.3791	10.7412	9.06019	7.25081	5.44143	3.63206	1.82268	6.08342e-05
DCYTD	h[c] + dcyt[c] + h2o[c] -> duri[c] + nh4[c]	22.9397	21.0223	19.1049	17.1875	15.2701	13.1993	10.9756	8.56647	5.75321	2.88407	0.000121668
DCYTt2pp	dcyt[p] + h[p] -> h[c] + dcyt[c]	0	0	0	0	0	0	0	0	0	0	0
DCYTtex	dcyt[e] <=> dcyt[p]	0	0	0	0	0	0	0	0	0	0	0
DDCAtexi	ddca[e] -> ddca[p]	0	0	0	0	0	0	0	0	0	0	0
DDGALK	atp[c] + 2dh3dgal[c] -> h[c] + adp[c] + 2dh3dgal6p[c]	0	0	0	0	0	0	0	0	0	0	0
DDGLCNt2rpp	h[p] + 2ddglcn[p] <=> h[c] + 2ddglcn[c]	0	0	0	0	0	0	0	0	0	0	0
DDGLCNtex	2ddglcn[e] <=> 2ddglcn[p]	0	0	0	0	0	0	0	0	0	0	0
DDGLK	2ddglcn[c] + atp[c] -> h[c] + adp[c] + 2ddg6p[c]	0	0	0	0	0	0	0	0	0	0	0
DDPA	pep[c] + e4p[c] + h2o[c] -> pi[c] + 2dda7p[c]	5.50084	5.04555	4.59025	4.13495	3.67966	3.22436	2.76906	2.31119	1.84192	1.25528	0.307249
DDPGALA	2dh3dgal6p[c] <=> g3p[c] + pyr[c]	0	0	0	0	0	0	0	0	0	0	0
DGK1	atp[c] + dgmp[c] <=> adp[c] + dgdp[c]	48.415	43.839	39.232	34.328	29.424	24.52	19.616	14.712	9.80805	4.90405	6.08342e-05
DGMPtex	dgmp[e] <=> dgmp[p]	0	0	0	0	0	0	0	0	0	0	0
DGSNt2pp	h[p] + dgsn[p] -> h[c] + dgsn[c]	0	0	0	0	0	0	0	0	0	0	0
DGSNtex	dgsn[e] <=> dgsn[p]	0	0	0	0	0	0	0	0	0	0	0
DGUNC	2 gtp[c] -> cdigmp[c] + 2 ppi[c]	24.2075	21.9195	19.616	17.164	14.712	12.26	9.80802	7.35602	4.90402	2.45203	3.04171e-05
DHAD1	23dhmb[c] -> 3mob[c] + h2o[c]	9.99292	9.16523	8.33755	7.50987	6.68219	5.8545	5.02682	4.19914	3.37145	2.54377	0.704879
DHAD2	23dhmp[c] -> h2o[c] + 3mop[c]	7.10607	6.4908	5.87552	5.26024	4.64497	4.02969	3.41441	2.79914	2.18386	1.37323	0.234218
DHAPT	pep[c] + dha[c] -> dhap[c] + pyr[c]	58.415	53.4872	48.5388	43.4132	38.2489	33.0511	27.8533	22.6556	17.4578	12.26	3.62175
DHAtex	dha[e] <=> dha[p]	0	0	0	0	0	0	0	0	0	0	0
DHAtpp	dha[p] <=> dha[c]	0	0	0	0	0	0	0	0	0	0	0
DHBD	nad[c] + 23ddhb[c] <=> h[c] + 23dhb[c] + nadh[c]	4.98829	4.54755	4.10682	3.66608	3.22535	2.78462	2.34051	1.8166	1.25785	0.637926	7.91339e-06
DHBS	h[c] + atp[c] + 23dhb[c] -> 23dhba[c] + ppi[c]	24.2075	21.9195	19.616	17.164	14.712	12.26	9.80802	7.35602	4.90402	2.45203	3.04171e-05
DHBSH	h2o[c] + 23dhbzs[c] -> ser__L[c] + 23dhb[c]	24.2075	21.9195	19.616	17.164	14.712	12.26	9.80802	7.35602	4.90402	2.45203	3.04171e-05
DHBSZ3FEabcpp	atp[c] + h2o[c] + fe3dhbzs3[p] -> h[c] + adp[c] + pi[c] + fe3dhbzs3[c]	0	0	0	0	0	0	0	0	0	0	0
DHCIND	nad[c] + cenchddd[c] -> h[c] + dhcinnm[c] + nadh[c]	0	0	0	0	0	0	0	0	0	0	0
DHCINDO	o2[c] + dhcinnm[c] -> h[c] + hkntd[c]	0	0	0	0	0	0	0	0	0	0	0
DHCURR	h[c] + nadph[c] + dhcur[c] -> nadp[c] + thcur[c]	0	0	0	0	0	0	0	0	0	0	0
DHDPRy	h[c] + nadph[c] + 23dhdp[c] -> nadp[c] + thdp[c]	7.61365	6.95924	6.30482	5.65041	4.99599	4.34158	3.68716	3.03275	2.37833	1.5146	0.299046
DHDPS	aspsa[c] + pyr[c] -> h[c] + 2 h2o[c] + 23dhdp[c]	7.61365	6.95924	6.30482	5.65041	4.99599	4.34158	3.68716	3.03275	2.37833	1.5146	0.299046
DHFR	h[c] + nadph[c] + dhf[c] <=> thf[c] + nadp[c]	9.69349	8.75068	7.79972	6.84876	5.8978	4.94684	3.98582	2.99477	2.00371	1.01266	0.0216015
DHFS	atp[c] + glu__L[c] + dhpt[c] -> h[c] + adp[c] + pi[c] + dhf[c]	3.24894e-28	5.39297e-05	0.000107859	0.000161789	0.000215719	0.000269649	0.000323578	0.000377508	0.000431438	0.000485368	0.000539297
DHGLYH	h[c] + h2o[c] + dhgly[c] -> glx[c] + nh4[c]	3.60765	3.29063	2.9736	2.65657	2.33955	2.02252	1.70549	1.38423	1.04874	0.576948	7.15696e-06
DHMPTR	h[c] + dhmpt[c] + nadph[c] -> thmnp[c] + nadp[c]	0	0	0	0	0	0	0	0	0	0	0
DHNAOT4	h[c] + dhna[c] + octdp[c] -> ppi[c] + 2dmmql8[c] + co2[c]	1.91252e-30	2.55989e-31	0	0	0	0	0	0	0	0	0
DHNCOAS	h[c] + sbzcoa[c] -> h2o[c] + 14dhncoa[c]	1.91462e-30	2.55989e-31	0	0	0	0	0	0	0	0	0
DHNCOAT	h2o[c] + 14dhncoa[c] -> h[c] + dhna[c] + coa[c]	1.91313e-30	2.55989e-31	0	0	0	0	0	0	0	0	0
DHNPA2r	dhnpt[c] <=> 6hmhpt[c] + gcald[c]	3.0281e-28	5.39297e-05	0.000107859	0.000161789	0.000215719	0.000269649	0.000323578	0.000377508	0.000431438	0.000485368	0.000539297
DHNPTE	dhnpt[c] <=> dhmpt[c]	0	0	0	0	0	0	0	0	0	0	0
DHORD2	dhor__S[c] + q8[c] -> q8h2[c] + orot[c]	13.9941	12.6965	11.38	10.0218	8.66357	7.30536	5.91883	4.50579	3.09275	1.67972	0.266678
DHORD5	dhor__S[c] + mqn8[c] -> orot[c] + mql8[c]	13.9941	12.6965	11.38	10.0218	8.66357	7.30536	5.91883	4.50579	3.09275	1.67972	0.266678
DHORDfum	dhor__S[c] + fum[c] -> orot[c] + succ[c]	13.9941	12.6965	11.38	10.0218	8.66357	7.30536	5.91883	4.50579	3.09275	1.67972	0.266678
DHORTS	dhor__S[c] + h2o[c] <=> h[c] + cbasp[c]	7.84227e-27	-0.026666	-0.0533319	-0.0799979	-0.106664	-0.13333	-0.159996	-0.186662	-0.213328	-0.239994	-0.26666
DHPPD	nad[c] + cechddd[c] -> h[c] + dhpppn[c] + nadh[c]	0	0	0	0	0	0	0	0	0	0	0
DHPPDA2	h[c] + h2o[c] + 25drapp[c] -> 5apru[c] + nh4[c]	2.66485	2.42949	2.19412	1.94439	1.69029	1.43425	1.16388	0.882769	0.589139	0.294751	0.000363184
DHPS2	6hmhptpp[c] + 4abz[c] -> ppi[c] + dhpt[c]	3.24894e-28	5.39297e-05	0.000107859	0.000161789	0.000215719	0.000269649	0.000323578	0.000377508	0.000431438	0.000485368	0.000539297
DHPStex	dhps[e] <=> dhps[p]	0	0	0	0	0	0	0	0	0	0	0
DHPStr	dhps[c] -> dhps[p]	0	0	0	0	0	0	0	0	0	0	0
DHPTDCs2	dhptd[c] -> mdhdhf[c]	7.00148e-29	3.61144e-05	7.22288e-05	0.000108343	0.000144458	0.000180572	0.000216686	0.000252801	0.000288915	0.000325029	0.000361144
DHPTDNR	3 h[c] + nadph[c] + dhptdn[c] -> thptdn[c] + nadp[c]	0	0	0	0	0	0	0	0	0	0	0
DHPTDNRN	3 h[c] + dhptdn[c] + nadh[c] -> nad[c] + thptdn[c]	0	0	0	0	0	0	0	0	0	0	0
DHPTPE	ahdt[c] <=> dhmptp[c]	0	0	0	0	0	0	0	0	0	0	0
DHQS	2dda7p[c] -> pi[c] + 3dhq[c]	5.50084	5.04555	4.59025	4.13495	3.67966	3.22436	2.76906	2.31119	1.84192	1.25528	0.307249
DHQTi	3dhq[c] -> 3dhsk[c] + h2o[c]	5.50084	5.04555	4.59025	4.13495	3.67966	3.22436	2.76906	2.31119	1.84192	1.25528	0.307249
DIMPtex	dimp[e] <=> dimp[p]	0	0	0	0	0	0	0	0	0	0	0
DINSt2pp	din[p] + h[p] -> h[c] + din[c]	0	0	0	0	0	0	0	0	0	0	0
DINStex	din[e] <=> din[p]	0	0	0	0	0	0	0	0	0	0	0
DKGLCNR1	h[c] + 25dkglcn[c] + nadph[c] -> 2dhguln[c] + nadp[c]	0	0	0	0	0	0	0	0	0	0	0
DKGLCNR2x	h[c] + 25dkglcn[c] + nadh[c] -> nad[c] + 5dglcn[c]	0	0	0	0	0	0	0	0	0	0	0
DKGLCNR2y	h[c] + 25dkglcn[c] + nadph[c] -> nadp[c] + 5dglcn[c]	0	0	0	0	0	0	0	0	0	0	0
DM_4crsol_c	4crsol[c] ->	3.60765	3.29064	2.97364	2.65663	2.33962	2.02261	1.7056	1.38436	1.04889	0.577109	0.000186923
DM_5drib_c	5drib[c] ->	3.60765	3.29067	2.97368	2.65669	2.33971	2.02272	1.70573	1.38452	1.04907	0.577323	0.000202161
DM_aacald_c	aacald[c] ->	0	0	0	0	0	0	0	0	0	0	0
DM_amob_c	amob[c] ->	0	1.61225e-07	3.2245e-07	4.83675e-07	6.449e-07	8.06125e-07	9.67349e-07	1.12857e-06	1.2898e-06	1.45102e-06	1.61225e-06
DM_mththf_c	mththf[c] ->	7.00148e-29	3.61144e-05	7.22288e-05	0.000108343	0.000144458	0.000180572	0.000216686	0.000252801	0.000288915	0.000325029	0.000361144
DM_oxam_c	oxam[c] ->	6.4019	5.84035	5.27879	4.71724	4.15328	3.52212	2.89095	2.22452	1.48763	0.743917	9.83179e-06
DM_suc6p_c	suc6p[c] ->	0	0	0	0	0	0	0	0	0	0	0
DMATT	ipdp[c] + dmpp[c] -> grdp[c] + ppi[c]	6.44762e-16	2.24103e-05	4.48205e-05	6.72308e-05	8.9641e-05	0.000112051	0.000134462	0.000156872	0.000179282	0.000201692	0.000224103
DMPPS	h[c] + h2mb4p[c] + nadh[c] -> nad[c] + h2o[c] + dmpp[c]	5.15809e-15	0.000192583	0.000385166	0.000577749	0.000770333	0.000962916	0.0011555	0.00134808	0.00154067	0.00173325	0.00192583
DMQMT	amet[c] + 2omhmbl[c] -> h[c] + q8h2[c] + ahcys[c]	3.10884e-30	0	0	0	0	0	0	0	3.0538e-15	0	0
DMSOR1	mql8[c] + dmso[c] -> h2o[c] + dms[c] + mqn8[c]	0	0	0	0	0	0	0	0	0	0	0
DMSOR1pp	dmso[p] + mql8[c] -> h2o[p] + dms[p] + mqn8[c]	0	0	0	0	0	0	0	0	0	0	0
DMSOR2	2dmmql8[c] + dmso[c] -> 2dmmq8[c] + h2o[c] + dms[c]	0	0	0	0	0	0	0	0	0	0	0
DMSOR2pp	dmso[p] + 2dmmql8[c] -> h2o[p] + dms[p] + 2dmmq8[c]	0	0	0	0	0	0	0	0	0	0	0
DMSOtex	dmso[e] <=> dmso[p]	0	0	0	0	0	0	0	0	0	0	0
DMSOtpp	dmso[p] <=> dmso[c]	0	0	0	0	0	0	0	0	0	0	0
DMStex	dms[e] <=> dms[p]	0	0	0	0	0	0	0	0	0	0	0
DNMPPA	dhpmp[c] + h2o[c] -> pi[c] + dhnpt[c]	3.1793e-28	5.39297e-05	0.000107859	0.000161789	0.000215719	0.000269649	0.000323578	0.000377508	0.000431438	0.000485368	0.000539297
DNTPPA	h2o[c] + ahdt[c] -> h[c] + dhpmp[c] + ppi[c]	3.1793e-28	5.39297e-05	0.000107859	0.000161789	0.000215719	0.000269649	0.000323578	0.000377508	0.000431438	0.000485368	0.000539297
DOGULNR	h[c] + 23doguln[c] + nadh[c] -> nad[c] + 3dhguln[c]	0	0	0	0	0	0	0	0	0	0	0
DOPAtex	dopa[e] <=> dopa[p]	0	0	0	0	0	0	0	0	0	0	0
DOXRBCNtex	doxrbcn[e] <=> doxrbcn[p]	387.32	350.712	313.856	274.624	235.392	196.16	156.928	117.696	78.4644	39.2324	0.000486674
DOXRBCNtpp	h[p] + doxrbcn[p] -> h[c] + doxrbcn[e]	387.32	350.712	313.856	274.624	235.392	196.16	156.928	117.696	78.4644	39.2324	0.000486674
DPCOAK	atp[c] + dpcoa[c] -> h[c] + adp[c] + coa[c]	1.42645e-15	5.43328e-05	0.000108666	0.000162998	0.000217331	0.000271664	0.000325997	0.00038033	0.000434662	0.000488995	0.000543328
DPR	h[c] + 2dhp[c] + nadph[c] -> nadp[c] + pant__R[c]	1.42645e-15	5.43328e-05	0.000108666	0.000162998	0.000217331	0.000271664	0.000325997	0.00038033	0.000434662	0.000488995	0.000543328
DRPA	2dr5p[c] -> g3p[c] + acald[c]	35.7433	32.753	29.7627	26.7725	23.7822	20.792	17.8017	14.8114	11.287	6.82159	8.58836e-05
DSBAO1	dsbard[p] + q8[c] -> q8h2[c] + dsbaox[p]	0	0	0	0	0	0	0	0	0	0	0
DSBAO2	dsbard[p] + mqn8[c] -> dsbaox[p] + mql8[c]	0	0	0	0	0	0	0	0	0	0	0
DSBCGT	dsbcox[p] + 2 gthrd[p] -> dsbcrd[p] + gthox[p]	0	0	0	0	0	0	0	0	0	0	0
DSBDR	dsbdox[c] + trdrd[c] -> dsbdrd[c] + trdox[c]	0	0	0	0	0	0	0	0	0	0	0
DSBGGT	dsbgox[p] + 2 gthrd[p] -> gthox[p] + dsbgrd[p]	0	0	0	0	0	0	0	0	0	0	0
DSERDHr	nadp[c] + ser__D[c] <=> h[c] + 2amsa[c] + nadph[c]	-2.7626e-25	0	0	0	0	0	0	0	0	0	0
DSERt2pp	h[p] + ser__D[p] -> h[c] + ser__D[c]	0	0	0	0	0	0	0	0	0	0	0
DSERtex	ser__D[e] <=> ser__D[p]	0	0	0	0	0	0	0	0	0	0	0
DTARTD	tartr__D[c] -> h2o[c] + oaa[c]	0	0	0	0	0	0	0	0	0	0	0
DTMPK	atp[c] + dtmp[c] <=> adp[c] + dtdp[c]	48.415	43.8411	39.2362	34.3343	29.4324	24.5306	19.6287	14.7268	9.82489	4.923	0.0211107
DTMPtex	dtmp[e] <=> dtmp[p]	0	0	0	0	0	0	0	0	0	0	0
DUMPtex	dump[e] <=> dump[p]	0	0	0	0	0	0	0	0	0	0	0
DURADx	nad[c] + 56dura[c] <=> h[c] + ura[c] + nadh[c]	0	0	0	0	0	0	0	0	0	0	0
DURIK1	duri[c] + atp[c] -> h[c] + adp[c] + dump[c]	96.83	87.6801	78.4682	68.6624	58.8565	49.0506	39.2447	29.4388	19.6329	9.82705	0.0211716
DURIPP	duri[c] + pi[c] <=> 2dr1p[c] + ura[c]	22.9397	21.0206	19.1015	17.1823	15.2632	13.1909	10.966	8.5552	5.7413	2.87067	3.56103e-05
DURIt2pp	h[p] + duri[p] -> h[c] + duri[c]	0	0	0	0	0	0	0	0	0	0	0
DURItex	duri[e] <=> duri[p]	0	0	0	0	0	0	0	0	0	0	0
DUTPDP	dutp[c] + h2o[c] -> h[c] + ppi[c] + dump[c]	22.9397	21.0227	19.1057	17.1887	15.2716	13.2014	10.9786	8.56994	5.75814	2.88961	0.0210855
DXPRIi	h[c] + dxyl5p[c] + nadph[c] -> 2me4p[c] + nadp[c]	5.15809e-15	0.000192583	0.000385166	0.000577749	0.000770333	0.000962916	0.0011555	0.00134808	0.00154067	0.00173325	0.00192583
DXPS	h[c] + g3p[c] + pyr[c] -> dxyl5p[c] + co2[c]	5.15809e-15	0.000228536	0.000457073	0.000685609	0.000914145	0.00114268	0.00137122	0.00159975	0.00182829	0.00205683	0.00228536
DXYLK	dxyl[c] + atp[c] -> h[c] + adp[c] + dxyl5p[c]	0	0	0	0	0	0	0	0	0	0	0
DXYLONtex	dxylnt[e] <=> dxylnt[p]	0	0	0	0	0	0	0	0	0	0	0
DXYLONtpp	dxylnt[p] <=> dxylnt[c]	0	0	0	0	0	0	0	0	0	0	0
E4PD	nad[c] + e4p[c] + h2o[c] <=> 2 h[c] + nadh[c] + 4per[c]	0	1.79766e-05	3.59532e-05	5.39297e-05	7.19063e-05	8.98829e-05	0.000107859	0.000125836	0.000143813	0.000161789	-0.000276102
E4PP	e4p[c] + h2o[c] -> pi[c] + erthrs[c]	0	0	0	0	0	0	0	0	0	0	0
EAR100x	h[c] + tdec2eACP[c] + nadh[c] -> nad[c] + dcaACP[c]	8.37276	7.59002	6.80729	6.02455	5.24181	4.45907	3.67634	2.8936	2.03577	1.16288	4.05561e-05
EAR100y	h[c] + tdec2eACP[c] + nadph[c] -> nadp[c] + dcaACP[c]	8.0655	7.31149	6.55748	5.80346	5.04945	4.29544	3.54142	2.7808	1.94628	1.11176	3.47624e-05
EAR120x	h[c] + tddec2eACP[c] + nadh[c] -> nad[c] + ddcaACP[c]	12.3823	11.2247	10.0671	8.90954	7.75197	6.53121	5.30635	4.08149	2.85664	1.63178	8.11123e-05
EAR120y	h[c] + tddec2eACP[c] + nadph[c] -> nadp[c] + ddcaACP[c]	11.7219	10.626	9.5302	8.43437	7.286	6.13537	4.98475	3.83413	2.68351	1.5271	6.08342e-05
EAR121x	h[c] + t3c5ddeceACP[c] + nadh[c] -> nad[c] + cddec5eACP[c]	7.51402	6.80989	6.10576	5.40163	4.6975	3.99337	3.28924	2.54996	1.78201	1.01405	2.02781e-05
EAR121y	h[c] + t3c5ddeceACP[c] + nadph[c] -> nadp[c] + cddec5eACP[c]	7.26562	6.58477	5.90391	5.22306	4.54221	3.86136	3.1805	2.45094	1.7128	0.974671	1.87182e-05
EAR140x	h[c] + tmrs2eACP[c] + nadh[c] -> nad[c] + myrsACP[c]	12.3823	11.2218	10.0614	8.90104	7.74064	6.52244	5.29583	4.06923	2.84262	1.61601	4.05561e-05
EAR140y	h[c] + tmrs2eACP[c] + nadph[c] -> nadp[c] + myrsACP[c]	11.7219	10.6234	9.52483	8.42632	7.27941	6.12714	4.97487	3.82261	2.67034	1.51807	3.47624e-05
EAR141x	h[c] + t3c7mrseACP[c] + nadh[c] -> nad[c] + tdeACP[c]	7.51402	6.80989	6.10576	5.40163	4.6975	3.99337	3.28924	2.54996	1.78201	1.01405	2.02781e-05
EAR141y	h[c] + t3c7mrseACP[c] + nadph[c] -> tdeACP[c] + nadp[c]	7.26562	6.58477	5.90391	5.22306	4.54221	3.86136	3.1805	2.45094	1.7128	0.974671	1.87182e-05
EAR160x	h[c] + tpalm2eACP[c] + nadh[c] -> nad[c] + palmACP[c]	12.3823	11.2268	10.0713	8.91582	7.76034	6.54319	5.32073	4.09827	2.87581	1.65335	8.11123e-05
EAR160y	h[c] + tpalm2eACP[c] + nadph[c] -> nadp[c] + palmACP[c]	11.7219	10.628	9.53416	8.44031	7.295	6.14663	4.99826	3.84989	2.70151	1.54511	6.08342e-05
EAR161x	h[c] + t3c9palmeACP[c] + nadh[c] -> nad[c] + hdeACP[c]	12.3823	11.2277	10.0732	8.91869	7.76417	6.54867	5.32731	4.10594	2.88458	1.66322	8.11123e-05
EAR161y	h[c] + t3c9palmeACP[c] + nadph[c] -> hdeACP[c] + nadp[c]	11.7219	10.6289	9.53598	8.44303	7.29912	6.15178	5.00444	3.8571	2.70976	1.55666	6.08342e-05
EAR180x	h[c] + toctd2eACP[c] + nadh[c] -> nad[c] + ocdcaACP[c]	12.3823	11.2214	10.0606	8.89974	7.7389	6.51249	5.28389	4.05529	2.82669	1.59809	1.98642e-05
EAR180y	h[c] + toctd2eACP[c] + nadph[c] -> nadp[c] + ocdcaACP[c]	11.7219	10.6229	9.52401	8.42508	7.27193	6.11779	4.96365	3.80951	2.65537	1.48047	1.8365e-05
EAR181x	h[c] + t3c11vaceACP[c] + nadh[c] -> nad[c] + octeACP[c]	12.3823	11.2214	10.0606	8.89974	7.7389	6.51249	5.28389	4.05529	2.82669	1.59809	1.98642e-05
EAR181y	h[c] + t3c11vaceACP[c] + nadph[c] -> nadp[c] + octeACP[c]	11.7219	10.6229	9.52401	8.42508	7.27193	6.11779	4.96365	3.80951	2.65537	1.48047	1.8365e-05
EAR40x	h[c] + but2eACP[c] + nadh[c] -> nad[c] + butACP[c]	4.60283	4.17253	3.74223	3.31192	2.88162	2.45132	2.02102	1.59072	1.16042	0.692949	2.21215e-05
EAR40y	h[c] + nadph[c] + but2eACP[c] -> butACP[c] + nadp[c]	4.50841	4.08694	3.66546	3.24399	2.82251	2.40104	1.97957	1.55809	1.13662	0.67447	2.02781e-05
EAR60x	h[c] + thex2eACP[c] + nadh[c] -> nad[c] + hexACP[c]	4.60283	4.17253	3.74223	3.31192	2.88162	2.45132	2.02102	1.59072	1.16042	0.692949	2.21215e-05
EAR60y	h[c] + thex2eACP[c] + nadph[c] -> hexACP[c] + nadp[c]	4.50841	4.08694	3.66546	3.24399	2.82251	2.40104	1.97957	1.55809	1.13662	0.67447	2.02781e-05
EAR80x	h[c] + toct2eACP[c] + nadh[c] -> nad[c] + ocACP[c]	4.60283	4.17253	3.74223	3.31192	2.88162	2.45132	2.02102	1.59072	1.16042	0.692949	2.21215e-05
EAR80y	h[c] + toct2eACP[c] + nadph[c] -> ocACP[c] + nadp[c]	4.50841	4.08694	3.66546	3.24399	2.82251	2.40104	1.97957	1.55809	1.13662	0.67447	2.02781e-05
ECA4OALpp	eca4und[p] + tc_colipa[p] -> udcpdp[p] + h[p] + tc_eca4colipa[p]	0	0	0	0	0	0	0	0	0	0	0
ECAP1pp	2 unagamuf[p] -> udcpdp[p] + h[p] + eca2und[p]	0	0	0	0	0	0	0	0	0	0	0
ECAP2pp	unagamuf[p] + eca2und[p] -> udcpdp[p] + h[p] + eca3und[p]	0	0	0	0	0	0	0	0	0	0	0
ECAP3pp	eca3und[p] + unagamuf[p] -> eca4und[p] + udcpdp[p] + h[p]	0	0	0	0	0	0	0	0	0	0	0
ECAtpp	unagamuf[c] -> unagamuf[p]	0	0	0	0	0	0	0	0	0	0	0
ECOAH1	3hbcoa[c] <=> h2o[c] + b2coa[c]	7.5	6.96315	6.37212	5.78109	5.18454	4.50873	3.82482	3.14091	2.45701	1.7731	0.286921
ECOAH2	3hhcoa[c] <=> hx2coa[c] + h2o[c]	7.5	6.96315	6.37212	5.78109	5.18454	4.50873	3.82482	3.14091	2.45701	1.7731	0.286921
ECOAH3	3hocoa[c] <=> h2o[c] + oc2coa[c]	2.39359	2.22393	2.03582	1.84772	1.65961	1.4715	1.2834	1.09529	0.907184	0.719078	0.28689
ECOAH4	3hdcoa[c] <=> dc2coa[c] + h2o[c]	2.39359	2.22393	2.03582	1.84772	1.65961	1.4715	1.2834	1.09529	0.907184	0.719078	0.28689
ECOAH5	3hddcoa[c] <=> h2o[c] + dd2coa[c]	2.39359	2.22393	2.03582	1.84772	1.65961	1.4715	1.2834	1.09529	0.907184	0.719078	0.28689
ECOAH6	3htdcoa[c] <=> h2o[c] + td2coa[c]	0.398932	0.388288	0.374571	0.360853	0.347135	0.333417	0.3197	0.305982	0.292264	0.278547	0.224149
ECOAH7	3hhdcoa[c] <=> h2o[c] + hdd2coa[c]	0	0.0224148	0.0448296	0.0672443	0.0896591	0.112074	0.134489	0.156903	0.179318	0.201733	0.224148
ECOAH8	3hodcoa[c] <=> od2coa[c] + h2o[c]	0	0	1.33068e-33	-3.90192e-34	0	2.66137e-33	-1.22339e-32	1.94977e-32	6.11693e-33	0	3.59976e-49
EDA	2ddg6p[c] -> g3p[c] + pyr[c]	0	0	0	0	0	0	0	0	0	0	0
EDD	6pgc[c] -> h2o[c] + 2ddg6p[c]	8.58411e-26	0	0	0	0	0	0	0	0	0	0
EDTXS1	ddcaACP[c] + kdo2lipid4[c] -> kdo2lipid4L[c] + ACP[c]	0.398932	0.365873	0.329741	0.293609	0.257476	0.221344	0.185211	0.149079	0.112946	0.0768138	1.11729e-06
EDTXS2	kdo2lipid4L[c] + myrsACP[c] -> lipa[c] + ACP[c]	0.398932	0.365873	0.329741	0.293609	0.257476	0.221344	0.185211	0.149079	0.112946	0.0768138	1.11729e-06
EDTXS3	hdeACP[c] + kdo2lipid4[c] -> kdo2lipid4p[c] + ACP[c]	0	0	0	0	0	0	0	0	0	0	0
EDTXS4	kdo2lipid4p[c] + myrsACP[c] -> lipa_cold[c] + ACP[c]	0	0	0	0	0	0	0	0	0	0	0
EGMEACPR	h[c] + egmeACP[c] + nadph[c] -> gmeACP[c] + nadp[c]	0	1.61225e-07	3.2245e-07	4.83675e-07	6.449e-07	8.06125e-07	9.67349e-07	1.12857e-06	1.2898e-06	1.45102e-06	1.61225e-06
ENLIPAabctex	atp[c] + enlipa[p] + h2o[c] -> h[c] + adp[c] + pi[c] + enlipa[e]	0.398932	0.365873	0.329741	0.293609	0.257476	0.221344	0.185211	0.149079	0.112946	0.0768138	1.11729e-06
ENO	2pg[c] <=> pep[c] + h2o[c]	20	19.8061	19.6122	19.4183	19.2244	19.0304	18.8365	18.6426	18.4487	18.2548	16.6763
ENTCS	3 23dhba[c] + 3 seramp[c] -> 9 h[c] + 6 amp[c] + enter[c]	8.06917	7.3065	6.53867	5.72134	4.904	4.08667	3.26934	2.45201	1.63467	0.817342	1.0139e-05
ENTERES	3 h2o[c] + enter[c] -> 3 h[c] + 3 23dhbzs[c]	8.06917	7.3065	6.53867	5.72134	4.904	4.08667	3.26934	2.45201	1.63467	0.817342	1.0139e-05
EPMEACPR	h[c] + epmeACP[c] + nadph[c] -> pmeACP[c] + nadp[c]	0	1.61225e-07	3.2245e-07	4.83675e-07	6.449e-07	8.06125e-07	9.67349e-07	1.12857e-06	1.2898e-06	1.45102e-06	1.61225e-06
ETHAAL	etha[c] -> nh4[c] + acald[c]	9.2219	8.35028	7.47276	6.53867	5.60458	4.67048	3.73639	2.80229	1.8682	0.934106	1.15875e-05
ETHAt2pp	h[p] + etha[p] -> h[c] + etha[c]	7.59451	6.8767	6.15404	5.38479	4.61553	3.84628	3.07703	2.30777	1.53852	0.769263	9.54262e-06
ETHAtex	etha[e] <=> etha[p]	0	0	0	0	0	0	0	0	0	0	0
ETHSO3abcpp	atp[c] + h2o[c] + ethso3[p] -> h[c] + adp[c] + pi[c] + ethso3[c]	0	0	0	0	0	0	0	0	0	0	0
ETHSO3tex	ethso3[e] <=> ethso3[p]	0	0	0	0	0	0	0	0	0	0	0
ETOHtex	etoh[e] <=> etoh[p]	0	0	0	0	0	0	0	0	0	0	0
ETOHtrpp	etoh[p] <=> etoh[c]	0	0	0	0	0	0	0	0	0	0	0
EX_12ppd__R_e	12ppd__R[e] ->	13.9032	12.6942	11.4853	10.2764	9.06743	7.84916	6.58441	5.30974	4.02281	2.73589	3.74364e-05
EX_12ppd__S_e	12ppd__S[e] ->	13.6893	12.4798	11.2703	10.0608	8.85134	7.63132	6.39894	5.15583	3.90621	2.6155	3.24449e-05
EX_14glucan_e	14glucan[e] ->	0	0	0	0	0	0	0	0	0	0	0
EX_15dap_e	15dap[e] ->	7.61365	6.92933	6.24501	5.5607	4.87638	4.19206	3.50774	2.82342	2.13911	1.24547	1.545e-05
EX_23camp_e	23camp[e] ->	0	0	0	0	0	0	0	0	0	0	0
EX_23ccmp_e	23ccmp[e] ->	0	0	0	0	0	0	0	0	0	0	0
EX_23cgmp_e	23cgmp[e] ->	0	0	0	0	0	0	0	0	0	0	0
EX_23cump_e	23cump[e] ->	0	0	0	0	0	0	0	0	0	0	0
EX_23dappa_e	23dappa[e] ->	0	0	0	0	0	0	0	0	0	0	0
EX_26dap__M_e	26dap__M[e] ->	0	0	0	0	0	0	0	0	0	0	0
EX_2ddglcn_e	2ddglcn[e] ->	0	0	0	0	0	0	0	0	0	0	0
EX_2dglc_e	2dglc[e] ->	0	0	0	0	0	0	0	0	0	0	0
EX_34dhpac_e	34dhpac[e] ->	0	0	0	0	0	0	0	0	0	0	0
EX_3amp_e	3amp[e] ->	0	0	0	0	0	0	0	0	0	0	0
EX_3cmp_e	3cmp[e] ->	0	0	0	0	0	0	0	0	0	0	0
EX_3gmp_e	3gmp[e] ->	0	0	0	0	0	0	0	0	0	0	0
EX_3hcinnm_e	3hcinnm[e] ->	0	0	0	0	0	0	0	0	0	0	0
EX_3hphac_e	3hphac[e] ->	0	0	0	0	0	0	0	0	0	0	0
EX_3hpp_e	3hpp[e] ->	9.45349	8.50815	7.5628	6.61745	5.6721	4.72675	3.7814	2.83606	1.89071	0.94536	1.17271e-05
EX_3hpppn_e	3hpppn[e] ->	0	0	0	0	0	0	0	0	0	0	0
EX_3ump_e	3ump[e] ->	0	0	0	0	0	0	0	0	0	0	0
EX_4abut_e	4abut[e] ->	11.8057	10.8784	9.95121	9.02399	8.09676	7.14469	6.05446	4.87331	3.69216	2.511	3.97285e-05
EX_4abzglu_e	4abzglu[e] ->	4.43522	4.04604	3.65687	3.26769	2.87851	2.48933	2.09365	1.69042	1.2872	0.739073	9.16811e-06
EX_4hoxpacd_e	4hoxpacd[e] ->	0	0	0	0	0	0	0	0	0	0	0
EX_4hphac_e	4hphac[e] ->	0	0	0	0	0	0	0	0	0	0	0
EX_5dglcn_e	5dglcn[e] ->	1.30388e-25	0	0	0	0	0	0	0	0	0	0
EX_5mtr_e	5mtr[e] ->	2.64324	2.40707	2.17091	1.93474	1.69857	1.46241	1.22624	0.987741	0.669682	0.334843	4.15369e-06
EX_ac_e	ac[e] ->	28.8331	26.5685	24.3039	22.0394	19.7411	17.4173	14.9947	12.5722	9.98249	6.78901	3.59482
EX_acac_e	acac[e] ->	0	0	0	0	0	0	0	0	0	0	0
EX_acald_e	acald[e] ->	23.624	21.686	19.7479	17.8099	15.8719	13.9	11.6309	9.36188	7.09282	4.82377	0.000114511
EX_acgal_e	acgal[e] ->	0	0	0	0	0	0	0	0	0	0	0
EX_acgal1p_e	acgal1p[e] ->	0	0	0	0	0	0	0	0	0	0	0
EX_acgam_e	acgam[e] ->	0	0	0	0	0	0	0	0	0	0	0
EX_acgam1p_e	acgam1p[e] ->	0	0	0	0	0	0	0	0	0	0	0
EX_acmana_e	acmana[e] ->	0	0	0	0	0	0	0	0	0	0	0
EX_acmum_e	acmum[e] ->	0	0	0	0	0	0	0	0	0	0	0
EX_acnam_e	acnam[e] ->	0	0	0	0	0	0	0	0	0	0	0
EX_acser_e	acser[e] ->	11.812	10.8396	9.86713	8.8947	7.92226	6.94445	5.81547	4.68094	3.54641	2.41188	3.1913e-05
EX_ade_e	ade[e] ->	6.54319	5.91035	5.2775	4.64466	4.00726	3.33963	2.672	2.00437	1.33674	0.669109	8.88902e-06
EX_adn_e	adn[e] ->	0	0	0	0	0	0	0	0	0	0	0
EX_adocbl_e	adocbl[e] ->	0	0	0	0	0	0	0	0	0	0	0
EX_ag_e	ag[e] ->	0	0	0	0	0	0	0	0	0	0	0
EX_agm_e	agm[e] ->	8.27	7.52669	6.78338	6.04007	5.29676	4.55344	3.75876	2.81907	1.87939	0.939699	1.16569e-05
EX_akg_e	akg[e] ->	12.5993	11.6098	10.6202	9.63064	8.64108	7.65152	6.64155	5.4731	4.14657	2.82005	4.42431e-05
EX_ala__D_e	ala__D[e] ->	4.23441	3.86118	3.48351	3.10287	2.72224	2.3416	1.96097	1.58033	1.1997	0.694219	7.48729e-05
EX_ala__L_e	ala__L[e] ->	19.9858	18.1895	16.3932	14.5968	12.8005	11.0042	9.20782	7.41149	5.61515	3.81882	6.48898e-05
EX_ala_B_e	ala_B[e] ->	0	0	0	0	0	0	0	0	0	0	0
EX_alaala_e	alaala[e] ->	2.1172	1.93014	1.74087	1.55011	1.35934	1.16858	0.977822	0.787061	0.596299	0.342641	4.25042e-06
EX_all__D_e	all__D[e] ->	0	0	0	0	0	0	0	0	0	0	0
EX_alltn_e	alltn[e] ->	6.11091	5.57488	5.03885	4.47577	3.88533	3.29488	2.67783	2.02937	1.35298	0.67658	8.88902e-06
EX_amp_e	amp[e] ->	0	0	0	0	0	0	0	0	0	0	0
EX_anhgm_e	anhgm[e] ->	2.65777	2.42294	2.18812	1.95329	1.71847	1.48039	1.24132	0.999302	0.757099	0.394296	4.89119e-06
EX_arab__D_e	arab__D[e] ->	10.9014	9.95343	9.0055	8.0413	7.07458	6.10786	5.14114	4.16843	3.17412	2.165	2.83499e-05
EX_arab__L_e	arab__L[e] ->	0	0	0	0	0	0	0	0	0	0	0
EX_arbt_e	arbt[e] ->	0	0	0	0	0	0	0	0	0	0	0
EX_arbtn_e	arbtn[e] ->	0	0	0	0	0	0	0	0	0	0	0
EX_arbtn_fe3_e	arbtn_fe3[e] ->	0	0	0	0	0	0	0	0	0	0	0
EX_arg__L_e	arg__L[e] ->	8.19932	7.46236	6.7254	5.98844	5.25148	4.51453	3.67084	2.75313	1.83542	0.917718	1.13842e-05
EX_ascb__L_e	ascb__L[e] ->	0	0	0	0	0	0	0	0	0	0	0
EX_asn__L_e	asn__L[e] ->	15.7473	14.3655	12.9729	11.5616	10.1503	8.73905	7.32777	5.91648	4.02381	2.01192	2.49576e-05
EX_aso3_e	aso3[e] ->	0	0	0	0	0	0	0	0	0	0	0
EX_asp__L_e	asp__L[e] ->	17.6156	16.0699	14.5242	12.9784	11.4327	9.8513	8.26039	6.66949	5.07858	3.1386	3.89339e-05
EX_btn_e	btn[e] ->	0	0	0	0	0	0	0	0	0	0	0
EX_but_e	but[e] ->	0	0	0	0	0	0	0	0	0	0	0
EX_butso3_e	butso3[e] ->	0	0	0	0	0	0	0	0	0	0	0
EX_ca2_e	ca2[e] <=>	0	-0.000419588	-0.000839176	-0.00125876	-0.00167835	-0.00209794	-0.00251753	-0.00293711	-0.0033567	-0.00377629	-0.00419588
EX_cbi_e	cbi[e] ->	0	0	0	0	0	0	0	0	0	0	0
EX_cbl1_e	cbl1[e] ->	0	0	0	0	0	0	0	0	0	0	0
EX_cd2_e	cd2[e] ->	0	0	0	0	0	0	0	0	0	0	0
EX_cellb_e	cellb[e] ->	0	0	0	0	0	0	0	0	0	0	0
EX_cgly_e	cgly[e] ->	6.15402	5.56676	4.9795	4.3913	3.7805	3.15386	2.52416	1.89447	1.26477	0.635076	8.31921e-06
EX_ch4_e	ch4[e] ->	0	0	0	0	0	0	0	0	0	0	0
EX_chol_e	chol[e] ->	0	0	0	0	0	0	0	0	0	0	0
EX_chtbs_e	chtbs[e] ->	0	0	0	0	0	0	0	0	0	0	0
EX_cit_e	cit[e] ->	11.4452	10.5463	9.64736	8.74844	7.84953	6.8585	5.73994	4.62015	3.50036	2.38056	2.99491e-05
EX_cl_e	cl[e] <=>	0	-0.000419588	-0.000839176	-0.00125876	-0.00167835	-0.00209794	-0.00251753	-0.00293711	-0.0033567	-0.00377629	-0.00419588
EX_cm_e	cm[e] ->	0	0	0	0	0	0	0	0	0	0	0
EX_cmp_e	cmp[e] ->	0	0	0	0	0	0	0	0	0	0	0
EX_co2_e	co2[e] <=>	52.9092	49.7617	46.6142	43.4666	40.3191	37.1716	34.0241	30.8766	27.729	24.5815	19.7222
EX_cobalt2_e	cobalt2[e] <=>	0	-2.01531e-06	-4.03062e-06	-6.04593e-06	-8.06125e-06	-1.00766e-05	-1.20919e-05	-1.41072e-05	-1.61225e-05	-1.81378e-05	-2.01531e-05
EX_cpgn_e	cpgn[e] ->	0	0	0	0	0	0	0	0	0	0	0
EX_cpgn_un_e	cpgn_un[e] ->	0	0	0	0	0	0	0	0	0	0	0
EX_crn__D_e	crn__D[e] ->	0	0	0	0	0	0	0	0	0	0	0
EX_crn_e	crn[e] ->	0	0	0	0	0	0	0	0	0	0	0
EX_cs1_e	cs1[e] ->	0	0	0	0	0	0	0	0	0	0	0
EX_csn_e	csn[e] ->	0	0	0	0	0	0	0	0	0	0	0
EX_cu_e	cu[e] ->	0	0	0	0	0	0	0	0	0	0	0
EX_cu2_e	cu2[e] <=>	0	-5.71542e-05	-0.000114308	-0.000171463	-0.000228617	-0.000285771	-0.000342925	-0.00040008	-0.000457234	-0.000514388	-0.000571542
EX_cyan_e	cyan[e] ->	0	0	0	0	0	0	0	0	0	0	0
EX_cynt_e	cynt[e] ->	0	0	0	0	0	0	0	0	0	0	0
EX_cys__D_e	cys__D[e] ->	0	0	0	0	0	0	0	0	0	0	0
EX_cys__L_e	cys__L[e] ->	9.5932	8.73096	7.86872	6.99679	5.99725	4.99771	3.99817	2.99863	1.99909	0.999553	1.23993e-05
EX_cytd_e	cytd[e] ->	0	0	0	0	0	0	0	0	0	0	0
EX_dad_2_e	dad_2[e] ->	0	0	0	0	0	0	0	0	0	0	0
EX_damp_e	damp[e] ->	0	0	0	0	0	0	0	0	0	0	0
EX_dca_e	dca[e] ->	0	0	0	0	0	0	0	0	0	0	0
EX_dcmp_e	dcmp[e] ->	0	0	0	0	0	0	0	0	0	0	0
EX_dcyt_e	dcyt[e] ->	0	0	0	0	0	0	0	0	0	0	0
EX_ddca_e	ddca[e] ->	0	0	0	0	0	0	0	0	0	0	0
EX_dgmp_e	dgmp[e] ->	0	0	0	0	0	0	0	0	0	0	0
EX_dgsn_e	dgsn[e] ->	0	0	0	0	0	0	0	0	0	0	0
EX_dha_e	dha[e] ->	18.1695	16.6477	15.1258	13.5719	12.0179	10.464	8.85957	7.19259	5.47691	3.74088	5.72557e-05
EX_dhps_e	dhps[e] ->	0	0	0	0	0	0	0	0	0	0	0
EX_dimp_e	dimp[e] ->	0	0	0	0	0	0	0	0	0	0	0
EX_din_e	din[e] ->	0	0	0	0	0	0	0	0	0	0	0
EX_dms_e	dms[e] ->	0	0	0	0	0	0	0	0	0	0	0
EX_dmso_e	dmso[e] ->	0	0	0	0	0	0	0	0	0	0	0
EX_dopa_e	dopa[e] ->	0	0	0	0	0	0	0	0	0	0	0
EX_doxrbcn_e	doxrbcn[e] ->	0	0	0	0	0	0	0	0	0	0	0
EX_dtmp_e	dtmp[e] ->	0	0	0	0	0	0	0	0	0	0	0
EX_dump_e	dump[e] ->	0	0	0	0	0	0	0	0	0	0	0
EX_duri_e	duri[e] ->	0	0	0	0	0	0	0	0	0	0	0
EX_dxylnt_e	dxylnt[e] ->	0	0	0	0	0	0	0	0	0	0	0
EX_enlipa_e	enlipa[e] ->	0.398932	0.365873	0.329741	0.293609	0.257476	0.221344	0.185211	0.149079	0.112946	0.0768138	1.11729e-06
EX_enter_e	enter[e] ->	1.66276	1.51585	1.36894	1.22203	1.07512	0.928205	0.780169	0.605532	0.419282	0.212642	2.6378e-06
EX_etha_e	etha[e] ->	7.23171	6.50854	5.78537	5.0622	4.33903	3.61586	2.89269	2.16952	1.44635	0.723179	8.97094e-06
EX_ethso3_e	ethso3[e] ->	0	0	0	0	0	0	0	0	0	0	0
EX_etoh_e	etoh[e] ->	20	18.8352	17.486	15.57	13.6539	11.7378	9.82168	7.90559	5.9895	4.07341	0.00010815
EX_f6p_e	f6p[e] ->	0	0	0	0	0	0	0	0	0	0	0
EX_fad_e	fad[e] ->	1.70653	1.54354	1.38055	1.21756	1.05457	0.889044	0.717429	0.539479	0.359653	0.179828	2.23074e-06
EX_fald_e	fald[e] ->	0	0	0	0	0	0	0	0	0	0	0
EX_fe2_e	fe2[e] <=>	61.8541	55.8434	49.8327	43.822	37.8113	31.8006	25.6176	19.2118	12.8061	6.40029	-0.00655798
EX_fe3_e	fe3[e] <=>	72	71.9994	71.9987	66.0405	58.1784	50.3163	41.9169	32.7648	23.2481	11.6238	-0.00499642
EX_fe3dcit_e	fe3dcit[e] ->	5.7226	5.27314	4.82368	4.37422	3.92476	3.42925	2.86997	2.31007	1.75018	1.19028	1.49746e-05
EX_fe3dhbzs_e	fe3dhbzs[e] ->	0	0	0	0	0	0	0	0	0	0	0
EX_fe3hox_e	fe3hox[e] ->	0	0	0	0	0	0	0	0	0	0	0
EX_fe3hox_un_e	fe3hox_un[e] ->	0	0	0	0	0	0	0	0	0	0	0
EX_fecrm_e	fecrm[e] ->	0	0	0	0	0	0	0	0	0	0	0
EX_fecrm_un_e	fecrm_un[e] ->	0	0	0	0	0	0	0	0	0	0	0
EX_feenter_e	feenter[e] ->	1.66276	1.51585	1.36894	1.22203	1.07512	0.928205	0.780169	0.605532	0.419282	0.212642	2.6378e-06
EX_feoxam_e	feoxam[e] ->	0	0	0	0	0	0	0	0	0	0	0
EX_feoxam_un_e	feoxam_un[e] ->	0	0	0	0	0	0	0	0	0	0	0
EX_fmn_e	fmn[e] ->	2.66485	2.42945	2.19405	1.94428	1.69015	1.43407	1.16367	0.882517	0.588851	0.294427	3.65233e-06
EX_for_e	for[e] ->	99.932	91.1345	82.3371	73.5396	64.7421	55.9447	47.1472	38.3497	29.5523	19.5313	0.00236676
EX_fru_e	fru[e] ->	0	0	0	0	0	0	0	0	0	0	0
EX_frulys_e	frulys[e] ->	0	0	0	0	0	0	0	0	0	0	0
EX_fruur_e	fruur[e] ->	0	0	0	0	0	0	0	0	0	0	0
EX_fuc__L_e	fuc__L[e] ->	0	0	0	0	0	0	0	0	0	0	0
EX_fum_e	fum[e] ->	0	0	0	0	0	0	0	0	0	0	0
EX_fusa_e	fusa[e] ->	0	0	0	0	0	0	0	0	0	0	0
EX_g1p_e	g1p[e] ->	0	0	0	0	0	0	0	0	0	0	0
EX_g3pc_e	g3pc[e] ->	0	0	0	0	0	0	0	0	0	0	0
EX_g3pe_e	g3pe[e] ->	5.61455	5.07816	4.53842	3.98006	3.41148	2.8429	2.27432	1.70574	1.13717	0.568586	7.05324e-06
EX_g3pg_e	g3pg[e] ->	5.30454	4.79758	4.27015	3.73638	3.20261	2.66885	2.13508	1.60131	1.06754	0.533775	6.62141e-06
EX_g3pi_e	g3pi[e] ->	0	0	0	0	0	0	0	0	0	0	0
EX_g3ps_e	g3ps[e] ->	0	0	0	0	0	0	0	0	0	0	0
EX_g6p_e	g6p[e] ->	0	0	0	0	0	0	0	0	0	0	0
EX_gal_bD_e	gal_bD[e] ->	0	0	0	0	0	0	0	0	0	0	0
EX_gal_e	gal[e] ->	0	0	0	0	0	0	0	0	0	0	0
EX_gal1p_e	gal1p[e] ->	0	0	0	0	0	0	0	0	0	0	0
EX_galct__D_e	galct__D[e] ->	0	0	0	0	0	0	0	0	0	0	0
EX_galctn__D_e	galctn__D[e] ->	0	0	0	0	0	0	0	0	0	0	0
EX_galctn__L_e	galctn__L[e] ->	0	0	0	0	0	0	0	0	0	0	0
EX_galt_e	galt[e] ->	0	0	0	0	0	0	0	0	0	0	0
EX_galur_e	galur[e] ->	0	0	0	0	0	0	0	0	0	0	0
EX_gam_e	gam[e] ->	0	0	0	0	0	0	0	0	0	0	0
EX_gam6p_e	gam6p[e] ->	0	0	0	0	0	0	0	0	0	0	0
EX_gbbtn_e	gbbtn[e] ->	0	0	0	0	0	0	0	0	0	0	0
EX_gdp_e	gdp[e] ->	0	0	0	0	0	0	0	0	0	0	0
EX_glc__D_e	glc__D[e] <=>	-10	-10	-10	-10	-10	-10	-10	-10	-10	-10	-10
EX_glcn_e	glcn[e] ->	1.03299e-25	0	0	0	0	0	0	0	0	0	0
EX_glcr_e	glcr[e] ->	0	0	0	0	0	0	0	0	0	0	0
EX_glcur_e	glcur[e] ->	0	0	0	0	0	0	0	0	0	0	0
EX_glcur1p_e	glcur1p[e] ->	0	0	0	0	0	0	0	0	0	0	0
EX_gln__L_e	gln__L[e] ->	0	0	0	0	0	0	0	0	0	0	0
EX_glu__L_e	glu__L[e] ->	11.7134	10.7935	9.87347	8.95349	8.0335	7.07853	5.97264	4.80745	3.64226	2.47707	3.67301e-05
EX_glx_e	glx[e] ->	26.927	24.9498	22.9726	20.9954	19.0182	17.0411	15.0523	12.9067	10.3899	6.03576	7.48729e-05
EX_gly_e	gly[e] ->	25.5471	23.4183	21.2894	19.1606	17.0318	14.8459	12.5831	9.98448	7.26819	3.95335	7.78678e-05
EX_glyald_e	glyald[e] ->	17.4422	15.9255	14.4088	12.8849	11.3359	9.78686	8.23785	6.66949	5.07858	3.1386	3.89339e-05
EX_glyb_e	glyb[e] ->	0	0	0	0	0	0	0	0	0	0	0
EX_glyc__R_e	glyc__R[e] ->	20.5106	18.9255	17.1385	15.3008	13.4614	11.6219	9.78245	7.94299	6.07222	3.82755	4.74804e-05
EX_glyc_e	glyc[e] ->	15.4729	14.1275	12.782	11.4365	10.0911	8.71643	7.32777	5.91648	4.49212	3.05505	3.81705e-05
EX_glyc2p_e	glyc2p[e] ->	0	0	0	0	0	0	0	0	0	0	0
EX_glyc3p_e	glyc3p[e] ->	7.58106	6.82296	6.06485	5.30675	4.54864	3.79054	3.03243	2.27433	1.51622	0.758115	9.40432e-06
EX_glyclt_e	glyclt[e] ->	0	0	0	0	0	0	0	0	0	0	0
EX_gmp_e	gmp[e] ->	0	0	0	0	0	0	0	0	0	0	0
EX_gsn_e	gsn[e] ->	4.65695	4.21214	3.76733	3.32252	2.86942	2.41177	1.94602	1.45978	0.973534	0.487292	6.34792e-06
EX_gthox_e	gthox[e] ->	0	0	0	0	0	0	0	0	0	0	0
EX_gthrd_e	gthrd[e] ->	4.36689	3.98156	3.59115	3.20075	2.81034	2.41993	2.02851	1.56199	1.04281	0.523622	6.78291e-06
EX_gtp_e	gtp[e] ->	0	0	0	0	0	0	0	0	0	0	0
EX_gua_e	gua[e] ->	6.14794	5.56699	4.9843	4.38661	3.78892	3.19028	2.5525	1.91472	1.27694	0.639158	8.46389e-06
EX_h_e	h[e] <=>	101.702	93.442	85.1817	76.9215	68.6612	60.401	52.1408	43.8805	35.6203	26.6555	11.0095
EX_h2_e	h2[e] ->	0	0	0	0	0	0	0	0	0	0	0
EX_h2o_e	h2o[e] <=>	69.556	66.8444	64.1329	61.4213	58.7097	55.9981	53.2866	50.5417	47.7775	44.4816	40.8638
EX_h2o2_e	h2o2[e] ->	0	0	0	0	0	0	0	0	0	0	0
EX_h2s_e	h2s[e] ->	16.3467	14.712	13.0773	11.4427	9.80801	8.17334	6.53868	4.90401	3.26935	1.63468	2.02781e-05
EX_halipa_e	halipa[e] ->	0	0	0	0	0	0	0	0	0	0	0
EX_hdca_e	hdca[e] ->	0	0	0	0	0	0	0	0	0	0	0
EX_hdcea_e	hdcea[e] ->	0	0	0	0	0	0	0	0	0	0	0
EX_hg2_e	hg2[e] ->	0	0	0	0	0	0	0	0	0	0	0
EX_his__L_e	his__L[e] ->	7.34822	6.6462	5.94419	5.24081	4.52524	3.80966	3.07771	2.32295	1.54864	0.774324	9.6054e-06
EX_hom__L_e	hom__L[e] ->	12.7184	11.5821	10.4457	9.30936	8.173	7.03664	5.89301	4.74335	3.5937	1.86821	2.31749e-05
EX_hxa_e	hxa[e] ->	7.5	6.93447	6.31475	5.69502	5.06979	4.36529	3.65269	2.94009	2.2275	1.5149	3.74364e-05
EX_hxan_e	hxan[e] ->	7.27701	6.57303	5.86905	5.16507	4.46109	3.71868	2.97494	2.23121	1.48748	0.743743	9.22604e-06
EX_idon__L_e	idon__L[e] ->	1.35715e-25	0	0	0	0	0	0	0	0	0	0
EX_ile__L_e	ile__L[e] ->	7.10607	6.46738	5.82868	5.18998	4.55129	3.91259	3.27389	2.6352	1.9965	1.16244	1.442e-05
EX_imp_CAP_e	imp_CAP[e] ->	4.88267	4.45127	4.01987	3.58846	3.15706	2.72566	2.29425	1.85264	1.40868	0.791242	9.81527e-06
EX_imp_e	imp[e] ->	0	0	0	0	0	0	0	0	0	0	0
EX_indole_e	indole[e] ->	5.28741	4.82024	4.35308	3.88592	3.41876	2.95159	2.48443	2.01727	1.48334	0.761795	9.44997e-06
EX_inost_e	inost[e] ->	0	0	0	0	0	0	0	0	0	0	0
EX_ins_e	ins[e] ->	5.14157	4.65037	4.15917	3.66797	3.17677	2.67495	2.16325	1.63657	1.09105	0.545526	6.76719e-06
EX_isetac_e	isetac[e] ->	0	0	0	0	0	0	0	0	0	0	0
EX_k_e	k[e] <=>	0	-0.0157347	-0.0314695	-0.0472042	-0.062939	-0.0786737	-0.0944085	-0.110143	-0.125878	-0.141613	-0.157347
EX_lac__D_e	lac__D[e] ->	20	18.8352	17.486	15.57	13.6539	11.7378	9.82168	7.90559	5.9895	4.07341	0.00010815
EX_lac__L_e	lac__L[e] ->	16.9376	15.4411	13.9446	12.4481	10.9517	9.45516	7.95867	6.43553	4.90045	2.70569	3.35637e-05
EX_LalaDglu_e	LalaDglu[e] ->	0	0	0	0	0	0	0	0	0	0	0
EX_LalaDgluMdap_e	LalaDgluMdap[e] ->	1.57194	1.43149	1.29104	1.15049	1.00891	0.867323	0.72574	0.584157	0.442574	0.250287	3.10478e-06
EX_LalaDgluMdapDala_e	LalaDgluMdapDala[e] ->	1.45732	1.32689	1.19585	1.06481	0.933775	0.802735	0.671695	0.540656	0.409616	0.237413	2.94507e-06
EX_LalaLglu_e	LalaLglu[e] ->	0	0	0	0	0	0	0	0	0	0	0
EX_lcts_e	lcts[e] ->	0	0	0	0	0	0	0	0	0	0	0
EX_leu__L_e	leu__L[e] ->	7.54957	6.94851	6.34744	5.72833	5.10051	4.40166	3.68313	2.9646	2.24606	1.52753	2.59559e-05
EX_lipoate_e	lipoate[e] ->	0	0	0	0	0	0	0	0	0	0	0
EX_lys__L_e	lys__L[e] ->	7.61365	6.92933	6.24501	5.5607	4.87638	4.19206	3.50774	2.82342	2.13911	1.24547	1.545e-05
EX_lyx__L_e	lyx__L[e] ->	0	0	0	0	0	0	0	0	0	0	0
EX_mal__D_e	mal__D[e] ->	0	0	0	0	0	0	0	0	0	0	0
EX_mal__L_e	mal__L[e] ->	18.2337	16.6337	15.0338	13.4338	11.8339	10.223	8.57211	6.92117	5.27023	3.59418	4.63499e-05
EX_malt_e	malt[e] ->	0	0	0	0	0	0	0	0	0	0	0
EX_malthx_e	malthx[e] ->	0	0	0	0	0	0	0	0	0	0	0
EX_maltpt_e	maltpt[e] ->	0	0	0	0	0	0	0	0	0	0	0
EX_malttr_e	malttr[e] ->	0	0	0	0	0	0	0	0	0	0	0
EX_maltttr_e	maltttr[e] ->	0	0	0	0	0	0	0	0	0	0	0
EX_man_e	man[e] ->	0	0	0	0	0	0	0	0	0	0	0
EX_man6p_e	man6p[e] ->	0	0	0	0	0	0	0	0	0	0	0
EX_manglyc_e	manglyc[e] ->	0	0	0	0	0	0	0	0	0	0	0
EX_melib_e	melib[e] ->	0	0	0	0	0	0	0	0	0	0	0
EX_meoh_e	meoh[e] ->	0	1.61225e-07	3.2245e-07	4.83675e-07	6.449e-07	8.06125e-07	9.67349e-07	1.12857e-06	1.2898e-06	1.45102e-06	1.61225e-06
EX_mepn_e	mepn[e] ->	0	0	0	0	0	0	0	0	0	0	0
EX_met__D_e	met__D[e] ->	0	0	0	0	0	0	0	0	0	0	0
EX_met__L_e	met__L[e] ->	5.74381	5.23062	4.71742	4.19924	3.61429	3.02934	2.44246	1.83185	1.22124	0.610622	7.57469e-06
EX_metglcur_e	metglcur[e] ->	0	0	0	0	0	0	0	0	0	0	0
EX_metsox_R__L_e	metsox_R__L[e] ->	0	0	0	0	0	0	0	0	0	0	0
EX_metsox_S__L_e	metsox_S__L[e] ->	0	0	0	0	0	0	0	0	0	0	0
EX_mg2_e	mg2[e] <=>	-1.46414e-25	-0.000699313	-0.00139863	-0.00209794	-0.00279725	-0.00349657	-0.00419588	-0.00489519	-0.0055945	-0.00629382	-0.00699313
EX_mincyc_e	mincyc[e] ->	0	0	0	0	0	0	0	0	0	0	0
EX_minohp_e	minohp[e] ->	0	0	0	0	0	0	0	0	0	0	0
EX_mmet_e	mmet[e] ->	0	0	0	0	0	0	0	0	0	0	0
EX_mn2_e	mn2[e] <=>	0	-5.57032e-05	-0.000111406	-0.00016711	-0.000222813	-0.000278516	-0.000334219	-0.000389922	-0.000445626	-0.000501329	-0.000557032
EX_mnl_e	mnl[e] ->	0	0	0	0	0	0	0	0	0	0	0
EX_mobd_e	mobd[e] <=>	0	-5.64287e-07	-1.12857e-06	-1.69286e-06	-2.25715e-06	-2.82144e-06	-3.38572e-06	-3.95001e-06	-4.5143e-06	-5.07858e-06	-5.64287e-06
EX_mso3_e	mso3[e] ->	0	0	0	0	0	0	0	0	0	0	0
EX_mththf_e	mththf[e] ->	7.00148e-29	3.61144e-05	7.22288e-05	0.000108343	0.000144458	0.000180572	0.000216686	0.000252801	0.000288915	0.000325029	0.000361144
EX_n2o_e	n2o[e] ->	0	0	0	0	0	0	0	0	0	0	0
EX_na1_e	na1[e] <=>	0	0	0	0	0	0	0	0	0	4.33681e-19	0
EX_nac_e	nac[e] ->	0	0	0	0	0	0	0	0	0	0	0
EX_nh4_e	nh4[e] <=>	2.72029e-13	-0.870545	-1.74109	-2.61163	-3.48218	-4.35272	-5.22327	-6.09381	-6.96436	-7.8349	-8.70545
EX_ni2_e	ni2[e] <=>	0	-2.60378e-05	-5.20756e-05	-7.81135e-05	-0.000104151	-0.000130189	-0.000156227	-0.000182265	-0.000208303	-0.00023434	-0.000260378
EX_nmn_e	nmn[e] ->	0	0	0	0	0	0	0	0	0	0	0
EX_no_e	no[e] ->	0	0	0	0	0	0	0	0	0	0	0
EX_no2_e	no2[e] ->	0	0	0	0	0	0	0	0	0	0	0
EX_no3_e	no3[e] ->	0	0	0	0	0	0	0	0	0	0	0
EX_novbcn_e	novbcn[e] ->	0	0	0	0	0	0	0	0	0	0	0
EX_o2_e	o2[e] <=>	-18	-18	-18	-18	-18	-18	-18	-18	-18	-18	-18
EX_o2s_e	o2s[e] ->	0	0	0	0	0	0	0	0	0	0	0
EX_ocdca_e	ocdca[e] ->	0	0	0	0	0	0	0	0	0	0	0
EX_ocdcea_e	ocdcea[e] ->	0	0	0	0	0	0	0	0	0	0	0
EX_octa_e	octa[e] ->	0	0	0	0	0	0	0	0	0	0	0
EX_orn_e	orn[e] ->	9.49822	8.64451	7.79081	6.93711	6.0834	5.2297	4.376	3.52229	2.66859	1.46663	1.81934e-05
EX_orot_e	orot[e] ->	0	0	0	0	0	0	0	0	0	0	0
EX_pacald_e	pacald[e] ->	0	0	0	0	0	0	0	0	0	0	0
EX_peamn_e	peamn[e] ->	0	0	0	0	0	0	0	0	0	0	0
EX_phe__L_e	phe__L[e] ->	5.29675	4.82876	4.36077	3.89278	3.4248	2.95681	2.48882	2.0155	1.53474	0.972705	1.20663e-05
EX_pheme_e	pheme[e] ->	1.30149	1.19927	1.09283	0.973122	0.853366	0.733611	0.613855	0.494099	0.367085	0.183544	2.27684e-06
EX_pi_e	pi[e] <=>	-4.77309e-15	-0.0777149	-0.15543	-0.233145	-0.31086	-0.388574	-0.466289	-0.544004	-0.621719	-0.699434	-0.777149
EX_pnto__R_e	pnto__R[e] ->	0	0	0	0	0	0	0	0	0	0	0
EX_ppa_e	ppa[e] ->	0	0	0	0	0	0	0	0	0	0	0
EX_ppal_e	ppal[e] ->	0	0	0	0	0	0	0	0	0	0	0
EX_pppn_e	pppn[e] ->	0	0	0	0	0	0	0	0	0	0	0
EX_ppt_e	ppt[e] ->	0	0	0	0	0	0	0	0	0	0	0
EX_pro__L_e	pro__L[e] ->	0	0	0	0	0	0	0	0	0	0	0
EX_progly_e	progly[e] ->	0	0	0	0	0	0	0	0	0	0	0
EX_psclys_e	psclys[e] ->	0	0	0	0	0	0	0	0	0	0	0
EX_pser__L_e	pser__L[e] ->	0	0	0	0	0	0	0	0	0	0	0
EX_ptrc_e	ptrc[e] ->	9.5932	8.73096	7.86872	7.00648	6.14424	5.282	4.41976	3.55751	2.69527	1.52359	1.88999e-05
EX_pydam_e	pydam[e] ->	0	0	0	0	0	0	0	0	0	0	0
EX_pydx_e	pydx[e] ->	0	0	0	0	0	0	0	0	0	0	0
EX_pydxn_e	pydxn[e] ->	0	0	0	0	0	0	0	0	0	0	0
EX_pyr_e	pyr[e] ->	23.1638	21.3369	19.51	17.6831	15.8563	13.9	11.6309	9.36188	7.09282	4.82377	0.000114511
EX_quin_e	quin[e] ->	0	0	0	0	0	0	0	0	0	0	0
EX_r5p_e	r5p[e] ->	0	0	0	0	0	0	0	0	0	0	0
EX_rfamp_e	rfamp[e] ->	0	0	0	0	0	0	0	0	0	0	0
EX_rib__D_e	rib__D[e] ->	0	0	0	0	0	0	0	0	0	0	0
EX_rmn_e	rmn[e] ->	0	0	0	0	0	0	0	0	0	0	0
EX_sbt__D_e	sbt__D[e] ->	0	0	0	0	0	0	0	0	0	0	0
EX_sel_e	sel[e] <=>	0	0	0	0	0	0	0	0	0	0	0
EX_ser__D_e	ser__D[e] ->	0	0	0	0	0	0	0	0	0	0	0
EX_ser__L_e	ser__L[e] ->	20.2841	18.5906	16.7905	14.9885	13.1866	11.3847	9.58281	7.78089	5.94302	3.48733	4.32599e-05
EX_skm_e	skm[e] ->	0	0	0	0	0	0	0	0	0	0	0
EX_slnt_e	slnt[e] <=>	0	0	0	0	0	0	0	0	0	0	0
EX_so2_e	so2[e] ->	0	0	0	0	0	0	0	0	0	0	0
EX_so3_e	so3[e] ->	0	0	0	0	0	0	0	0	0	0	0
EX_so4_e	so4[e] <=>	0	-0.0203001	-0.0406003	-0.0609004	-0.0812006	-0.101501	-0.121801	-0.142101	-0.162401	-0.182701	-0.203001
EX_spmd_e	spmd[e] ->	2.64324	2.40707	2.17091	1.93474	1.69857	1.46241	1.22624	0.987741	0.669682	0.334843	4.15369e-06
EX_sq_e	sq[e] ->	0	0	0	0	0	0	0	0	0	0	0
EX_succ_e	succ[e] ->	17.038	15.543	14.048	12.5529	11.0407	9.50564	7.97055	6.43547	4.90039	3.33279	6.27966e-05
EX_sucr_e	sucr[e] ->	0	0	0	0	0	0	0	0	0	0	0
EX_sulfac_e	sulfac[e] ->	0	0	0	0	0	0	0	0	0	0	0
EX_tartr__D_e	tartr__D[e] ->	0	0	0	0	0	0	0	0	0	0	0
EX_tartr__L_e	tartr__L[e] ->	0	0	0	0	0	0	0	0	0	0	0
EX_taur_e	taur[e] ->	0	0	0	0	0	0	0	0	0	0	0
EX_tc_acolipa_e	tc_acolipa[e] ->	0	0	0	0	0	0	0	0	0	0	0
EX_tc_colipa_e	tc_colipa[e] ->	0	0	0	0	0	0	0	0	0	0	0
EX_tc_colipap_e	tc_colipap[e] ->	0	0	0	0	0	0	0	0	0	0	0
EX_tc_eca4colipa_e	tc_eca4colipa[e] ->	0	0	0	0	0	0	0	0	0	0	0
EX_tc_hacolipa_e	tc_hacolipa[e] ->	0	0	0	0	0	0	0	0	0	0	0
EX_tc_o7a4colipa_e	tc_o7a4colipa[e] ->	0	0	0	0	0	0	0	0	0	0	0
EX_tcynt_e	tcynt[e] ->	0	0	0	0	0	0	0	0	0	0	0
EX_thm_e	thm[e] ->	0	0	0	0	0	0	0	0	0	0	0
EX_thr__L_e	thr__L[e] ->	12.0904	11.0101	9.92988	8.84964	7.7694	6.68607	5.59463	4.50318	3.13858	1.5693	1.94669e-05
EX_thrp_e	thrp[e] ->	0	0	0	0	0	0	0	0	0	0	0
EX_thym_e	thym[e] ->	9.69349	8.74853	7.7954	6.84228	5.88916	4.93604	3.97287	2.97965	1.98644	0.993226	1.23209e-05
EX_thymd_e	thymd[e] ->	0	0	0	0	0	0	0	0	0	0	0
EX_tma_e	tma[e] ->	0	0	0	0	0	0	0	0	0	0	0
EX_tmao_e	tmao[e] ->	0	0	0	0	0	0	0	0	0	0	0
EX_tre_e	tre[e] ->	0	0	0	0	0	0	0	0	0	0	0
EX_trp__L_e	trp__L[e] ->	4.38298	3.99573	3.60848	3.22122	2.83397	2.44672	2.05946	1.66737	1.26965	0.69132	8.57575e-06
EX_tsul_e	tsul[e] ->	0	0	0	0	0	0	0	0	0	0	0
EX_ttdca_e	ttdca[e] ->	0	0	0	0	0	0	0	0	0	0	0
EX_ttdcea_e	ttdcea[e] ->	0	0	0	0	0	0	0	0	0	0	0
EX_ttrcyc_e	ttrcyc[e] ->	0	0	0	0	0	0	0	0	0	0	0
EX_tungs_e	tungs[e] <=>	0	0	0	0	0	0	0	0	0	0	0
EX_tym_e	tym[e] ->	0	0	0	0	0	0	0	0	0	0	0
EX_tyr__L_e	tyr__L[e] ->	5.50084	5.01482	4.5288	4.04278	3.55676	3.07074	2.58472	2.09613	1.59613	0.978772	1.21415e-05
EX_tyrp_e	tyrp[e] ->	0	0	0	0	0	0	0	0	0	0	0
EX_uacgam_e	uacgam[e] ->	0	0	0	0	0	0	0	0	0	0	0
EX_udpacgal_e	udpacgal[e] ->	0	0	0	0	0	0	0	0	0	0	0
EX_udpg_e	udpg[e] ->	0	0	0	0	0	0	0	0	0	0	0
EX_udpgal_e	udpgal[e] ->	0	0	0	0	0	0	0	0	0	0	0
EX_udpglcur_e	udpglcur[e] ->	0	0	0	0	0	0	0	0	0	0	0
EX_ump_e	ump[e] ->	0	0	0	0	0	0	0	0	0	0	0
EX_ura_e	ura[e] ->	13.9941	12.6698	11.3267	9.94178	8.5569	7.17203	5.75884	4.31913	2.87943	1.43972	1.78596e-05
EX_urate_e	urate[e] ->	0	0	0	0	0	0	0	0	0	0	0
EX_urea_e	urea[e] ->	11.0272	10.0478	9.06844	8.08908	7.10973	6.13037	5.08096	3.97162	2.8023	1.40116	1.73812e-05
EX_uri_e	uri[e] ->	0	0	0	0	0	0	0	0	0	0	0
EX_val__L_e	val__L[e] ->	9.99292	9.09475	8.19658	7.29841	6.40025	5.50208	4.60391	3.70574	2.80758	1.90941	3.24449e-05
EX_xan_e	xan[e] ->	7.17259	6.49467	5.81471	5.11725	4.41979	3.72233	2.98911	2.24184	1.49456	0.747285	9.26997e-06
EX_xmp_e	xmp[e] ->	0	0	0	0	0	0	0	0	0	0	0
EX_xtsn_e	xtsn[e] ->	0	0	0	0	0	0	0	0	0	0	0
EX_xyl__D_e	xyl__D[e] ->	0	0	0	0	0	0	0	0	0	0	0
EX_xylu__L_e	xylu__L[e] ->	0	0	0	0	0	0	0	0	0	0	0
EX_zn2_e	zn2[e] <=>	0	-2.74888e-05	-5.49777e-05	-8.24665e-05	-0.000109955	-0.000137444	-0.000164933	-0.000192422	-0.000219911	-0.0002474	-0.000274888
F1PP	f1p[c] + h2o[c] -> fru[c] + pi[c]	0	0	0	0	0	0	0	0	0	0	0
F6PA	f6p[c] <=> g3p[c] + dha[c]	58.415	53.4872	48.5388	43.4132	38.2489	33.0511	27.8533	22.6556	17.4578	12.26	3.62175
F6PP	h2o[c] + f6p[c] -> fru[c] + pi[c]	96.83	87.678	78.464	68.656	58.848	49.0401	39.2321	29.4241	19.6161	9.80811	0.000121668
F6Pt6_2pp	2 pi[c] + f6p[p] -> f6p[c] + 2 pi[p]	0	0	0	0	0	0	0	0	0	0	0
F6Ptex	f6p[e] <=> f6p[p]	0	0	0	0	0	0	0	0	0	0	0
FA100ACPHi	h2o[c] + dcaACP[c] -> dca[c] + h[c] + ACP[c]	48.415	43.839	39.232	34.328	29.424	24.52	19.616	14.712	9.80805	4.90405	6.08342e-05
FA120ACPHi	h2o[c] + ddcaACP[c] -> h[c] + ddca[c] + ACP[c]	48.415	43.839	39.232	34.328	29.424	24.52	19.616	14.712	9.80805	4.90405	6.08342e-05
FA140ACPHi	h2o[c] + myrsACP[c] -> h[c] + ttdca[c] + ACP[c]	48.415	43.839	39.232	34.328	29.424	24.52	19.616	14.712	9.80805	4.90405	6.08342e-05
FA141ACPHi	tdeACP[c] + h2o[c] -> h[c] + ttdcea[c] + ACP[c]	48.415	43.839	39.232	34.328	29.424	24.52	19.616	14.712	9.80805	4.90405	6.08342e-05
FA160ACPHi	h2o[c] + palmACP[c] -> h[c] + hdca[c] + ACP[c]	48.415	43.839	39.232	34.328	29.424	24.52	19.616	14.712	9.80805	4.90405	6.08342e-05
FA161ACPHi	hdeACP[c] + h2o[c] -> h[c] + hdcea[c] + ACP[c]	48.415	43.839	39.232	34.328	29.424	24.52	19.616	14.712	9.80805	4.90405	6.08342e-05
FA80ACPHi	ocACP[c] + h2o[c] -> h[c] + octa[c] + ACP[c]	48.415	43.839	39.232	34.328	29.424	24.52	19.616	14.712	9.80805	4.90405	6.08342e-05
FACOAE100	h2o[c] + dcacoa[c] -> dca[c] + h[c] + coa[c]	12.3823	11.2247	10.0671	8.90954	7.75197	6.53121	5.30635	4.08149	2.85664	1.63178	8.11123e-05
FACOAE120	ddcacoa[c] + h2o[c] -> h[c] + ddca[c] + coa[c]	20.9362	18.9673	16.985	14.8742	12.7635	10.6527	8.54194	6.43118	4.32043	2.20967	0.0627764
FACOAE140	tdcoa[c] + h2o[c] -> h[c] + ttdca[c] + coa[c]	20.9362	18.9644	16.9791	14.8654	12.7517	10.638	8.52432	6.41063	4.29693	2.18324	8.11123e-05
FACOAE141	tdecoa[c] + h2o[c] -> h[c] + ttdcea[c] + coa[c]	20.9362	18.9656	16.9816	14.8691	12.7567	10.6442	8.53177	6.41932	4.30687	2.19441	8.11123e-05
FACOAE160	h2o[c] + pmtcoa[c] -> h[c] + hdca[c] + coa[c]	20.9362	18.9677	16.9858	14.8754	12.7651	10.6547	8.54434	6.43398	4.32363	2.21327	0.10291
FACOAE161	hdcoa[c] + h2o[c] -> h[c] + hdcea[c] + coa[c]	20.9362	18.9695	16.9894	14.8809	12.7724	10.6639	8.55537	6.44685	4.33833	2.22981	0.12129
FACOAE180	h2o[c] + stcoa[c] -> h[c] + ocdca[c] + coa[c]	20.9362	18.9574	16.9652	14.8445	12.7239	10.6033	8.48261	6.36196	4.24132	2.12067	2.63067e-05
FACOAE181	odecoa[c] + h2o[c] -> h[c] + ocdcea[c] + coa[c]	20.9362	18.9574	16.9652	14.8445	12.7239	10.6033	8.48261	6.36196	4.24132	2.12067	2.63067e-05
FACOAE60	h2o[c] + hxcoa[c] -> h[c] + hxa[c] + coa[c]	96.83	87.678	78.464	68.656	58.848	49.0401	39.2321	29.4241	19.6161	9.80811	0.000121668
FACOAE80	occoa[c] + h2o[c] -> h[c] + octa[c] + coa[c]	8.37276	7.59002	6.80729	6.02455	5.24181	4.45907	3.67634	2.8936	2.03577	1.16288	4.05561e-05
FACOAL100t2pp	h[p] + atp[c] + coa[c] + dca[p] -> h[c] + ppi[c] + dcacoa[c] + amp[c]	0	0	0	0	0	0	0	0	0	0	0
FACOAL120t2pp	h[p] + atp[c] + ddca[p] + coa[c] -> h[c] + ddcacoa[c] + ppi[c] + amp[c]	20.9362	18.9574	16.9652	14.8445	12.7239	10.6033	8.48261	6.36196	4.24132	2.12067	2.63067e-05
FACOAL140t2pp	h[p] + atp[c] + ttdca[p] + coa[c] -> h[c] + tdcoa[c] + ppi[c] + amp[c]	20.9362	18.9574	16.9652	14.8445	12.7239	10.6033	8.48261	6.36196	4.24132	2.12067	2.63067e-05
FACOAL141t2pp	h[p] + atp[c] + ttdcea[p] + coa[c] -> h[c] + tdecoa[c] + ppi[c] + amp[c]	20.9362	18.9574	16.9652	14.8445	12.7239	10.6033	8.48261	6.36196	4.24132	2.12067	2.63067e-05
FACOAL160t2pp	hdca[p] + h[p] + atp[c] + coa[c] -> h[c] + ppi[c] + pmtcoa[c] + amp[c]	20.9362	18.9574	16.9652	14.8445	12.7239	10.6033	8.48261	6.36196	4.24132	2.12067	2.63067e-05
FACOAL161t2pp	h[p] + atp[c] + coa[c] + hdcea[p] -> h[c] + hdcoa[c] + ppi[c] + amp[c]	20.9362	18.9574	16.9652	14.8445	12.7239	10.6033	8.48261	6.36196	4.24132	2.12067	2.63067e-05
FACOAL180t2pp	h[p] + atp[c] + ocdca[p] + coa[c] -> h[c] + ppi[c] + stcoa[c] + amp[c]	20.9362	18.9574	16.9652	14.8445	12.7239	10.6033	8.48261	6.36196	4.24132	2.12067	2.63067e-05
FACOAL181t2pp	ocdcea[p] + h[p] + atp[c] + coa[c] -> h[c] + odecoa[c] + ppi[c] + amp[c]	20.9362	18.9574	16.9652	14.8445	12.7239	10.6033	8.48261	6.36196	4.24132	2.12067	2.63067e-05
FACOAL60t2pp	h[p] + atp[c] + hxa[p] + coa[c] -> h[c] + ppi[c] + hxcoa[c] + amp[c]	48.415	43.839	39.232	34.328	29.424	24.52	19.616	14.712	9.80805	4.90405	6.08342e-05
FACOAL80t2pp	h[p] + atp[c] + octa[p] + coa[c] -> h[c] + occoa[c] + ppi[c] + amp[c]	0	0	0	0	0	0	0	0	0	0	0
FADRx	h[c] + nadh[c] + fad[c] -> fadh2[c] + nad[c]	37.2089	34.1602	31.1116	28.063	24.8529	21.2292	17.4828	13.7365	9.99015	6.24381	1.76217
FADRx2	h[c] + nadph[c] + fad[c] -> fadh2[c] + nadp[c]	33.0828	30.2532	27.4235	24.3031	21.1331	17.9632	14.7932	11.6232	8.4532	5.28322	0.000243337
FADt	fad[c] -> fad[p]	1.70653	1.54354	1.38055	1.21756	1.05457	0.889044	0.717429	0.539479	0.359653	0.179828	2.23074e-06
FADtex	fad[p] <=> fad[e]	1.70653	1.54354	1.38055	1.21756	1.05457	0.889044	0.717429	0.539479	0.359653	0.179828	2.23074e-06
FALDH2	nad[c] + hmgth[c] <=> h[c] + Sfglutth[c] + nadh[c]	0	0	0	0	0	0	0	0	0	0	0
FALDtex	fald[e] <=> fald[p]	0	0	0	0	0	0	0	0	0	0	0
FALDtpp	fald[p] <=> fald[c]	0	0	0	0	0	0	0	0	0	0	0
FALGTHLs	gthrd[c] + fald[c] <=> hmgth[c]	0	0	0	0	0	0	0	0	0	0	0
FBA	fdp[c] <=> dhap[c] + g3p[c]	106.83	97.6078	88.3238	78.4456	68.5675	58.6894	48.8113	38.9331	29.055	19.1769	9.29876
FBA3	s17bp[c] <=> dhap[c] + e4p[c]	106.83	97.6078	88.3238	78.4456	68.5675	58.6894	48.8113	38.9331	29.055	19.1769	9.29876
FBP	fdp[c] + h2o[c] -> pi[c] + f6p[c]	96.83	87.678	78.464	68.656	58.848	49.0401	39.2321	29.4241	19.6161	9.80811	0.000121668
FCI	fuc__L[c] <=> fcl__L[c]	0	0	0	0	0	0	0	0	0	0	0
FCLK	atp[c] + fcl__L[c] -> h[c] + adp[c] + fc1p[c]	0	0	0	0	0	0	0	0	0	0	0
FCLPA	fc1p[c] <=> dhap[c] + lald__L[c]	0	0	0	0	0	0	0	0	0	0	0
FCLT	ppp9[c] + fe2[c] -> 2 h[c] + pheme[c]	1.30149	1.19929	1.09286	0.973176	0.853438	0.7337	0.613963	0.494225	0.367229	0.183705	0.000182043
FDH4pp	2 h[c] + q8[c] + for[p] -> h[p] + q8h2[c] + co2[p]	36	36	36	36	36	36	36	34.9849	26.1148	15.8692	0.000648898
FDH5pp	2 h[c] + for[p] + mqn8[c] -> h[p] + co2[p] + mql8[c]	48	46.9785	45.957	44.3565	42.2823	40.2081	38.1295	34.9849	26.1148	15.8692	0.000648898
FDMO	o2[c] + isetac[c] + fmnh2[c] -> h[c] + so3[c] + h2o[c] + fmn[c] + gcald[c]	0	0	0	0	0	0	0	0	0	0	0
FDMO2	o2[c] + fmnh2[c] + mso3[c] -> h[c] + fald[c] + so3[c] + h2o[c] + fmn[c]	0	0	0	0	0	0	0	0	0	0	0
FDMO3	o2[c] + fmnh2[c] + ethso3[c] -> h[c] + so3[c] + h2o[c] + fmn[c] + acald[c]	0	0	0	0	0	0	0	0	0	0	0
FDMO4	o2[c] + butso3[c] + fmnh2[c] -> h[c] + btal[c] + so3[c] + h2o[c] + fmn[c]	0	0	0	0	0	0	0	0	0	0	0
FDMO6	sulfac[c] + o2[c] + fmnh2[c] -> h[c] + glx[c] + so3[c] + h2o[c] + fmn[c]	0	0	0	0	0	0	0	0	0	0	0
FE2abcpp	fe2[p] + atp[c] + h2o[c] -> h[c] + adp[c] + pi[c] + fe2[c]	77.464	70.1425	62.7716	54.9255	47.0793	39.2331	31.3869	23.5408	15.6946	7.84839	0.000121668
FE2t2pp	fe2[p] + h[p] -> h[c] + fe2[c]	193.66	175.356	156.929	137.314	117.698	98.0828	78.4673	58.8519	39.2364	19.621	0.000486674
FE2t3pp	h[p] + fe2[c] -> h[c] + fe2[p]	387.32	350.712	313.856	274.624	235.392	196.16	156.928	117.696	78.4644	39.2324	0.000486674
FE2tex	fe2[e] <=> fe2[p]	72.3395	72.1885	72.0375	66.0443	58.1836	50.3228	41.9247	32.7738	23.2585	11.6354	0.00795074
FE2tpp	fe2[p] -> fe2[c]	387.32	350.713	313.858	274.627	235.396	196.166	156.935	117.704	78.4729	39.242	0.00795074
FE3abcpp	atp[c] + h2o[c] + fe3[p] -> h[c] + adp[c] + pi[c] + fe3[c]	61.8541	55.8447	49.8353	43.8259	37.8165	31.8071	25.6254	19.2209	12.8164	6.41194	0.00638918
FE3DCITabcpp	atp[c] + h2o[c] + fe3dcit[p] -> h[c] + adp[c] + pi[c] + fe3[c] + 2 cit[c]	42.0608	37.9744	33.888	29.8016	25.7152	21.4995	17.2006	12.9017	8.6028	4.3039	0.000162225
FE3DCITexs	2 cit[e] + fe3[e] -> fe3dcit[e]	42.0608	37.9744	33.888	29.8016	25.7152	21.4995	17.2006	12.9017	8.6028	4.3039	0.000162225
FE3DCITR5	2 fe3dcit[c] + nadph[c] -> h[c] + 2 fe2[c] + nadp[c] + 4 cit[c]	0	0	0	0	0	0	0	0	0	0	0
FE3DCITtonex	h[p] + fe3dcit[e] -> h[c] + fe3dcit[p]	42.0608	37.9744	33.888	29.8016	25.7152	21.4995	17.2006	12.9017	8.6028	4.3039	0.000162225
FE3DHBZS3R	nadph[c] + 2 fe3dhbzs3[c] -> 3 h[c] + 2 fe2[c] + 2 23dhbzs3[c] + nadp[c]	0	0	0	0	0	0	0	0	0	0	0
FE3DHBZStonex	h[p] + fe3dhbzs[e] -> h[c] + fe3dhbzs[p]	0	0	0	0	0	0	0	0	0	0	0
FE3HOXabcpp	atp[c] + h2o[c] + fe3hox[p] -> h[c] + adp[c] + pi[c] + fe3hox[c]	42.0608	37.974	33.8873	29.8005	25.7138	21.4976	17.1983	12.899	8.59977	4.30049	5.98983e-05
FE3HOXexs	fe3[e] + fe3hox_un[e] -> fe3hox[e]	42.0608	37.974	33.8873	29.8005	25.7138	21.4976	17.1983	12.899	8.59977	4.30049	5.98983e-05
FE3HOXR1	fadh2[c] + 2 fe3hox[c] -> 2 h[c] + 2 fe3hox_un[c] + 2 fe2[c] + fad[c]	21.0304	18.987	16.9436	14.9003	12.8569	10.7488	8.59916	6.44952	4.29988	2.15024	2.99491e-05
FE3HOXR2	fmnh2[c] + 2 fe3hox[c] -> 2 h[c] + 2 fe3hox_un[c] + 2 fe2[c] + fmn[c]	21.0304	18.987	16.9436	14.9003	12.8569	10.7488	8.59916	6.44952	4.29988	2.15024	2.99491e-05
FE3HOXR3	2 fe3hox[c] + rbflvrd[c] -> 2 h[c] + 2 fe3hox_un[c] + 2 fe2[c] + ribflv[c]	21.0304	18.987	16.9436	14.9003	12.8569	10.7488	8.59916	6.44952	4.29988	2.15024	2.99491e-05
FE3HOXtonex	h[p] + fe3hox[e] -> h[c] + fe3hox[p]	42.0608	37.974	33.8873	29.8005	25.7138	21.4976	17.1983	12.899	8.59977	4.30049	5.98983e-05
FE3HOXUtex	h[p] + fe3hox_un[c] -> h[c] + fe3hox_un[p]	42.0608	37.974	33.8873	29.8005	25.7138	21.4976	17.1983	12.899	8.59977	4.30049	5.98983e-05
FE3HOXUtpp	h[p] + fe3hox_un[p] -> h[c] + fe3hox_un[e]	42.0608	37.974	33.8873	29.8005	25.7138	21.4976	17.1983	12.899	8.59977	4.30049	5.98983e-05
FE3Ri	fadh2[c] + 2 fe3[c] -> 2 h[c] + 2 fe2[c] + fad[c]	33.3976	30.3926	27.3876	24.2552	21.0526	17.8329	14.2663	10.6998	7.13331	3.56679	4.74804e-05
FE3tex	fe3[e] <=> fe3[p]	61.8541	55.8447	49.8353	43.8259	37.8165	31.8071	25.6254	19.2209	12.8164	6.41194	0.00638918
FECRMabcpp	atp[c] + fecrm[p] + h2o[c] -> h[c] + adp[c] + pi[c] + fecrm[c]	42.0608	37.974	33.8873	29.8005	25.7138	21.4976	17.1983	12.899	8.59977	4.30049	5.98983e-05
FECRMexs	fecrm_un[e] + fe3[e] -> fecrm[e]	42.0608	37.974	33.8873	29.8005	25.7138	21.4976	17.1983	12.899	8.59977	4.30049	5.98983e-05
FECRMR1	fadh2[c] + 2 fecrm[c] -> 2 h[c] + 2 fecrm_un[c] + 2 fe2[c] + fad[c]	21.0304	18.987	16.9436	14.9003	12.8569	10.7488	8.59916	6.44952	4.29988	2.15024	2.99491e-05
FECRMR2	2 fecrm[c] + fmnh2[c] -> 2 h[c] + 2 fecrm_un[c] + 2 fe2[c] + fmn[c]	21.0304	18.987	16.9436	14.9003	12.8569	10.7488	8.59916	6.44952	4.29988	2.15024	2.99491e-05
FECRMR3	2 fecrm[c] + rbflvrd[c] -> 2 h[c] + 2 fecrm_un[c] + 2 fe2[c] + ribflv[c]	21.0304	18.987	16.9436	14.9003	12.8569	10.7488	8.59916	6.44952	4.29988	2.15024	2.99491e-05
FECRMtonex	h[p] + fecrm[e] -> h[c] + fecrm[p]	42.0608	37.974	33.8873	29.8005	25.7138	21.4976	17.1983	12.899	8.59977	4.30049	5.98983e-05
FECRMUtex	h[p] + fecrm_un[p] -> h[c] + fecrm_un[e]	42.0608	37.974	33.8873	29.8005	25.7138	21.4976	17.1983	12.899	8.59977	4.30049	5.98983e-05
FECRMUtpp	h[p] + fecrm_un[c] -> h[c] + fecrm_un[p]	42.0608	37.974	33.8873	29.8005	25.7138	21.4976	17.1983	12.899	8.59977	4.30049	5.98983e-05
FEENTERabcpp	atp[c] + feenter[p] + h2o[c] -> h[c] + adp[c] + pi[c] + feenter[c]	42.0608	37.974	33.8873	29.8005	25.7138	21.4976	17.1983	12.899	8.59977	4.30049	5.98983e-05
FEENTERES	h2o[c] + feenter[c] -> fe3dhbzs3[c]	0	0	0	0	0	0	0	0	0	0	0
FEENTERexs	enter[e] + fe3[e] -> feenter[e]	42.0608	37.974	33.8873	29.8005	25.7138	21.4976	17.1983	12.899	8.59977	4.30049	5.98983e-05
FEENTERR1	fadh2[c] + 2 feenter[c] -> 2 h[c] + 2 fe2[c] + 2 enter[c] + fad[c]	21.0304	18.987	16.9436	14.9003	12.8569	10.7488	8.59916	6.44952	4.29988	2.15024	2.99491e-05
FEENTERR2	fmnh2[c] + 2 feenter[c] -> 2 h[c] + 2 fe2[c] + fmn[c] + 2 enter[c]	21.0304	18.987	16.9436	14.9003	12.8569	10.7488	8.59916	6.44952	4.29988	2.15024	2.99491e-05
FEENTERR3	rbflvrd[c] + 2 feenter[c] -> 2 h[c] + 2 fe2[c] + ribflv[c] + 2 enter[c]	21.0304	18.987	16.9436	14.9003	12.8569	10.7488	8.59916	6.44952	4.29988	2.15024	2.99491e-05
FEENTERR4	nadph[c] + 2 feenter[c] -> h[c] + 2 fe2[c] + nadp[c] + 2 enter[c]	19.3738	17.4365	15.4992	13.5618	11.6245	9.68719	7.74986	5.81253	3.8752	1.93787	2.6667e-05
FEENTERtex	h[p] + enter[p] -> h[c] + enter[e]	42.0608	37.974	33.8873	29.8005	25.7138	21.4976	17.1983	12.899	8.59977	4.30049	5.98983e-05
FEENTERtonex	feenter[e] + h[p] -> h[c] + feenter[p]	42.0608	37.974	33.8873	29.8005	25.7138	21.4976	17.1983	12.899	8.59977	4.30049	5.98983e-05
FEENTERtpp	h[p] + enter[c] -> h[c] + enter[p]	42.0608	37.974	33.8873	29.8005	25.7138	21.4976	17.1983	12.899	8.59977	4.30049	5.98983e-05
FEOXAMabcpp	atp[c] + h2o[c] + feoxam[p] -> h[c] + adp[c] + pi[c] + feoxam[c]	42.0608	37.974	33.8873	29.8005	25.7138	21.4976	17.1983	12.899	8.59977	4.30049	5.98983e-05
FEOXAMexs	fe3[e] + feoxam_un[e] -> feoxam[e]	42.0608	37.974	33.8873	29.8005	25.7138	21.4976	17.1983	12.899	8.59977	4.30049	5.98983e-05
FEOXAMR1	fadh2[c] + 2 feoxam[c] -> 2 h[c] + 2 fe2[c] + 2 feoxam_un[c] + fad[c]	21.0304	18.987	16.9436	14.9003	12.8569	10.7488	8.59916	6.44952	4.29988	2.15024	2.99491e-05
FEOXAMR2	2 feoxam[c] + fmnh2[c] -> 2 h[c] + 2 fe2[c] + fmn[c] + 2 feoxam_un[c]	21.0304	18.987	16.9436	14.9003	12.8569	10.7488	8.59916	6.44952	4.29988	2.15024	2.99491e-05
FEOXAMR3	2 feoxam[c] + rbflvrd[c] -> 2 h[c] + 2 fe2[c] + ribflv[c] + 2 feoxam_un[c]	21.0304	18.987	16.9436	14.9003	12.8569	10.7488	8.59916	6.44952	4.29988	2.15024	2.99491e-05
FEOXAMtonex	h[p] + feoxam[e] -> h[c] + feoxam[p]	42.0608	37.974	33.8873	29.8005	25.7138	21.4976	17.1983	12.899	8.59977	4.30049	5.98983e-05
FEOXAMUtex	h[p] + feoxam_un[p] -> h[c] + feoxam_un[e]	42.0608	37.974	33.8873	29.8005	25.7138	21.4976	17.1983	12.899	8.59977	4.30049	5.98983e-05
FEOXAMUtpp	h[p] + feoxam_un[c] -> h[c] + feoxam_un[p]	42.0608	37.974	33.8873	29.8005	25.7138	21.4976	17.1983	12.899	8.59977	4.30049	5.98983e-05
FEROpp	4 fe2[p] + 4 h[p] + o2[p] -> 2 h2o[p] + 4 fe3[p]	18	18	18	16.5103	14.5448	12.5793	10.4795	8.19147	5.81218	2.90611	3.60499e-05
FESD1s	2 h[c] + h2o2[c] + 2 4fe4s[c] -> 2 fe3[c] + 2 h2o[c] + 2 3fe4s[c]	18	18	18	18	18	17.8342	14.268	10.7017	7.13547	3.56922	0.000648898
FESD2s	2 h[c] + 2 no[c] + 2 4fe4s[c] -> n2o[c] + 2 fe3[c] + h2o[c] + 2 3fe4s[c]	0	0	0	0	0	0	0	0	0	0	0
FESR	fe2[c] + 3fe4s[c] -> 4fe4s[c]	36	36	36	36	36	35.6684	28.5359	21.4034	14.2709	7.13845	0.0012978
FHL	h[c] + for[c] -> h2[c] + co2[c]	0	0	0	0	0	0	0	0	0	0	0
FLDR2	2 flxso[c] + nadph[c] -> h[c] + 2 flxr[c] + nadp[c]	193.66	175.356	156.928	137.312	117.696	98.0801	78.4641	58.8482	39.2322	19.6162	0.000243337
FLVR	h[c] + ribflv[c] + nadph[c] -> nadp[c] + rbflvrd[c]	19.3738	17.4365	15.4992	13.5618	11.6245	9.68719	7.74986	5.81253	3.8752	1.93787	2.6667e-05
FLVRx	h[c] + ribflv[c] + nadh[c] -> nad[c] + rbflvrd[c]	21.0304	18.987	16.9436	14.9003	12.8569	10.7488	8.59916	6.44952	4.29988	2.15024	2.99491e-05
FMNAT	h[c] + atp[c] + fmn[c] -> ppi[c] + fad[c]	1.70653	1.54355	1.38058	1.21761	1.05464	0.889134	0.717537	0.539605	0.359797	0.17999	0.000181997
FMNRx	h[c] + fmn[c] + nadh[c] -> nad[c] + fmnh2[c]	21.0304	18.987	16.9436	14.9003	12.8569	10.7488	8.59916	6.44952	4.29988	2.15024	2.99491e-05
FMNRx2	h[c] + fmn[c] + nadph[c] -> nadp[c] + fmnh2[c]	19.3738	17.4365	15.4992	13.5618	11.6245	9.68719	7.74986	5.81253	3.8752	1.93787	2.6667e-05
FMNt	fmn[c] -> fmn[p]	2.66485	2.42945	2.19405	1.94428	1.69015	1.43407	1.16367	0.882517	0.588851	0.294427	3.65233e-06
FMNtex	fmn[p] <=> fmn[e]	2.66485	2.42945	2.19405	1.94428	1.69015	1.43407	1.16367	0.882517	0.588851	0.294427	3.65233e-06
FOMETRi	h[c] + 5fthf[c] -> h2o[c] + methf[c]	1000	1000	1000	1000	1000	1000	1000	1000	1000	1000	1000
FORCT	oxa[c] + forcoa[c] <=> oxalcoa[c] + for[c]	4.40352e-15	-1.58206e-29	5.2208e-29	2.13578e-28	9.49237e-30	-1.54251e-29	-2.14369e-28	0	-6.50623e-29	1.73038e-29	-1.54251e-29
FORt2pp	h[p] + for[p] -> h[c] + for[c]	387.32	350.712	313.856	274.624	235.392	196.16	156.928	117.696	78.4644	39.2324	0.000486674
FORtex	for[e] <=> for[p]	0	0	0	0	0	0	0	0	0	0	-3.0729e-05
FORtppi	for[c] -> for[p]	391.32	352.611	313.856	274.625	235.393	196.161	156.929	117.698	78.466	39.2342	0.0024641
FRD2	fum[c] + mql8[c] -> succ[c] + mqn8[c]	48	47.0053	46.0107	45.016	44.0213	43.0267	42.032	40.8947	38.635	36.3753	31.7694
FRD3	fum[c] + 2dmmql8[c] -> 2dmmq8[c] + succ[c]	44.8	43.8677	42.9353	42.003	41.0707	40.1383	39.206	38.2736	36.6406	34.5641	31.5008
FRUK	f1p[c] + atp[c] -> h[c] + adp[c] + fdp[c]	0	0	0	0	0	0	0	0	0	0	0
FRULYSDG	frulysp[c] + h2o[c] <=> lys__L[c] + g6p[c]	0	0	0	0	0	0	0	0	0	0	0
FRULYSE	psclys[c] <=> frulys[c]	0	0	0	0	0	0	0	0	0	0	0
FRULYSK	atp[c] + frulys[c] -> h[c] + frulysp[c] + adp[c]	0	0	0	0	0	0	0	0	0	0	0
FRULYSt2pp	h[p] + frulys[p] -> h[c] + frulys[c]	0	0	0	0	0	0	0	0	0	0	0
FRULYStex	frulys[e] <=> frulys[p]	0	0	0	0	0	0	0	0	0	0	0
FRUpts2pp	pep[c] + fru[p] -> f6p[c] + pyr[c]	0	0	0	0	0	0	0	0	0	0	0
FRUptspp	pep[c] + fru[p] -> f1p[c] + pyr[c]	0	0	0	0	0	0	0	0	0	0	0
FRUtex	fru[e] <=> fru[p]	0	0	0	0	0	0	0	0	0	0	0
FRUURt2rpp	h[p] + fruur[p] <=> h[c] + fruur[c]	0	0	0	0	0	0	0	0	0	0	0
FRUURtex	fruur[e] <=> fruur[p]	0	0	0	0	0	0	0	0	0	0	0
Ftex	f[p] <=> f[e]	0	0	0	0	0	0	0	0	0	0	0
FTHFD	10fthf[c] + h2o[c] -> h[c] + thf[c] + for[c]	96.83	87.678	78.4755	68.7983	59.121	49.4438	39.7666	30.0893	20.2282	10.3404	0.00012978
FTHFLi	atp[c] + thf[c] + for[c] -> 10fthf[c] + adp[c] + pi[c]	96.83	87.6869	78.4753	68.6729	58.8706	49.0682	39.2659	29.4635	19.6612	9.85884	0.00194669
Ftpp	f[c] -> f[p]	0	0	0	0	0	0	0	0	0	0	0
FUCtex	fuc__L[e] <=> fuc__L[p]	0	0	0	0	0	0	0	0	0	0	0
FUCtpp	h[p] + fuc__L[p] <=> h[c] + fuc__L[c]	0	0	0	0	0	0	0	0	0	0	0
FUM	fum[c] + h2o[c] <=> mal__L[c]	193.66	175.44	157.142	138.133	119.124	100.115	81.1064	62.0975	43.0886	24.0796	5.07071
FUMt1pp	fum[p] <=> fum[c]	0	0	0	0	0	0	0	0	0	0	0
FUMt2_2pp	fum[p] + 2 h[p] -> 2 h[c] + fum[c]	0	0	0	0	0	0	0	0	0	0	0
FUMt2_3pp	fum[p] + 3 h[p] -> 3 h[c] + fum[c]	0	0	0	0	0	0	0	0	0	0	0
FUMtex	fum[e] <=> fum[p]	0	0	0	0	0	0	0	0	0	0	0
FUSAtex	fusa[e] <=> fusa[p]	387.32	350.712	313.856	274.624	235.392	196.16	156.928	117.696	78.4644	39.2324	0.000486674
FUSAtpp	fusa[p] + h[p] -> h[c] + fusa[e]	387.32	350.712	313.856	274.624	235.392	196.16	156.928	117.696	78.4644	39.2324	0.000486674
G1PACT	gam1p[c] + accoa[c] -> h[c] + acgam1p[c] + coa[c]	5.31553	4.8535	4.39147	3.92944	3.46741	2.99886	2.52833	2.05192	1.57513	0.857144	0.0761789
G1PP	g1p[c] + h2o[c] -> pi[c] + glc__D[c]	96.83	87.678	78.464	68.656	58.848	49.0401	39.2321	29.4241	19.6161	9.80811	0.000121668
G1PPpp	h2o[p] + g1p[p] -> glc__D[p] + pi[p]	0	0	0	0	0	0	0	0	0	0	0
G1Ptex	g1p[e] <=> g1p[p]	0	0	0	0	0	0	0	0	0	0	0
G1PTT	h[c] + dttp[c] + g1p[c] -> ppi[c] + dtdpglu[c]	0	0	0	0	0	0	0	0	0	0	0
G1SAT	glu1sa[c] <=> 5aop[c]	10.4119	9.59447	8.74319	7.78584	6.82808	5.87032	4.91256	3.95481	2.93898	1.47094	0.00289447
G2PP	glyc2p[c] + h2o[c] -> pi[c] + glyc[c]	0	0	0	0	0	0	0	0	0	0	0
G2PPpp	h2o[p] + glyc2p[p] -> glyc[p] + pi[p]	0	0	0	0	0	0	0	0	0	0	0
G3PAT120	glyc3p[c] + ddcaACP[c] -> 1ddecg3p[c] + ACP[c]	13.3559	12.0935	10.8226	9.4698	8.11697	6.76415	5.41132	4.05849	2.70567	1.35284	1.67818e-05
G3PAT140	glyc3p[c] + myrsACP[c] -> 1tdecg3p[c] + ACP[c]	13.3559	12.0935	10.8226	9.4698	8.11697	6.76415	5.41132	4.05849	2.70567	1.35284	1.67818e-05
G3PAT141	glyc3p[c] + tdeACP[c] -> 1tdec7eg3p[c] + ACP[c]	13.3559	12.0935	10.8226	9.4698	8.11697	6.76415	5.41132	4.05849	2.70567	1.35284	1.67818e-05
G3PAT160	glyc3p[c] + palmACP[c] -> 1hdecg3p[c] + ACP[c]	13.3559	12.0987	10.8329	9.48523	8.13755	6.78987	5.44219	4.0945	2.74682	1.39914	0.0514588
G3PAT161	glyc3p[c] + hdeACP[c] -> 1hdec9eg3p[c] + ACP[c]	13.3559	12.0996	10.8348	9.48799	8.14122	6.79446	5.4477	4.10094	2.75417	1.40741	0.0606486
G3PAT180	glyc3p[c] + ocdcaACP[c] -> 1odecg3p[c] + ACP[c]	13.3559	12.0935	10.8226	9.4698	8.11697	6.76415	5.41132	4.05849	2.70567	1.35284	1.67818e-05
G3PAT181	glyc3p[c] + octeACP[c] -> 1odec11eg3p[c] + ACP[c]	13.3559	12.0935	10.8226	9.4698	8.11697	6.76415	5.41132	4.05849	2.70567	1.35284	1.67818e-05
G3PCabcpp	atp[c] + g3pc[p] + h2o[c] -> h[c] + g3pc[c] + adp[c] + pi[c]	0	0	0	0	0	0	0	0	0	0	0
G3PCtex	g3pc[e] <=> g3pc[p]	0	0	0	0	0	0	0	0	0	0	0
G3PD2	glyc3p[c] + nadp[c] <=> h[c] + dhap[c] + nadph[c]	96.83	88.1598	79.4003	69.8104	60.2206	50.6307	41.0408	31.451	21.8611	12.2713	-0.111831
G3PD5	glyc3p[c] + q8[c] -> dhap[c] + q8h2[c]	36	36	36	36	36	35.4958	31.3857	23.5393	15.6929	7.84649	9.73347e-05
G3PD6	glyc3p[c] + mqn8[c] -> dhap[c] + mql8[c]	44.0976	42.492	40.8863	39.2806	37.5402	35.4958	31.3857	23.5393	15.6929	7.84649	9.73347e-05
G3PD7	glyc3p[c] + 2dmmq8[c] -> dhap[c] + 2dmmql8[c]	44.0976	42.492	40.8863	39.2806	37.5402	35.4958	31.3857	23.5393	15.6929	7.84649	9.73347e-05
G3PEabcpp	g3pe[p] + atp[c] + h2o[c] -> h[c] + adp[c] + pi[c] + g3pe[c]	7.17259	6.49467	5.81215	5.08563	4.35911	3.6326	2.90608	2.17956	1.45304	0.726527	9.01247e-06
G3PEtex	g3pe[e] <=> g3pe[p]	0	0	0	0	0	0	0	0	0	0	0
G3PGabcpp	atp[c] + h2o[c] + g3pg[p] -> h[c] + g3pg[c] + adp[c] + pi[c]	7.44846	6.74446	6.03569	5.28123	4.52677	3.77231	3.01785	2.26339	1.50893	0.75447	9.35911e-06
G3PGtex	g3pg[e] <=> g3pg[p]	0	0	0	0	0	0	0	0	0	0	0
G3PIabcpp	atp[c] + h2o[c] + g3pi[p] -> h[c] + adp[c] + pi[c] + g3pi[c]	0	0	0	0	0	0	0	0	0	0	0
G3PItex	g3pi[e] <=> g3pi[p]	0	0	0	0	0	0	0	0	0	0	0
G3PSabcpp	atp[c] + h2o[c] + g3ps[p] -> h[c] + g3ps[c] + adp[c] + pi[c]	0	0	0	0	0	0	0	0	0	0	0
G3PStex	g3ps[e] <=> g3ps[p]	0	0	0	0	0	0	0	0	0	0	0
G3PT	glyc3p[c] + h2o[c] -> pi[c] + glyc[c]	96.83	87.678	78.464	68.656	58.848	49.0401	39.2321	29.4241	19.6161	9.80811	0.000121668
G5SADs	glu5sa[c] -> h[c] + 1pyr5c[c] + h2o[c]	64.5533	58.4698	52.345	45.8242	39.3033	32.7825	26.2616	19.7408	13.22	6.69912	0.178283
G5SD	h[c] + nadph[c] + glu5p[c] -> pi[c] + nadp[c] + glu5sa[c]	64.5533	58.4698	52.345	45.8242	39.3033	32.7825	26.2616	19.7408	13.22	6.69912	0.178283
G6PDA	h2o[c] + gam6p[c] -> nh4[c] + f6p[c]	96.83	87.678	78.464	68.656	58.848	49.0401	39.2321	29.4241	19.6161	9.80811	0.000121668
G6PDH2r	nadp[c] + g6p[c] <=> h[c] + 6pgl[c] + nadph[c]	0	0	0	0	0	0	0	0	0	0	0
G6PP	h2o[c] + g6p[c] -> pi[c] + glc__D[c]	96.83	87.678	78.464	68.656	58.848	49.0401	39.2321	29.4241	19.6161	9.80811	0.000121668
G6Pt6_2pp	g6p[p] + 2 pi[c] -> g6p[c] + 2 pi[p]	0	0	0	0	0	0	0	0	0	0	0
G6Ptex	g6p[e] <=> g6p[p]	0	0	0	0	0	0	0	0	0	0	0
GAL1PPpp	h2o[p] + gal1p[p] -> gal[p] + pi[p]	0	0	0	0	0	0	0	0	0	0	0
GAL1Ptex	gal1p[e] <=> gal1p[p]	0	0	0	0	0	0	0	0	0	0	0
GALabcpp	gal[p] + atp[c] + h2o[c] -> h[c] + adp[c] + pi[c] + gal[c]	0	0	0	0	0	0	0	0	0	0	0
GALBDtex	gal_bD[e] <=> gal_bD[p]	0	0	0	0	0	0	0	0	0	0	0
GALCTD	galct__D[c] -> 5dh4dglc[c] + h2o[c]	0	0	0	0	0	0	0	0	0	0	0
GALCTLO	nad[c] + galctn__L[c] -> h[c] + tagur[c] + nadh[c]	0	0	0	0	0	0	0	0	0	0	0
GALCTND	galctn__D[c] -> h2o[c] + 2dh3dgal[c]	0	0	0	0	0	0	0	0	0	0	0
GALCTNLt2pp	h[p] + galctn__L[p] -> h[c] + galctn__L[c]	0	0	0	0	0	0	0	0	0	0	0
GALCTNLtex	galctn__L[e] -> galctn__L[p]	0	0	0	0	0	0	0	0	0	0	0
GALCTNt2pp	h[p] + galctn__D[p] -> h[c] + galctn__D[c]	0	0	0	0	0	0	0	0	0	0	0
GALCTNtex	galctn__D[e] <=> galctn__D[p]	0	0	0	0	0	0	0	0	0	0	0
GALCTt2rpp	h[p] + galct__D[p] <=> h[c] + galct__D[c]	0	0	0	0	0	0	0	0	0	0	0
GALCTtex	galct__D[e] <=> galct__D[p]	0	0	0	0	0	0	0	0	0	0	0
GALS3	h2o[c] + melib[c] -> glc__D[c] + gal[c]	0	0	0	0	0	0	0	0	0	0	0
GALS3pp	h2o[p] + melib[p] -> gal[p] + glc__D[p]	0	0	0	0	0	0	0	0	0	0	0
GALT1	gicolipa[c] + udpg[c] -> h[c] + gagicolipa[c] + udp[c]	0	0	0	0	0	0	0	0	0	0	0
GALT2	udpg[c] + unaga[c] -> h[c] + udp[c] + unagag[c]	0	0	0	0	0	0	0	0	0	0	0
GALt2pp	h[p] + gal[p] -> h[c] + gal[c]	0	0	0	0	0	0	0	0	0	0	0
GALtex	gal[e] <=> gal[p]	0	0	0	0	0	0	0	0	0	0	0
GALTptspp	pep[c] + galt[p] -> galt1p[c] + pyr[c]	0	0	0	0	0	0	0	0	0	0	0
GALTtex	galt[e] <=> galt[p]	0	0	0	0	0	0	0	0	0	0	0
GALUi	h[c] + utp[c] + g1p[c] -> ppi[c] + udpg[c]	48.415	43.839	39.232	34.328	29.424	24.52	19.616	14.712	9.80805	4.90405	6.08342e-05
GALURt2rpp	h[p] + galur[p] <=> h[c] + galur[c]	0	0	0	0	0	0	0	0	0	0	0
GALURtex	galur[e] <=> galur[p]	0	0	0	0	0	0	0	0	0	0	0
GAM6Pt6_2pp	2 pi[c] + gam6p[p] -> gam6p[c] + 2 pi[p]	0	0	0	0	0	0	0	0	0	0	0
GAMAN6Ptex	gam6p[e] <=> gam6p[p]	0	0	0	0	0	0	0	0	0	0	0
GAMptspp	pep[c] + gam[p] -> gam6p[c] + pyr[c]	0	0	0	0	0	0	0	0	0	0	0
GAMtex	gam[e] <=> gam[p]	0	0	0	0	0	0	0	0	0	0	0
GAPD	nad[c] + g3p[c] + pi[c] <=> 13dpg[c] + h[c] + nadh[c]	20	19.8061	19.6122	19.4183	19.2244	19.0304	18.8365	18.6426	18.4487	18.2548	18.0609
GAPP	g3p[c] + h2o[c] -> glyald[c] + pi[c]	96.83	88.171	79.4227	69.844	60.2654	50.6867	41.1081	31.5294	21.9508	12.3721	0.000243337
GARFT	10fthf[c] + gar[c] <=> h[c] + thf[c] + fgam[c]	7.27701	6.60914	5.94127	5.2734	4.60553	3.92246	3.23884	2.55521	1.84273	1.10198	0.361035
GART	atp[c] + for[c] + gar[c] -> h[c] + adp[c] + pi[c] + fgam[c]	96.83	87.6869	78.4753	68.6729	58.8706	49.0682	39.2659	29.4635	19.6612	9.85884	0.00194669
GBBTNtex	gbbtn[e] <=> gbbtn[p]	0	0	0	0	0	0	0	0	0	0	0
GCALDD	nad[c] + h2o[c] + gcald[c] -> 2 h[c] + glyclt[c] + nadh[c]	0	5.39297e-05	0.000107859	0.000161789	0.000215719	0.000269649	0.000323578	0.000377508	0.000431438	0.000485368	8.34298e-05
GDMANE	gdpddman[c] -> gdpofuc[c]	0	0	0	0	0	0	0	0	0	0	0
GDPDPK	atp[c] + gdp[c] -> h[c] + ppgpp[c] + amp[c]	48.415	43.839	39.232	34.328	29.424	24.52	19.616	14.712	9.80805	4.90405	6.08342e-05
GDPMNH	gdpmann[c] + h2o[c] -> h[c] + gdp[c] + man[c]	96.83	87.678	78.464	68.656	58.848	49.0401	39.2321	29.4241	19.6161	9.80811	0.000121668
GDPMNP	gdpmann[c] + h2o[c] -> 2 h[c] + man1p[c] + gmp[c]	96.83	87.678	78.464	68.656	58.848	49.0401	39.2321	29.4241	19.6161	9.80811	0.000121668
GDPtex	gdp[e] <=> gdp[p]	0	0	0	0	0	0	0	0	0	0	0
GDPTPDP	gdptp[c] + h2o[c] -> ppi[c] + gtp[c]	48.415	43.839	39.232	34.328	29.424	24.52	19.616	14.712	9.80805	4.90405	6.08342e-05
GF6PTA	gln__L[c] + f6p[c] -> glu__L[c] + gam6p[c]	96.83	87.6856	78.4793	68.6789	58.8785	49.0781	39.2778	29.4774	19.677	9.87666	0.0762908
GGGABADr	nadp[c] + h2o[c] + ggbutal[c] <=> gg4abut[c] + 2 h[c] + nadph[c]	12.483	11.4982	10.3926	9.28706	8.18149	7.07593	5.97037	4.681	3.37359	1.70616	2.46417e-05
GGGABAH	gg4abut[c] + h2o[c] -> glu__L[c] + 4abut[c]	12.483	11.4982	10.3926	9.28706	8.18149	7.07593	5.97037	4.681	3.37359	1.70616	2.46417e-05
GGPTRCO	o2[c] + ggptrc[c] + h2o[c] -> nh4[c] + h2o2[c] + ggbutal[c]	12.483	11.4982	10.3926	9.28706	8.18149	7.07593	5.97037	4.681	3.37359	1.70616	2.46417e-05
GGPTRCS	atp[c] + glu__L[c] + ptrc[c] -> h[c] + adp[c] + pi[c] + ggptrc[c]	12.483	11.4982	10.3926	9.28706	8.18149	7.07593	5.97037	4.681	3.37359	1.70616	2.46417e-05
GHBDHx	h[c] + nadh[c] + sucsal[c] <=> nad[c] + ghb[c]	0	0	0	0	0	0	0	0	0	0	0
GHMT2r	ser__L[c] + thf[c] <=> mlthf[c] + h2o[c] + gly[c]	23.2026	21.609	20.0153	18.4217	16.8281	15.2344	13.6408	11.5685	8.86078	5.83632	0.900093
GK1	atp[c] + gmp[c] <=> adp[c] + gdp[c]	96.83	87.6997	78.5075	68.7212	58.9349	49.1486	39.3624	29.5761	19.7898	10.0036	0.217289
GLBRAN2	glycogen[c] -> bglycogen[c]	1000	1000	1000	1000	1000	1000	1000	1000	1000	1000	1000
GLCabcpp	atp[c] + glc__D[p] + h2o[c] --> adp[c] + glc__D[c] + h[c] + pi[c]	0	0	0	0	0	0	0	0	0	0	0
GLCATr	accoa[c] + glc__D[c] <=> acglc__D[c] + coa[c]	0	0	0	0	0	0	0	0	0	0	0
GLCDpp	h2o[p] + q8[c] + glc__D[p] -> h[p] + glcn[p] + q8h2[c]	0	0	0	0	0	0	0	0	0	0	0
GLCNt2rpp	h[p] + glcn[p] <=> h[c] + glcn[c]	0	0	0	0	0	0	0	0	0	0	0
GLCNtex	glcn[e] <=> glcn[p]	0	0	0	0	0	0	0	0	0	0	0
GLCP	pi[c] + glycogen[c] -> g1p[c]	96.83	87.678	78.464	68.656	58.848	49.0401	39.2321	29.4241	19.6161	9.80811	0.000121668
GLCP2	pi[c] + bglycogen[c] -> g1p[c]	96.83	87.678	78.464	68.656	58.848	49.0401	39.2321	29.4241	19.6161	9.80811	0.000121668
GLCptspp	pep[c] + glc__D[p] -> g6p[c] + pyr[c]	10	10	10	10	10	10	10	10	10	10	10
GLCRAL	5dh4dglc[c] -> 2h3oppan[c] + pyr[c]	0	0	0	0	0	0	0	0	0	0	0
GLCRD	glcr[c] -> 5dh4dglc[c] + h2o[c]	0	0	0	0	0	0	0	0	0	0	0
GLCRt2rpp	h[p] + glcr[p] <=> h[c] + glcr[c]	0	0	0	0	0	0	0	0	0	0	0
GLCRtex	glcr[e] <=> glcr[p]	0	0	0	0	0	0	0	0	0	0	0
GLCS1	adpglc[c] -> h[c] + adp[c] + glycogen[c]	96.83	87.678	78.464	68.656	58.848	49.0401	39.2321	29.4241	19.6161	9.80811	0.000121668
GLCt2pp	h[p] + glc__D[p] -> h[c] + glc__D[c]	0	0	0	0	0	0	0	0	0	0	0
GLCtex_copy1	glc__D[e] -> glc__D[p]	1000	1000	1000	1000	1000	1000	1000	1000	1000	1000	1000
GLCtex_copy2	glc__D[e] <=> glc__D[p]	10	10	10	10	10	10	10	10	10	10	10
GLCTR1	icolipa[c] + udpg[c] -> h[c] + gicolipa[c] + udp[c]	0	0	0	0	0	0	0	0	0	0	0
GLCTR3	ggagicolipa[c] + udpg[c] -> h[c] + udp[c] + gggagicolipa[c]	0	0	0	0	0	0	0	0	0	0	0
GLCUR1Ptex	glcur1p[e] <=> glcur1p[p]	0	0	0	0	0	0	0	0	0	0	0
GLCURt2rpp	h[p] + glcur[p] <=> h[c] + glcur[c]	0	0	0	0	0	0	0	0	0	0	0
GLCURtex	glcur[e] <=> glcur[p]	0	0	0	0	0	0	0	0	0	0	0
GLDBRAN2	bglycogen[c] -> glycogen[c]	1000	1000	1000	1000	1000	1000	1000	1000	1000	1000	1000
GLGC	h[c] + atp[c] + g1p[c] -> adpglc[c] + ppi[c]	96.83	87.678	78.464	68.656	58.848	49.0401	39.2321	29.4241	19.6161	9.80811	0.000121668
GLNabcpp	atp[c] + gln__L[p] + h2o[c] -> h[c] + adp[c] + pi[c] + gln__L[c]	0	0	0	0	0	0	0	0	0	0	0
GLNS	nh4[c] + atp[c] + glu__L[c] -> h[c] + adp[c] + pi[c] + gln__L[c]	96.83	87.8042	78.7165	69.0348	59.3531	49.6713	39.9896	30.3079	20.6261	10.9444	1.26266
GLNtex	gln__L[e] <=> gln__L[p]	0	0	0	0	0	0	0	0	0	0	0
GLTPD	nad[c] + galt1p[c] <=> h[c] + tag6p__D[c] + nadh[c]	0	0	0	0	0	0	0	0	0	0	0
GLU5K	atp[c] + glu__L[c] -> adp[c] + glu5p[c]	64.5533	58.4698	52.345	45.8242	39.3033	32.7825	26.2616	19.7408	13.22	6.69912	0.178283
GLUabcpp	atp[c] + glu__L[p] + h2o[c] --> adp[c] + glu__L[c] + h[c] + pi[c]	0	0	0	0	0	0	0	0	0	0	0
GLUABUTt7pp	4abut[c] + glu__L[p] <=> 4abut[p] + glu__L[c]	1000	1000	1000	1000	1000	1000	1000	1000	1000	1000	1000
GLUCYS	cys__L[c] + atp[c] + glu__L[c] -> h[c] + adp[c] + pi[c] + glucys[c]	22.7835	20.6301	18.4621	16.1544	13.8466	11.5388	9.23108	6.92331	4.61555	2.30779	2.86279e-05
GLUDC	h[c] + glu__L[c] -> 4abut[c] + co2[c]	24.7728	22.9538	21.1348	19.3158	17.4968	15.6778	13.8587	11.9112	9.85848	6.87247	0.000243337
GLUDy	nadp[c] + glu__L[c] + h2o[c] <=> h[c] + akg[c] + nh4[c] + nadph[c]	96.83	86.9931	77.0876	66.5914	56.0952	45.599	35.1028	24.6066	14.1104	3.61419	-6.89292
GLUN	gln__L[c] + h2o[c] -> nh4[c] + glu__L[c]	96.83	87.678	78.464	68.656	58.848	49.0401	39.2321	29.4241	19.6161	9.80811	0.000121668
GLUNpp	h2o[p] + gln__L[p] -> nh4[p] + glu__L[p]	0	0	0	0	0	0	0	0	0	0	0
GLUPRT	gln__L[c] + h2o[c] + prpp[c] -> ppi[c] + glu__L[c] + pram[c]	7.27701	6.60914	5.94127	5.2734	4.60553	3.92246	3.23884	2.55521	1.84273	1.10198	0.361035
GLUR	glu__D[c] <=> glu__L[c]	0	-0.00224006	-0.00448012	-0.00672018	-0.00896024	-0.0112003	-0.0134404	-0.0156804	-0.0179205	-0.0201605	-0.0224006
GLUSy	h[c] + akg[c] + gln__L[c] + nadph[c] -> nadp[c] + 2 glu__L[c]	96.83	87.678	78.464	68.656	58.848	49.0401	39.2321	29.4241	19.6161	9.80811	0.000121668
GLUt2rpp	h[p] + glu__L[p] <=> h[c] + glu__L[c]	22.7835	20.6301	18.4621	16.1544	13.8466	11.5388	9.23108	6.92331	4.61555	2.30779	2.86279e-05
GLUt4pp	na1[p] + glu__L[p] -> glu__L[c] + na1[c]	774.64	701.424	627.713	549.25	470.786	392.323	313.859	235.396	156.932	78.4687	0.00516923
GLUtex	glu__L[e] <=> glu__L[p]	0	0	0	0	0	0	0	0	0	0	0
GLUTRR	h[c] + glutrna[c] + nadph[c] -> glu1sa[c] + nadp[c] + trnaglu[c]	10.4119	9.59447	8.74319	7.78584	6.82808	5.87032	4.91256	3.95481	2.93898	1.47094	0.00289447
GLUTRS	atp[c] + glu__L[c] + trnaglu[c] -> glutrna[c] + ppi[c] + amp[c]	10.4119	9.59447	8.74319	7.78584	6.82808	5.87032	4.91256	3.95481	2.93898	1.47094	0.00289447
GLXCL	h[c] + 2 glx[c] -> 2h3oppan[c] + co2[c]	0	0	0	0	0	0	0	0	0	0	0
GLXt2_3pp	h[p] + glx[p] <=> h[c] + glx[c]	0	0	0	0	0	0	0	0	0	0	0
GLXtmp	glx[p] <=> glx[e]	26.927	24.9498	22.9726	20.9954	19.0182	17.0411	15.0523	12.9067	10.3899	6.03576	7.48729e-05
GLYALDtex	glyald[e] <=> glyald[p]	0	0	0	0	0	0	0	0	0	0	0
GLYALDtpp	glyald[p] <=> glyald[c]	0	0	0	0	0	0	0	0	0	0	0
GLYAT	accoa[c] + gly[c] <=> 2aobut[c] + coa[c]	193.66	175.356	156.928	137.312	117.696	98.0801	78.4641	58.8482	39.2322	19.6162	0.000243337
GLYBabcpp	atp[c] + h2o[c] + glyb[p] -> h[c] + glyb[c] + adp[c] + pi[c]	77.464	70.1424	62.7712	54.9248	47.0784	39.232	31.3857	23.5393	15.6929	7.84649	9.73347e-05
GLYBt2pp	h[p] + glyb[p] -> h[c] + glyb[c]	193.66	175.356	156.928	137.312	117.696	98.0801	78.4641	58.8482	39.2322	19.6162	0.000243337
GLYBt3pp	glyb[c] + h[p] -> h[c] + glyb[p]	193.66	175.356	156.928	137.312	117.696	98.0801	78.4641	58.8482	39.2322	19.6162	0.000243337
GLYBtex	glyb[e] <=> glyb[p]	0	0	0	0	0	0	0	0	0	0	0
GLYC2Pabcpp	atp[c] + glyc2p[p] + h2o[c] -> h[c] + adp[c] + pi[c] + glyc2p[c]	0	0	0	0	0	0	0	0	0	0	0
GLYC2Ptex	glyc2p[e] <=> glyc2p[p]	0	0	0	0	0	0	0	0	0	0	0
GLYC3Pabcpp	atp[c] + h2o[c] + glyc3p[p] -> h[c] + glyc3p[c] + adp[c] + pi[c]	9.683	8.7678	7.8464	6.8656	5.8848	4.90401	3.92321	2.94241	1.96161	0.980811	1.21668e-05
GLYC3Pt6pp	pi[c] + glyc3p[p] -> glyc3p[c] + pi[p]	10.4681	9.4787	8.4826	7.42227	6.36195	5.30163	4.24131	3.18098	2.12066	1.06034	1.31533e-05
GLYC3Ptex	glyc3p[e] <=> glyc3p[p]	0	0	0	0	0	0	0	0	0	0	0
GLYCAt2rpp	h[p] + glyc__R[p] <=> h[c] + glyc__R[c]	0	0	0	0	0	0	0	0	0	0	0
GLYCAtex	glyc__R[e] <=> glyc__R[p]	0	0	0	0	0	0	0	0	0	0	0
GLYCDx	nad[c] + glyc[c] -> h[c] + dha[c] + nadh[c]	96.83	87.678	78.464	68.656	58.848	49.0401	39.2321	29.4241	19.6161	9.80811	0.000121668
GLYCK	atp[c] + glyc__R[c] -> h[c] + 3pg[c] + adp[c]	64.5533	58.452	52.3093	45.7707	39.232	32.6934	26.1547	19.6161	13.0774	6.53874	8.11123e-05
GLYCK2	atp[c] + glyc__R[c] -> 2pg[c] + h[c] + adp[c]	64.5533	58.452	52.3093	45.7707	39.232	32.6934	26.1547	19.6161	13.0774	6.53874	8.11123e-05
GLYCL	nad[c] + thf[c] + gly[c] -> nh4[c] + mlthf[c] + nadh[c] + co2[c]	23.7706	21.8616	19.9527	18.0437	16.1271	14.1974	12.2677	10.2826	8.14048	5.06644	0.044665
GLYCLTDx	h[c] + glx[c] + nadh[c] -> glyclt[c] + nad[c]	44.8	43.8676	42.9061	41.3403	39.7745	38.2087	36.6175	34.1641	26.1548	13.0775	0.000162225
GLYCLTDy	h[c] + glx[c] + nadph[c] -> glyclt[c] + nadp[c]	44.0976	42.492	40.8863	39.2806	37.5402	35.4958	31.3857	23.5393	15.6929	7.84649	9.73347e-05
GLYCLTt2rpp	h[p] + glyclt[p] <=> h[c] + glyclt[c]	0	0	0	0	0	0	0	0	0	0	0
GLYCLTt4pp	na1[p] + glyclt[p] -> glyclt[c] + na1[c]	0	0	0	0	0	0	0	0	0	0	0
GLYCLTtex	glyclt[e] <=> glyclt[p]	0	0	0	0	0	0	0	0	0	0	0
GLYCtex	glyc[e] <=> glyc[p]	0	0	0	0	0	0	0	0	0	0	0
GLYCTO2	glyclt[c] + q8[c] -> glx[c] + q8h2[c]	36	36	36	36	36	36	36	34.1643	26.1548	13.0775	0.000162225
GLYCTO3	glyclt[c] + mqn8[c] -> glx[c] + mql8[c]	44.8	43.8677	42.9062	41.3404	39.7746	38.2089	36.6176	34.1643	26.1548	13.0775	0.000162225
GLYCTO4	glyclt[c] + 2dmmq8[c] -> glx[c] + 2dmmql8[c]	44.8	43.8677	42.9062	41.3404	39.7746	38.2089	36.6176	34.1643	26.1548	13.0775	0.000162225
GLYCtpp	glyc[c] <=> glyc[p]	15.4729	14.1275	12.782	11.4365	10.0911	8.71643	7.32777	5.91648	4.49212	3.05505	3.81705e-05
GLYK	atp[c] + glyc[c] -> h[c] + glyc3p[c] + adp[c]	96.83	88.171	79.4227	69.844	60.2654	50.6867	41.1081	31.5294	21.9508	12.3721	0.000243337
GLYOX	lgt__S[c] + h2o[c] -> h[c] + gthrd[c] + lac__D[c]	35.61	32.3482	29.0726	25.679	22.2596	18.8178	15.376	11.9343	8.49248	4.77533	6.08342e-05
GLYOX3	mthgxl[c] + h2o[c] -> h[c] + lac__D[c]	35.61	32.3482	29.0726	25.679	22.2596	18.8178	15.376	11.9343	8.49248	4.77533	6.08342e-05
GLYt2pp	h[p] + gly[p] -> h[c] + gly[c]	387.32	350.712	313.856	274.624	235.392	196.16	156.928	117.696	78.4644	39.2324	0.000486674
GLYt4pp	na1[p] + gly[p] -> gly[c] + na1[c]	258.213	233.808	209.238	183.083	156.929	130.774	104.62	78.4652	52.3107	26.1562	0.000486674
GLYtex	gly[e] <=> gly[p]	0	0	0	0	0	0	0	0	0	0	0
GLYtpp	gly[c] <=> gly[p]	387.32	350.712	313.856	274.624	235.392	196.16	156.928	117.696	78.4644	39.2324	0.000486674
GMAND	gdpmann[c] -> h2o[c] + gdpddman[c]	0	0	0	0	0	0	0	0	0	0	0
GMHEPAT	h[c] + atp[c] + gmhep1p[c] -> ppi[c] + adphep_DD[c]	0	0	0	0	0	0	0	0	0	0	0
GMHEPK	atp[c] + gmhep7p[c] -> h[c] + adp[c] + gmhep17bp[c]	0	0	0	0	0	0	0	0	0	0	0
GMHEPPA	h2o[c] + gmhep17bp[c] -> pi[c] + gmhep1p[c]	0	0	0	0	0	0	0	0	0	0	0
GMPR	2 h[c] + gmp[c] + nadph[c] -> imp[c] + nh4[c] + nadp[c]	38.732	35.0712	31.3856	27.4624	23.5392	19.616	15.6928	11.7696	7.84644	3.92324	4.86674e-05
GMPS	nh4[c] + atp[c] + xmp[c] -> 2 h[c] + ppi[c] + gmp[c] + amp[c]	38.732	35.0908	31.4248	27.5212	23.6177	19.7141	15.8105	11.9069	8.00333	4.09975	0.196166
GMPS2	atp[c] + gln__L[c] + xmp[c] + h2o[c] -> 2 h[c] + ppi[c] + glu__L[c] + gmp[c] + amp[c]	27.6657	25.0649	22.4463	19.658	16.8698	14.0815	11.2932	8.50494	5.71667	2.92839	0.000121668
GMPtex	gmp[e] <=> gmp[p]	0	0	0	0	0	0	0	0	0	0	0
GND	6pgc[c] + nadp[c] -> ru5p__D[c] + nadph[c] + co2[c]	5.40562e-26	0	0	0	0	0	0	0	0	0	0
GNK	atp[c] + glcn[c] -> h[c] + adp[c] + 6pgc[c]	96.83	87.678	78.464	68.656	58.848	49.0401	39.2321	29.4241	19.6161	9.80811	0.000121668
GNP	6pgc[c] + h2o[c] -> pi[c] + glcn[c]	96.83	87.678	78.464	68.656	58.848	49.0401	39.2321	29.4241	19.6161	9.80811	0.000121668
GOFUCR	h[c] + gdpofuc[c] + nadph[c] -> nadp[c] + gdpfuc[c]	0	0	0	0	0	0	0	0	0	0	0
GP4GH	gp4g[c] + h2o[c] -> 2 h[c] + 2 gdp[c]	0	0	0	0	0	0	0	0	0	0	0
GPDDA1	g3pc[c] + h2o[c] -> h[c] + glyc3p[c] + chol[c]	0	0	0	0	0	0	0	0	0	0	0
GPDDA1pp	h2o[p] + g3pc[p] -> h[p] + chol[p] + glyc3p[p]	0	0	0	0	0	0	0	0	0	0	0
GPDDA2	g3pe[c] + h2o[c] -> h[c] + glyc3p[c] + etha[c]	9.2219	8.35028	7.47276	6.53867	5.60458	4.67048	3.73639	2.80229	1.8682	0.934106	1.15875e-05
GPDDA2pp	h2o[p] + g3pe[p] -> h[p] + glyc3p[p] + etha[p]	7.59451	6.8767	6.15404	5.38479	4.61553	3.84628	3.07703	2.30777	1.53852	0.769263	9.54262e-06
GPDDA3	g3ps[c] + h2o[c] -> h[c] + glyc3p[c] + ser__L[c]	0	0	0	0	0	0	0	0	0	0	0
GPDDA3pp	h2o[p] + g3ps[p] -> h[p] + ser__L[p] + glyc3p[p]	0	0	0	0	0	0	0	0	0	0	0
GPDDA4	g3pg[c] + h2o[c] -> h[c] + glyc3p[c] + glyc[c]	9.683	8.7678	7.8464	6.8656	5.8848	4.90401	3.92321	2.94241	1.96161	0.980811	1.21668e-05
GPDDA4pp	h2o[p] + g3pg[p] -> h[p] + glyc[p] + glyc3p[p]	8.06917	7.3065	6.53867	5.72134	4.904	4.08667	3.26934	2.45201	1.63467	0.817342	1.0139e-05
GPDDA5	h2o[c] + g3pi[c] -> h[c] + glyc3p[c] + inost[c]	0	0	0	0	0	0	0	0	0	0	0
GPDDA5pp	h2o[p] + g3pi[p] -> h[p] + inost[p] + glyc3p[p]	0	0	0	0	0	0	0	0	0	0	0
GRTT	grdp[c] + ipdp[c] -> ppi[c] + frdp[c]	6.44762e-16	2.24103e-05	4.48205e-05	6.72308e-05	8.9641e-05	0.000112051	0.000134462	0.000156872	0.000179282	0.000201692	0.000224103
GRXR	2 gthrd[c] + grxox[c] -> grxrd[c] + gthox[c]	35.7433	32.7815	29.8198	26.818	23.6466	20.4752	17.3037	14.0469	10.0195	5.35387	0.199748
GSNK	atp[c] + gsn[c] -> h[c] + adp[c] + gmp[c]	96.83	87.6801	78.4682	68.6624	58.8565	49.0506	39.2447	29.4388	19.6329	9.82705	0.0211716
GSNt2pp	h[p] + gsn[p] -> h[c] + gsn[c]	193.66	175.356	156.928	137.312	117.696	98.0801	78.4641	58.8482	39.2322	19.6162	0.000243337
GSNt3pp	h[p] + gsn[c] -> h[c] + gsn[p]	193.66	175.356	156.928	137.312	117.696	98.0801	78.4641	58.8482	39.2322	19.6162	0.000243337
GSNtex	gsn[e] <=> gsn[p]	0	0	0	0	0	0	0	0	0	0	0
GSPMDA	gtspmd[c] + h2o[c] -> gthrd[c] + spmd[c]	96.83	87.678	78.464	68.656	58.848	49.0401	39.2321	29.4241	19.6161	9.80811	0.000121668
GSPMDS	gthrd[c] + atp[c] + spmd[c] -> h[c] + adp[c] + pi[c] + gtspmd[c]	96.83	87.678	78.464	68.656	58.848	49.0401	39.2321	29.4241	19.6161	9.80811	0.000121668
GTHOr	h[c] + nadph[c] + gthox[c] <=> 2 gthrd[c] + nadp[c]	36.3323	33.1609	29.9895	26.818	23.6466	20.4752	17.3037	14.0469	10.0195	5.35387	0.199748
GTHOXtex	gthox[e] <=> gthox[p]	0	0	0	0	0	0	0	0	0	0	0
GTHPi	2 gthrd[c] + h2o2[c] -> 2 h2o[c] + gthox[c]	18	18	18	18	18	15.0892	12.0714	9.05356	6.03572	3.01788	3.74364e-05
GTHRDabc2pp	gthrd[c] + atp[c] + h2o[c] -> h[c] + adp[c] + pi[c] + gthrd[p]	48.415	43.839	39.232	34.328	29.424	24.52	19.616	14.712	9.80805	4.90405	6.08342e-05
GTHRDabcpp	atp[c] + h2o[c] + gthrd[p] -> h[c] + gthrd[c] + adp[c] + pi[c]	48.415	43.839	39.232	34.328	29.424	24.52	19.616	14.712	9.80805	4.90405	6.08342e-05
GTHRDHpp	h2o[p] + gthrd[p] -> cgly[p] + glu__L[p]	22.7835	20.6301	18.4621	16.1544	13.8466	11.5388	9.23108	6.92331	4.61555	2.30779	2.86279e-05
GTHRDtex	gthrd[e] <=> gthrd[p]	0	0	0	0	0	0	0	0	0	0	0
GTHS	atp[c] + gly[c] + glucys[c] -> h[c] + gthrd[c] + adp[c] + pi[c]	22.7835	20.6301	18.4621	16.1544	13.8466	11.5388	9.23108	6.92331	4.61555	2.30779	2.86279e-05
GTPCI	h2o[c] + gtp[c] -> h[c] + ahdt[c] + for[c]	3.1793e-28	5.39297e-05	0.000107859	0.000161789	0.000215719	0.000269649	0.000323578	0.000377508	0.000431438	0.000485368	0.000539297
GTPCII2	3 h2o[c] + gtp[c] -> 2 h[c] + ppi[c] + for[c] + 25drapp[c]	2.66485	2.42949	2.19412	1.94439	1.69029	1.43425	1.16388	0.882769	0.589139	0.294751	0.000363184
GTPDPDP	gdptp[c] + h2o[c] -> h[c] + pi[c] + ppgpp[c]	32.2767	29.226	26.1547	22.8853	19.616	16.3467	13.0774	9.80803	6.5387	3.26937	4.05561e-05
GTPDPK	atp[c] + gtp[c] -> h[c] + gdptp[c] + amp[c]	48.415	43.839	39.232	34.328	29.424	24.52	19.616	14.712	9.80805	4.90405	6.08342e-05
GTPHs	h[c] + h2o[c] + gtp[c] -> xtp[c] + nh4[c]	24.2075	21.9195	19.616	17.164	14.712	12.26	9.80802	7.35602	4.90402	2.45203	3.04171e-05
GTPtex	gtp[e] <=> gtp[p]	0	0	0	0	0	0	0	0	0	0	0
GUACYC	gtp[c] -> ppi[c] + 35cgmp[c]	48.415	43.839	39.232	34.328	29.424	24.52	19.616	14.712	9.80805	4.90405	6.08342e-05
GUAD	h[c] + gua[c] + h2o[c] -> xan[c] + nh4[c]	24.2075	21.92	19.6171	17.1656	14.7141	12.2626	9.81118	7.35971	4.90823	2.45676	4.05561e-05
GUAPRT	gua[c] + prpp[c] -> ppi[c] + gmp[c]	48.415	43.84	39.2341	34.3312	29.4282	24.5253	19.6224	14.7194	9.81647	4.91353	0.000121668
GUAt2pp	h[p] + gua[p] -> h[c] + gua[c]	387.32	350.712	313.856	274.624	235.392	196.16	156.928	117.696	78.4644	39.2324	0.000486674
GUAtex	gua[e] <=> gua[p]	0	0	0	0	0	0	0	0	0	0	0
GUAtpp	gua[p] <=> gua[c]	0	0	0	0	0	0	0	0	0	0	0
GUI1	glcur[c] <=> fruur[c]	0	0	0	0	0	0	0	0	0	0	0
GUI2	galur[c] <=> tagur[c]	0	0	0	0	0	0	0	0	0	0	0
GUR1PPpp	h2o[p] + glcur1p[p] -> glcur[p] + pi[p]	0	0	0	0	0	0	0	0	0	0	0
H2O2tex	h2o2[e] <=> h2o2[p]	0	0	0	0	0	0	0	0	0	0	0
H2Otex	h2o[e] <=> h2o[p]	24	18.2326	12.4652	6.69776	0.930343	-4.83707	-10.6045	-16.3719	-22.1393	-28.8118	-40.8626
H2Otpp	h2o[p] <=> h2o[c]	39.932	32.329	24.726	17.123	9.52	1.917	-5.686	-13.289	-20.892	-28.8118	-40.8626
H2SO	2 o2[c] + h2s[c] -> 2 h[c] + so4[c]	7.44846	6.74446	6.03569	5.28123	4.52677	3.77231	3.01785	2.26339	1.50893	0.75447	9.35911e-06
H2St1pp	h2s[c] -> h2s[p]	16.3467	14.712	13.0773	11.4427	9.80801	8.17334	6.53868	4.90401	3.26935	1.63468	2.02781e-05
H2Stex	h2s[e] <=> h2s[p]	0	0	0	0	0	0	0	0	0	0	0
H2tex	h2[e] <=> h2[p]	0	0	0	0	0	0	0	0	0	0	0
H2tpp	h2[p] <=> h2[c]	0	0	0	0	0	0	0	0	0	0	0
HACD1	h[c] + aacoa[c] + nadh[c] <=> nad[c] + 3hbcoa[c]	7.5	6.96315	6.37212	5.78109	5.18454	4.50873	3.82482	3.14091	2.45701	1.7731	0.286921
HACD2	h[c] + 3ohcoa[c] + nadh[c] <=> nad[c] + 3hhcoa[c]	7.5	6.96315	6.37212	5.78109	5.18454	4.50873	3.82482	3.14091	2.45701	1.7731	0.286921
HACD3	h[c] + 3oocoa[c] + nadh[c] <=> nad[c] + 3hocoa[c]	2.39359	2.22393	2.03582	1.84772	1.65961	1.4715	1.2834	1.09529	0.907184	0.719078	0.28689
HACD4	h[c] + 3odcoa[c] + nadh[c] <=> nad[c] + 3hdcoa[c]	2.39359	2.22393	2.03582	1.84772	1.65961	1.4715	1.2834	1.09529	0.907184	0.719078	0.28689
HACD5	h[c] + 3oddcoa[c] + nadh[c] <=> nad[c] + 3hddcoa[c]	2.39359	2.22393	2.03582	1.84772	1.65961	1.4715	1.2834	1.09529	0.907184	0.719078	0.28689
HACD6	h[c] + 3otdcoa[c] + nadh[c] <=> nad[c] + 3htdcoa[c]	0.398932	0.388288	0.374571	0.360853	0.347135	0.333417	0.3197	0.305982	0.292264	0.278547	0.224149
HACD7	h[c] + 3ohdcoa[c] + nadh[c] <=> nad[c] + 3hhdcoa[c]	0	0.0224148	0.0448296	0.0672443	0.0896591	0.112074	0.134489	0.156903	0.179318	0.201733	0.224148
HACD8	h[c] + 3ohodcoa[c] + nadh[c] <=> 3hodcoa[c] + nad[c]	0	0	1.46688e-33	-3.90192e-34	0	2.93376e-33	-1.22339e-32	1.94977e-32	6.11693e-33	0	3.59976e-49
HBZOPT	4hbz[c] + octdp[c] -> ppi[c] + 3ophb[c]	3.10884e-30	1.79766e-05	3.59532e-05	5.39297e-05	7.19063e-05	8.98829e-05	0.000107859	0.000125836	0.000143813	0.000161789	0.000179766
HCINNMt2rpp	h[p] + 3hcinnm[p] <=> h[c] + 3hcinnm[c]	0	0	0	0	0	0	0	0	0	0	0
HCINNMtex	3hcinnm[e] <=> 3hcinnm[p]	0	0	0	0	0	0	0	0	0	0	0
HCO3E	h2o[c] + co2[c] <=> h[c] + hco3[c]	96.83	87.7203	78.5487	68.7831	59.0175	49.2519	39.4862	29.7206	19.955	10.1893	0.423707
HDCAtexi	hdca[e] -> hdca[p]	0	0	0	0	0	0	0	0	0	0	0
HDCEAtexi	hdcea[e] -> hdcea[p]	0	0	0	0	0	0	0	0	0	0	0
HEMEOS	frdp[c] + h2o[c] + pheme[c] -> ppi[c] + hemeO[c]	0	0	0	0	0	0	0	0	0	0	0
HEPK1	hhlipa[c] + atp[c] -> h[c] + phhlipa[c] + adp[c]	0	0	0	0	0	0	0	0	0	0	0
HEPK2	hphhlipa[c] + atp[c] -> h[c] + adp[c] + phphhlipa[c]	0	0	0	0	0	0	0	0	0	0	0
HEPT1	adphep_LD[c] + lipa[c] -> h[c] + hlipa[c] + adp[c]	0	0	0	0	0	0	0	0	0	0	0
HEPT2	adphep_LD[c] + hlipa[c] -> h[c] + adp[c] + hhlipa[c]	0	0	0	0	0	0	0	0	0	0	0
HEPT3	adphep_LD[c] + phhlipa[c] -> h[c] + hphhlipa[c] + adp[c]	0	0	0	0	0	0	0	0	0	0	0
HETZK	atp[c] + 4mhetz[c] -> h[c] + adp[c] + 4mpetz[c]	0	0	0	0	0	0	0	0	0	0	0
HEX1	atp[c] + glc__D[c] -> h[c] + adp[c] + g6p[c]	96.83	87.678	78.464	68.656	58.848	49.0401	39.2321	29.4241	19.6161	9.80811	0.000121668
HEX4	atp[c] + man[c] -> h[c] + adp[c] + man6p[c]	96.83	87.678	78.464	68.656	58.848	49.0401	39.2321	29.4241	19.6161	9.80811	0.000121668
HEX7	fru[c] + atp[c] -> h[c] + adp[c] + f6p[c]	96.83	87.678	78.464	68.656	58.848	49.0401	39.2321	29.4241	19.6161	9.80811	0.000121668
HEXt2rpp	h[p] + hxa[p] <=> h[c] + hxa[c]	3.171e-28	0	0	0	0	0	0	0	0	0	0
HG2abcpp	hg2[c] + atp[c] + h2o[c] -> h[c] + adp[c] + pi[c] + hg2[p]	0	0	0	0	0	0	0	0	0	0	0
HG2t3pp	h[p] + hg2[c] -> h[c] + hg2[p]	0	0	0	0	0	0	0	0	0	0	0
HG2tex	hg2[e] <=> hg2[p]	0	0	0	0	0	0	0	0	0	0	0
HISabcpp	his__L[p] + atp[c] + h2o[c] -> h[c] + adp[c] + pi[c] + his__L[c]	129.107	116.904	104.619	91.5414	78.4641	65.3867	52.3094	39.2321	26.1548	13.0775	0.000162225
HISt2rpp	h[p] + his__L[p] <=> h[c] + his__L[c]	0	0	0	0	0	0	0	0	0	0	0
HISTD	2 nad[c] + h2o[c] + histd[c] -> 3 h[c] + his__L[c] + 2 nadh[c]	7.34822	6.65384	5.95947	5.26372	4.55578	3.84785	3.12353	2.37641	1.60974	0.843058	0.0763802
HIStex	his__L[e] <=> his__L[p]	0	0	0	0	0	0	0	0	0	0	0
HISTP	hisp[c] + h2o[c] -> pi[c] + histd[c]	7.34822	6.65384	5.95947	5.26372	4.55578	3.84785	3.12353	2.37641	1.60974	0.843058	0.0763802
HKNDDH	h2o[c] + hkndd[c] -> h[c] + succ[c] + op4en[c]	0	0	0	0	0	0	0	0	0	0	0
HKNTDH	hkntd[c] + h2o[c] -> h[c] + fum[c] + op4en[c]	0	0	0	0	0	0	0	0	0	0	0
HMBS	h2o[c] + 4 ppbng[c] -> 4 nh4[c] + hmbil[c]	1.30149	1.19931	1.0929	0.97323	0.85351	0.73379	0.614071	0.494351	0.367372	0.183867	0.000361808
HMPK1	atp[c] + 4ahmmp[c] -> h[c] + adp[c] + 4ampm[c]	0	0	0	0	0	0	0	0	0	0	0
HOMt2pp	h[p] + hom__L[c] -> h[c] + hom__L[p]	12.7184	11.5821	10.4457	9.30936	8.173	7.03664	5.89301	4.74335	3.5937	1.86821	2.31749e-05
HOMtex	hom__L[e] <=> hom__L[p]	0	0	0	0	0	0	0	0	0	0	0
HOPNTAL	4h2opntn[c] -> pyr[c] + acald[c]	0	0	0	0	0	0	0	0	0	0	0
HPAG	2hh24dd[c] <=> 2ohed[c]	0	0	0	0	0	0	0	0	0	0	0
HPAH	h2o[c] + 2hh24dd[c] <=> 24dhhed[c]	0	0	0	0	0	0	0	0	0	0	0
HPAI	24dhhed[c] <=> pyr[c] + sucsal[c]	0	0	0	0	0	0	0	0	0	0	0
HPAP	h[p] + 4hphac[p] <=> h[c] + 4hphac[c]	0	0	0	0	0	0	0	0	0	0	0
HPAtex	4hphac[e] <=> 4hphac[p]	0	0	0	0	0	0	0	0	0	0	0
HPPK2	atp[c] + 6hmhpt[c] -> h[c] + 6hmhptpp[c] + amp[c]	2.19903e-28	5.39297e-05	0.000107859	0.000161789	0.000215719	0.000269649	0.000323578	0.000377508	0.000431438	0.000485368	0.000539297
HPPPNDO	dhpppn[c] + o2[c] -> h[c] + hkndd[c]	0	0	0	0	0	0	0	0	0	0	0
HPPPNt2rpp	h[p] + 3hpppn[p] <=> h[c] + 3hpppn[c]	0	0	0	0	0	0	0	0	0	0	0
HPPPNtex	3hpppn[e] <=> 3hpppn[p]	0	0	0	0	0	0	0	0	0	0	0
HPYRI	hpyr[c] <=> 2h3oppan[c]	0	0	0	0	0	0	0	0	0	0	0
HPYRP	h2o[c] + 3php[c] -> pi[c] + hpyr[c]	64.5533	58.452	52.3093	45.7707	39.232	32.6934	26.1547	19.6161	13.0774	6.53874	8.11123e-05
HPYRRx	h[c] + hpyr[c] + nadh[c] -> nad[c] + glyc__R[c]	0	0	0	0	0	0	0	0	0	0	0
HPYRRy	h[c] + hpyr[c] + nadph[c] -> nadp[c] + glyc__R[c]	64.5533	58.452	52.3093	45.7707	39.232	32.6934	26.1547	19.6161	13.0774	6.53874	8.11123e-05
HSDy	hom__L[c] + nadp[c] <=> h[c] + aspsa[c] + nadph[c]	-7.38057e-27	-0.0562784	-0.112557	-0.168835	-0.225113	-0.281392	-0.33767	-0.393949	-0.450227	-0.506505	-0.562784
HSK	hom__L[c] + atp[c] -> h[c] + adp[c] + phom[c]	22.0677	20.0935	18.1159	16.0301	13.9443	11.8584	9.77263	7.6868	5.50946	3.22602	0.438745
HSST	hom__L[c] + succoa[c] -> suchms[c] + coa[c]	5.74381	5.24302	4.74224	4.23646	3.66392	3.09138	2.51691	1.9187	1.3205	0.722289	0.124082
HSTPT	glu__L[c] + imacp[c] -> akg[c] + hisp[c]	7.34822	6.65384	5.95947	5.26372	4.55578	3.84785	3.12353	2.37641	1.60974	0.843058	0.0763802
Htex	h[e] <=> h[p]	77.1583	73.4371	68.1982	58.3879	48.5777	38.7675	28.9572	19.147	9.33674	-0.473504	-11.0078
HXAND	nad[c] + h2o[c] + hxan[c] -> h[c] + xan[c] + nadh[c]	21.5178	19.4949	17.4582	15.2896	13.1209	10.9523	8.78361	6.61495	4.4463	2.27764	6.08342e-05
HXAtex	hxa[e] <=> hxa[p]	0	0	0	0	0	0	0	0	0	0	0
HXCT	accoa[c] + hxa[c] -> ac[c] + hxcoa[c]	96.83	87.678	78.464	68.656	58.848	49.0401	39.2321	29.4241	19.6161	9.80811	0.000121668
HXPRT	prpp[c] + hxan[c] -> imp[c] + ppi[c]	48.415	43.839	39.232	34.328	29.424	24.52	19.616	14.712	9.80805	4.90405	6.08342e-05
HYD1pp	2 h[c] + q8[c] + h2[c] -> 2 h[p] + q8h2[c]	0	0	0	0	0	0	0	0	0	0	0
HYD2pp	2 h[c] + mqn8[c] + h2[c] -> 2 h[p] + mql8[c]	0	0	0	0	0	0	0	0	0	0	0
HYD3pp	2 h[c] + 2dmmq8[c] + h2[c] -> 2 h[p] + 2dmmql8[c]	0	0	0	0	0	0	0	0	0	0	0
HYPOE	pyam5p[c] + h2o[c] -> pydam[c] + pi[c]	96.83	87.678	78.464	68.656	58.848	49.0401	39.2321	29.4241	19.6161	9.80811	0.000121668
HYXNtex	hxan[e] <=> hxan[p]	0	0	0	0	0	0	0	0	0	0	0
HYXNtpp	hxan[p] <=> hxan[c]	0	0	0	0	0	0	0	0	0	0	0
I2FE2SR	iscssh[c] + 2fe1s[c] + iscu[c] -> 4 h[c] + iscu_2fe2s[c] + iscs[c]	0	1.61225e-07	3.2245e-07	4.83675e-07	6.449e-07	8.06125e-07	9.67349e-07	1.12857e-06	1.2898e-06	1.45102e-06	1.61225e-06
I2FE2SS	2 iscssh[c] + fadh2[c] + 2 fe2[c] + iscu[c] -> 6 h[c] + iscu_2fe2s[c] + 2 iscs[c] + fad[c]	0	2.30552e-05	4.61103e-05	6.91655e-05	9.22206e-05	0.000115276	0.000138331	0.000161386	0.000184441	0.000207496	0.000230552
I2FE2SS2	2 iscssh[c] + iscu_2fe2s[c] + fadh2[c] + 2 fe2[c] -> 6 h[c] + iscu_2fe2s2[c] + 2 iscs[c] + fad[c]	0	2.09592e-05	4.19185e-05	6.28777e-05	8.38369e-05	0.000104796	0.000125755	0.000146715	0.000167674	0.000188633	0.000209592
I2FE2ST	4 h[c] + iscu_2fe2s[c] -> 2fe2s[c] + iscu[c]	0	2.25715e-06	4.5143e-06	6.77145e-06	9.02859e-06	1.12857e-05	1.35429e-05	1.58e-05	1.80572e-05	2.03143e-05	2.25715e-05
I4FE4SR	2 h[c] + fadh2[c] + iscu_2fe2s2[c] -> iscu_4fe4s[c] + fad[c]	0	2.09592e-05	4.19185e-05	6.28777e-05	8.38369e-05	0.000104796	0.000125755	0.000146715	0.000167674	0.000188633	0.000209592
I4FE4ST	4 h[c] + iscu_4fe4s[c] -> iscu[c] + 4fe4s[c]	0	2.09592e-05	4.19185e-05	6.28777e-05	8.38369e-05	0.000104796	0.000125755	0.000146715	0.000167674	0.000188633	0.000209592
ICDHyr	nadp[c] + icit[c] <=> akg[c] + nadph[c] + co2[c]	26.927	25.0364	23.1459	21.2554	19.3649	17.4744	15.5839	13.6934	11.7117	9.45648	5.09715
ICHORS_copy1	chor[c] -> ichor[c]	1000	1000	1000	1000	1000	1000	1000	1000	1000	1000	1000
ICHORS_copy2	chor[c] <=> ichor[c]	4.98829	4.54755	4.10682	3.66608	3.22535	2.78462	2.34051	1.8166	1.25785	0.637926	7.91339e-06
ICHORT	ichor[c] + h2o[c] -> pyr[c] + 23ddhb[c]	4.98829	4.54755	4.10682	3.66608	3.22535	2.78462	2.34051	1.8166	1.25785	0.637926	7.91339e-06
ICL	icit[c] -> glx[c] + succ[c]	26.927	24.9498	22.9726	20.9954	19.0182	17.041	15.0639	13.0867	10.6255	6.90475	0.000243337
ICYSDS	cys__L[c] + iscs[c] -> iscssh[c] + ala__L[c]	0	0.000106167	0.000212333	0.0003185	0.000424666	0.000530833	0.000637	0.000743166	0.000849333	0.000955499	0.00106167
IDOND	h[c] + 5dglcn[c] + nadh[c] <=> nad[c] + idon__L[c]	1.3574e-25	0	0	0	0	0	0	0	0	0	0
IDOND2	h[c] + 5dglcn[c] + nadph[c] -> idon__L[c] + nadp[c]	193.66	175.356	156.928	137.312	117.696	98.0801	78.4641	58.8482	39.2322	19.6162	0.000243337
IDONt2rpp	h[p] + idon__L[p] <=> h[c] + idon__L[c]	0	0	0	0	0	0	0	0	0	0	0
IDONtex	idon__L[e] <=> idon__L[p]	0	0	0	0	0	0	0	0	0	0	0
IG3PS	gln__L[c] + prlp[c] -> h[c] + aicar[c] + eig3p[c] + glu__L[c]	7.34822	6.65384	5.95947	5.26372	4.55578	3.84785	3.12353	2.37641	1.60974	0.843058	0.0763802
IGPDH	eig3p[c] -> h2o[c] + imacp[c]	7.34822	6.65384	5.95947	5.26372	4.55578	3.84785	3.12353	2.37641	1.60974	0.843058	0.0763802
IGPS	h[c] + 2cpr5p[c] -> 3ig3p[c] + h2o[c] + co2[c]	5.28741	4.82483	4.36225	3.89967	3.43709	2.97451	2.51192	2.04934	1.52	0.803035	0.045832
ILEabcpp	atp[c] + ile__L[p] + h2o[c] -> h[c] + adp[c] + pi[c] + ile__L[c]	77.464	70.1424	62.7712	54.9248	47.0784	39.232	31.3857	23.5393	15.6929	7.84649	9.73347e-05
ILEt2rpp	h[p] + ile__L[p] -> h[c] + ile__L[c]	193.66	175.356	156.928	137.312	117.696	98.0801	78.4641	58.8482	39.2322	19.6162	0.000243337
ILEt3pp	h[p] + ile__L[c] -> h[c] + ile__L[p]	193.66	175.356	156.928	137.312	117.696	98.0801	78.4641	58.8482	39.2322	19.6162	0.000243337
ILETA	akg[c] + ile__L[c] <=> glu__L[c] + 3mop[c]	0	-0.0234203	-0.0468407	-0.070261	-0.0936813	-0.117102	-0.140522	-0.163942	-0.187363	-0.210783	-0.234203
ILEtex	ile__L[e] <=> ile__L[p]	0	0	0	0	0	0	0	0	0	0	0
IMPC	imp[c] + h2o[c] <=> fprica[c]	0	-0.0437215	-0.087443	-0.131165	-0.174886	-0.218608	-0.262329	-0.306051	-0.349772	-0.393494	-0.437215
IMPCAPabctex	atp[c] + h2o[c] + imp_CAP[c] -> h[c] + adp[c] + pi[c] + imp_CAP[e]	4.88267	4.45127	4.01987	3.58846	3.15706	2.72566	2.29425	1.85264	1.40868	0.791242	9.81527e-06
IMPD	nad[c] + imp[c] + h2o[c] -> h[c] + xmp[c] + nadh[c]	38.732	35.0908	31.4248	27.5212	23.6177	19.7141	15.8105	11.9069	8.00333	4.09975	0.196166
IMPtex	imp[e] <=> imp[p]	0	0	0	0	0	0	0	0	0	0	0
INDOLEt2pp	h[c] + indole[c] -> h[p] + indole[p]	1000	1000	1000	1000	1000	1000	1000	1000	1000	1000	1000
INDOLEt2rpp	h[p] + indole[p] -> h[c] + indole[c]	1000	1000	1000	1000	1000	1000	1000	1000	1000	1000	1000
INDOLEtex	indole[e] <=> indole[p]	0	0	0	0	0	0	0	0	0	0	0
INSH	ins[c] + h2o[c] -> rib__D[c] + hxan[c]	96.83	87.678	78.464	68.656	58.848	49.0401	39.2321	29.4241	19.6161	9.80811	0.000121668
INSK	atp[c] + ins[c] -> h[c] + adp[c] + imp[c]	96.83	87.678	78.464	68.656	58.848	49.0401	39.2321	29.4241	19.6161	9.80811	0.000121668
INSt2pp	h[p] + ins[p] -> h[c] + ins[c]	193.66	175.356	156.928	137.312	117.696	98.0801	78.4641	58.8482	39.2322	19.6162	0.000243337
INSt3pp	h[p] + ins[c] -> h[c] + ins[p]	193.66	175.356	156.928	137.312	117.696	98.0801	78.4641	58.8482	39.2322	19.6162	0.000243337
INStex	ins[e] <=> ins[p]	0	0	0	0	0	0	0	0	0	0	0
INSTtex	inost[e] <=> inost[p]	0	0	0	0	0	0	0	0	0	0	0
IPDDI	ipdp[c] <=> dmpp[c]	6.44762e-16	2.24103e-05	4.48205e-05	6.72308e-05	8.9641e-05	0.000112051	0.000134462	0.000156872	0.000179282	0.000201692	0.000224103
IPDPS	h[c] + h2mb4p[c] + nadh[c] -> nad[c] + h2o[c] + ipdp[c]	5.15809e-15	0.000192583	0.000385166	0.000577749	0.000770333	0.000962916	0.0011555	0.00134808	0.00154067	0.00173325	0.00192583
IPMD	nad[c] + 3c2hmp[c] -> h[c] + 3c4mop[c] + nadh[c]	7.54957	6.98482	6.42007	5.83728	5.24579	4.58325	3.90104	3.21882	2.53661	1.85439	0.363209
IPPMIa	3c2hmp[c] <=> h2o[c] + 2ippm[c]	0	-0.0363183	-0.0726367	-0.108955	-0.145273	-0.181592	-0.21791	-0.254228	-0.290547	-0.326865	-0.363183
IPPMIb	h2o[c] + 2ippm[c] <=> 3c3hmp[c]	0	-0.0363183	-0.0726367	-0.108955	-0.145273	-0.181592	-0.21791	-0.254228	-0.290547	-0.326865	-0.363183
IPPS	accoa[c] + 3mob[c] + h2o[c] -> h[c] + 3c3hmp[c] + coa[c]	7.54957	6.98482	6.42007	5.83728	5.24579	4.58325	3.90104	3.21882	2.53661	1.85439	0.363209
ISETACabcpp	isetac[p] + atp[c] + h2o[c] -> h[c] + adp[c] + pi[c] + isetac[c]	0	0	0	0	0	0	0	0	0	0	0
ISETACtex	isetac[e] <=> isetac[p]	0	0	0	0	0	0	0	0	0	0	0
K2L4Aabcpp	atp[c] + h2o[c] + kdo2lipid4[c] -> h[c] + adp[c] + pi[c] + kdo2lipid4[p]	0	0.0015684	0.00313679	0.00470519	0.00627358	0.00784198	0.00941037	0.0109788	0.0125472	0.0141156	0.015684
K2L4Aabctex	atp[c] + kdo2lipid4[p] + h2o[c] -> h[c] + adp[c] + pi[c] + kdo2lipid4[e]	0	0.0015684	0.00313679	0.00470519	0.00627358	0.00784198	0.00941037	0.0109788	0.0125472	0.0141156	0.015684
Kabcpp	atp[c] + h2o[c] + k[p] -> h[c] + adp[c] + pi[c] + k[c]	77.464	70.1487	62.7838	54.9437	47.1036	39.2635	31.4234	23.5833	15.7432	7.90313	0.000162225
KARA1	23dhmb[c] + nadp[c] <=> h[c] + alac__S[c] + nadph[c]	0	-0.0704846	-0.140969	-0.211454	-0.281938	-0.352423	-0.422908	-0.493392	-0.563877	-0.634362	-0.704846
KARA2	h[c] + 2ahbut[c] + nadph[c] <=> nadp[c] + 23dhmp[c]	7.10607	6.4908	5.87552	5.26024	4.64497	4.02969	3.41441	2.79914	2.18386	1.37323	0.234218
KAS14	h[c] + acACP[c] + malACP[c] -> actACP[c] + co2[c] + ACP[c]	4.60283	4.17253	3.74223	3.31192	2.88162	2.45132	2.02102	1.59072	1.16042	0.692949	2.21215e-05
KAS15	h[c] + accoa[c] + malACP[c] -> actACP[c] + coa[c] + co2[c]	4.60283	4.17253	3.74223	3.31192	2.88162	2.45132	2.02102	1.59072	1.16042	0.692949	2.21215e-05
KDOCT2	ctp[c] + kdo[c] -> ppi[c] + ckdo[c]	0.797863	0.734884	0.665755	0.596627	0.527499	0.458371	0.389243	0.320115	0.250987	0.181859	0.0313702
KDOPP	h2o[c] + kdo8p[c] -> pi[c] + kdo[c]	0.797863	0.734884	0.665755	0.596627	0.527499	0.458371	0.389243	0.320115	0.250987	0.181859	0.0313702
KDOPS	pep[c] + h2o[c] + ara5p[c] -> pi[c] + kdo8p[c]	0.797863	0.734884	0.665755	0.596627	0.527499	0.458371	0.389243	0.320115	0.250987	0.181859	0.0313702
KDUI	dt5hsu[c] -> dkdglcn[c]	0	0	0	0	0	0	0	0	0	0	0
KG6PDC	h[c] + 3dhgulnp[c] -> xu5p__L[c] + co2[c]	0	0	0	0	0	0	0	0	0	0	0
Kt2pp	h[p] + k[p] -> h[c] + k[c]	193.66	175.372	156.96	137.359	117.759	98.1588	78.5586	58.9583	39.3581	19.7578	0.157591
Kt3pp	h[p] + k[c] -> h[c] + k[p]	193.66	175.356	156.928	137.312	117.696	98.0801	78.4641	58.8482	39.2322	19.6162	0.000243337
Ktex	k[e] <=> k[p]	0	0.0157347	0.0314695	0.0472042	0.062939	0.0786737	0.0944085	0.110143	0.125878	0.141613	0.157347
L_LACD2	q8[c] + lac__L[c] -> q8h2[c] + pyr[c]	25.1365	22.834	20.5219	18.1263	15.7126	13.2832	10.8537	8.42418	5.88405	3.01788	3.74364e-05
L_LACD3	mqn8[c] + lac__L[c] -> mql8[c] + pyr[c]	25.1365	22.834	20.5219	18.1263	15.7126	13.2832	10.8537	8.42418	5.88405	3.01788	3.74364e-05
L_LACt2rpp	h[p] + lac__L[p] <=> h[c] + lac__L[c]	0	0	0	0	0	0	0	0	0	0	0
L_LACtex	lac__L[e] <=> lac__L[p]	0	0	0	0	0	0	0	0	0	0	0
LA4NTpp	uLa4n[p] + tc_colipa[p] -> udcpp[p] + tc_acolipa[p]	0	0	0	0	0	0	0	0	0	0	0
LACZ	lcts[c] + h2o[c] -> glc__D[c] + gal[c]	0	0	0	0	0	0	0	0	0	0	0
LACZpp	h2o[p] + lcts[p] -> gal[p] + glc__D[p]	0	0	0	0	0	0	0	0	0	0	0
LADGMDH	h2o[c] + LalaDgluMdap[c] -> 26dap__M[c] + LalaDglu[c]	2.6024	2.37246	2.14253	1.9126	1.68265	1.44872	1.21422	0.977339	0.729901	0.364953	4.5272e-06
LALADGLUtex	LalaDglu[e] <=> LalaDglu[p]	0	0	0	0	0	0	0	0	0	0	0
LALADGLUtpp	h[p] + LalaDglu[p] -> h[c] + LalaDglu[c]	0	0	0	0	0	0	0	0	0	0	0
LALALGLUtex	LalaLglu[e] <=> LalaLglu[p]	0	0	0	0	0	0	0	0	0	0	0
LALALGLUtpp	h[p] + LalaLglu[p] -> h[c] + LalaLglu[c]	0	0	0	0	0	0	0	0	0	0	0
LALDO2x	h[c] + mthgxl[c] + nadh[c] -> nad[c] + lald__D[c]	13.6893	12.4798	11.2703	10.0608	8.85134	7.63132	6.39894	5.15583	3.90621	2.6155	3.24449e-05
LALDO3	h[c] + mthgxl[c] + nadph[c] -> lald__L[c] + nadp[c]	25.3129	22.9174	20.5219	18.1263	15.7126	13.2832	10.8537	8.42418	5.88405	3.01788	3.74364e-05
LALGP	h2o[c] + LalaLglu[c] -> glu__L[c] + ala__L[c]	2.6024	2.37246	2.14253	1.9126	1.68265	1.44872	1.21422	0.977339	0.729901	0.364953	4.5272e-06
LCADi	nad[c] + lald__L[c] + h2o[c] -> 2 h[c] + lac__L[c] + nadh[c]	25.2541	22.8896	20.5219	18.1263	15.7126	13.2832	10.8537	8.42418	5.88405	3.01788	3.74364e-05
LCARS	h[c] + lald__L[c] + nadh[c] <=> nad[c] + 12ppd__S[c]	13.6893	12.4798	11.2703	10.0608	8.85134	7.63132	6.39894	5.15583	3.90621	2.6155	3.24449e-05
LCARSyi	h[c] + lald__L[c] + nadph[c] -> nadp[c] + 12ppd__S[c]	193.66	175.356	156.928	137.312	117.696	98.0801	78.4641	58.8482	39.2322	19.6162	0.000243337
LCTSt3ipp	lcts[c] + h[p] -> h[c] + lcts[p]	193.66	175.356	156.928	137.312	117.696	98.0801	78.4641	58.8482	39.2322	19.6162	0.000243337
LCTStex	lcts[e] <=> lcts[p]	0	0	0	0	0	0	0	0	0	0	0
LCTStpp	h[p] + lcts[p] -> h[c] + lcts[c]	193.66	175.356	156.928	137.312	117.696	98.0801	78.4641	58.8482	39.2322	19.6162	0.000243337
LDGUNPD	5pg35pg[c] + h2o[c] -> h[c] + 2 gmp[c]	24.2075	21.9195	19.616	17.164	14.712	12.26	9.80802	7.35602	4.90402	2.45203	3.04171e-05
LDH_D	nad[c] + lac__D[c] <=> h[c] + pyr[c] + nadh[c]	35.61	32.3482	29.0726	25.679	22.2596	18.8178	15.376	11.9343	8.49248	4.77533	6.08342e-05
LDH_D2	q8[c] + lac__D[c] -> q8h2[c] + pyr[c]	36	36	36	36	36	36	36	34.1641	26.1548	13.0775	0.000162225
LEUabcpp	atp[c] + h2o[c] + leu__L[p] -> h[c] + adp[c] + pi[c] + leu__L[c]	77.464	70.1424	62.7712	54.9248	47.0784	39.232	31.3857	23.5393	15.6929	7.84649	9.73347e-05
LEUt2rpp	h[p] + leu__L[p] -> h[c] + leu__L[c]	193.66	175.356	156.928	137.312	117.696	98.0801	78.4641	58.8482	39.2322	19.6162	0.000243337
LEUt3pp	h[p] + leu__L[c] -> h[c] + leu__L[p]	193.66	175.356	156.928	137.312	117.696	98.0801	78.4641	58.8482	39.2322	19.6162	0.000243337
LEUTAi	4mop[c] + glu__L[c] -> akg[c] + leu__L[c]	7.54957	6.98482	6.42007	5.83728	5.24579	4.58325	3.90104	3.21882	2.53661	1.85439	0.363209
LEUtex	leu__L[e] <=> leu__L[p]	0	0	0	0	0	0	0	0	0	0	0
LGTHL	gthrd[c] + mthgxl[c] -> lgt__S[c]	35.61	32.3482	29.0726	25.679	22.2596	18.8178	15.376	11.9343	8.49248	4.77533	6.08342e-05
LIPAabcpp	lipa[c] + atp[c] + h2o[c] -> h[c] + adp[c] + pi[c] + lipa[p]	0.398932	0.365873	0.329741	0.293609	0.257476	0.221344	0.185211	0.149079	0.112946	0.0768138	1.11729e-06
LIPAabctex	lipa[p] + atp[c] + h2o[c] -> h[c] + adp[c] + pi[c] + lipa[e]	0	0	0	0	0	0	0	0	0	0	0
LIPACabcpp	atp[c] + h2o[c] + lipa_cold[c] -> h[c] + adp[c] + lipa_cold[p] + pi[c]	0	0	0	0	0	0	0	0	0	0	0
LIPAHT2ex	h[e] + hdca[e] + tc_colipa[e] -> h2o[e] + tc_hacolipa[e]	0	0	0	0	0	0	0	0	0	0	0
LIPAHTex	h[e] + lipa[e] + hdca[e] -> halipa[e] + h2o[e]	0	0	0	0	0	0	0	0	0	0	0
LIPAMPL	lipoamp[c] -> lipopb[c] + amp[c]	0	0	0	0	0	0	0	0	0	0	0
LIPATPT	atp[c] + lipoate[c] -> ppi[c] + lipoamp[c]	0	0	0	0	0	0	0	0	0	0	0
LIPOCT	h[c] + ocACP[c] -> octapb[c] + ACP[c]	0	0	0	0	0	0	0	0	0	0	0
LIPOS	h[c] + octapb[c] + nad[c] + 2 amet[c] + 4fe4s[c] -> 2 met__L[c] + 2 dad_5[c] + 2 fe2[c] + lipopb[c] + 2fe2s[c] + nadh[c]	0	0	0	0	0	0	0	0	0	0	0
LIPOt2pp	h[p] + lipoate[p] -> h[c] + lipoate[c]	0	0	0	0	0	0	0	0	0	0	0
LIPOtex	lipoate[e] <=> lipoate[p]	0	0	0	0	0	0	0	0	0	0	0
LKDRA	lkdr[c] <=> lald__L[c] + pyr[c]	0	0	0	0	0	0	0	0	0	0	0
LPADSS	u23ga[c] + lipidX[c] -> h[c] + lipidAds[c] + udp[c]	0.398932	0.367442	0.332878	0.298314	0.26375	0.229186	0.194622	0.160057	0.125493	0.0909293	0.0156851
LPLIPAL1A120pp	1ddecg3p[p] + h2o[p] -> h[p] + ddca[p] + glyc3p[p]	10.4681	9.4787	8.4826	7.42227	6.36195	5.30163	4.24131	3.18098	2.12066	1.06034	1.31533e-05
LPLIPAL1A140pp	h2o[p] + 1tdecg3p[p] -> h[p] + ttdca[p] + glyc3p[p]	10.4681	9.4787	8.4826	7.42227	6.36195	5.30163	4.24131	3.18098	2.12066	1.06034	1.31533e-05
LPLIPAL1A141pp	h2o[p] + 1tdec7eg3p[p] -> h[p] + ttdcea[p] + glyc3p[p]	10.4681	9.4787	8.4826	7.42227	6.36195	5.30163	4.24131	3.18098	2.12066	1.06034	1.31533e-05
LPLIPAL1A160pp	h2o[p] + 1hdecg3p[p] -> hdca[p] + h[p] + glyc3p[p]	10.4681	9.4787	8.4826	7.42227	6.36195	5.30163	4.24131	3.18098	2.12066	1.06034	1.31533e-05
LPLIPAL1A161pp	h2o[p] + 1hdec9eg3p[p] -> h[p] + glyc3p[p] + hdcea[p]	10.4681	9.4787	8.4826	7.42227	6.36195	5.30163	4.24131	3.18098	2.12066	1.06034	1.31533e-05
LPLIPAL1A180pp	1odecg3p[p] + h2o[p] -> h[p] + ocdca[p] + glyc3p[p]	10.4681	9.4787	8.4826	7.42227	6.36195	5.30163	4.24131	3.18098	2.12066	1.06034	1.31533e-05
LPLIPAL1A181pp	h2o[p] + 1odec11eg3p[p] -> ocdcea[p] + h[p] + glyc3p[p]	10.4681	9.4787	8.4826	7.42227	6.36195	5.30163	4.24131	3.18098	2.12066	1.06034	1.31533e-05
LPLIPAL1E120pp	h2o[p] + 1agpe120[p] -> h[p] + g3pe[p] + ddca[p]	7.59451	6.8767	6.15404	5.38479	4.61553	3.84628	3.07703	2.30777	1.53852	0.769263	9.54262e-06
LPLIPAL1E140pp	h2o[p] + 1agpe140[p] -> h[p] + g3pe[p] + ttdca[p]	7.59451	6.8767	6.15404	5.38479	4.61553	3.84628	3.07703	2.30777	1.53852	0.769263	9.54262e-06
LPLIPAL1E141pp	h2o[p] + 1agpe141[p] -> h[p] + g3pe[p] + ttdcea[p]	7.59451	6.8767	6.15404	5.38479	4.61553	3.84628	3.07703	2.30777	1.53852	0.769263	9.54262e-06
LPLIPAL1E160pp	h2o[p] + 1agpe160[p] -> hdca[p] + h[p] + g3pe[p]	7.59451	6.8767	6.15404	5.38479	4.61553	3.84628	3.07703	2.30777	1.53852	0.769263	9.54262e-06
LPLIPAL1E161pp	h2o[p] + 1agpe161[p] -> h[p] + g3pe[p] + hdcea[p]	7.59451	6.8767	6.15404	5.38479	4.61553	3.84628	3.07703	2.30777	1.53852	0.769263	9.54262e-06
LPLIPAL1E180pp	h2o[p] + 1agpe180[p] -> h[p] + g3pe[p] + ocdca[p]	7.59451	6.8767	6.15404	5.38479	4.61553	3.84628	3.07703	2.30777	1.53852	0.769263	9.54262e-06
LPLIPAL1E181pp	h2o[p] + 1agpe181[p] -> ocdcea[p] + h[p] + g3pe[p]	7.59451	6.8767	6.15404	5.38479	4.61553	3.84628	3.07703	2.30777	1.53852	0.769263	9.54262e-06
LPLIPAL1G120pp	h2o[p] + 1agpg120[p] -> h[p] + g3pg[p] + ddca[p]	8.06917	7.3065	6.53867	5.72134	4.904	4.08667	3.26934	2.45201	1.63467	0.817342	1.0139e-05
LPLIPAL1G140pp	h2o[p] + 1agpg140[p] -> h[p] + ttdca[p] + g3pg[p]	8.06917	7.3065	6.53867	5.72134	4.904	4.08667	3.26934	2.45201	1.63467	0.817342	1.0139e-05
LPLIPAL1G141pp	h2o[p] + 1agpg141[p] -> h[p] + ttdcea[p] + g3pg[p]	8.06917	7.3065	6.53867	5.72134	4.904	4.08667	3.26934	2.45201	1.63467	0.817342	1.0139e-05
LPLIPAL1G160pp	h2o[p] + 1agpg160[p] -> hdca[p] + h[p] + g3pg[p]	8.06917	7.3065	6.53867	5.72134	4.904	4.08667	3.26934	2.45201	1.63467	0.817342	1.0139e-05
LPLIPAL1G161pp	h2o[p] + 1agpg161[p] -> h[p] + g3pg[p] + hdcea[p]	8.06917	7.3065	6.53867	5.72134	4.904	4.08667	3.26934	2.45201	1.63467	0.817342	1.0139e-05
LPLIPAL1G180pp	h2o[p] + 1agpg180[p] -> h[p] + ocdca[p] + g3pg[p]	8.06917	7.3065	6.53867	5.72134	4.904	4.08667	3.26934	2.45201	1.63467	0.817342	1.0139e-05
LPLIPAL1G181pp	h2o[p] + 1agpg181[p] -> ocdcea[p] + h[p] + g3pg[p]	8.06917	7.3065	6.53867	5.72134	4.904	4.08667	3.26934	2.45201	1.63467	0.817342	1.0139e-05
LPLIPAL2A120	2ddecg3p[c] + h2o[c] -> 2 h[c] + glyc3p[c] + ddca[c]	13.3559	12.0935	10.8226	9.4698	8.11697	6.76415	5.41132	4.05849	2.70567	1.35284	1.67818e-05
LPLIPAL2A140	2tdecg3p[c] + h2o[c] -> 2 h[c] + glyc3p[c] + ttdca[c]	13.3559	12.0935	10.8226	9.4698	8.11697	6.76415	5.41132	4.05849	2.70567	1.35284	1.67818e-05
LPLIPAL2A141	2tdec7eg3p[c] + h2o[c] -> 2 h[c] + glyc3p[c] + ttdcea[c]	13.3559	12.0935	10.8226	9.4698	8.11697	6.76415	5.41132	4.05849	2.70567	1.35284	1.67818e-05
LPLIPAL2A160	2hdecg3p[c] + h2o[c] -> 2 h[c] + glyc3p[c] + hdca[c]	13.3559	12.0935	10.8226	9.4698	8.11697	6.76415	5.41132	4.05849	2.70567	1.35284	1.67818e-05
LPLIPAL2A161	h2o[c] + 2hdec9eg3p[c] -> 2 h[c] + hdcea[c] + glyc3p[c]	13.3559	12.0935	10.8226	9.4698	8.11697	6.76415	5.41132	4.05849	2.70567	1.35284	1.67818e-05
LPLIPAL2A180	2odecg3p[c] + h2o[c] -> 2 h[c] + glyc3p[c] + ocdca[c]	13.3559	12.0935	10.8226	9.4698	8.11697	6.76415	5.41132	4.05849	2.70567	1.35284	1.67818e-05
LPLIPAL2A181	2odec11eg3p[c] + h2o[c] -> 2 h[c] + glyc3p[c] + ocdcea[c]	13.3559	12.0935	10.8226	9.4698	8.11697	6.76415	5.41132	4.05849	2.70567	1.35284	1.67818e-05
LPLIPAL2ATE120	2agpe120[c] + pg120[c] -> apg120[c] + g3pe[c]	0	0	0	0	0	0	0	0	0	0	0
LPLIPAL2ATE140	2agpe140[c] + pg140[c] -> apg140[c] + g3pe[c]	0	0	0	0	0	0	0	0	0	0	0
LPLIPAL2ATE141	pg141[c] + 2agpe141[c] -> apg141[c] + g3pe[c]	0	0	0	0	0	0	0	0	0	0	0
LPLIPAL2ATE160	2agpe160[c] + pg160[c] -> apg160[c] + g3pe[c]	0	0	0	0	0	0	0	0	0	0	0
LPLIPAL2ATE161	pg161[c] + 2agpe161[c] -> apg161[c] + g3pe[c]	0	0	0	0	0	0	0	0	0	0	0
LPLIPAL2ATE180	pg180[c] + 2agpe180[c] -> g3pe[c] + apg180[c]	0	0	0	0	0	0	0	0	0	0	0
LPLIPAL2ATE181	2agpe181[c] + pg181[c] -> apg181[c] + g3pe[c]	0	0	0	0	0	0	0	0	0	0	0
LPLIPAL2ATG120	2agpg120[c] + pg120[c] -> g3pg[c] + apg120[c]	0	0	0	0	0	0	0	0	0	0	0
LPLIPAL2ATG140	2agpg140[c] + pg140[c] -> g3pg[c] + apg140[c]	0	0	0	0	0	0	0	0	0	0	0
LPLIPAL2ATG141	2agpg141[c] + pg141[c] -> apg141[c] + g3pg[c]	0	0	0	0	0	0	0	0	0	0	0
LPLIPAL2ATG160	2agpg160[c] + pg160[c] -> g3pg[c] + apg160[c]	0	0	0	0	0	0	0	0	0	0	0
LPLIPAL2ATG161	pg161[c] + 2agpg161[c] -> g3pg[c] + apg161[c]	0	0	0	0	0	0	0	0	0	0	0
LPLIPAL2ATG180	2agpg180[c] + pg180[c] -> g3pg[c] + apg180[c]	0	0	0	0	0	0	0	0	0	0	0
LPLIPAL2ATG181	2agpg181[c] + pg181[c] -> g3pg[c] + apg181[c]	0	0	0	0	0	0	0	0	0	0	0
LPLIPAL2E120	2agpe120[c] + h2o[c] -> h[c] + g3pe[c] + ddca[c]	9.2219	8.35028	7.47276	6.53867	5.60458	4.67048	3.73639	2.80229	1.8682	0.934106	1.15875e-05
LPLIPAL2E140	2agpe140[c] + h2o[c] -> h[c] + ttdca[c] + g3pe[c]	9.2219	8.35028	7.47276	6.53867	5.60458	4.67048	3.73639	2.80229	1.8682	0.934106	1.15875e-05
LPLIPAL2E141	h2o[c] + 2agpe141[c] -> h[c] + g3pe[c] + ttdcea[c]	9.2219	8.35028	7.47276	6.53867	5.60458	4.67048	3.73639	2.80229	1.8682	0.934106	1.15875e-05
LPLIPAL2E160	2agpe160[c] + h2o[c] -> h[c] + g3pe[c] + hdca[c]	9.2219	8.35028	7.47276	6.53867	5.60458	4.67048	3.73639	2.80229	1.8682	0.934106	1.15875e-05
LPLIPAL2E161	h2o[c] + 2agpe161[c] -> h[c] + hdcea[c] + g3pe[c]	9.2219	8.35028	7.47276	6.53867	5.60458	4.67048	3.73639	2.80229	1.8682	0.934106	1.15875e-05
LPLIPAL2E180	h2o[c] + 2agpe180[c] -> h[c] + ocdca[c] + g3pe[c]	9.2219	8.35028	7.47276	6.53867	5.60458	4.67048	3.73639	2.80229	1.8682	0.934106	1.15875e-05
LPLIPAL2E181	h2o[c] + 2agpe181[c] -> h[c] + ocdcea[c] + g3pe[c]	9.2219	8.35028	7.47276	6.53867	5.60458	4.67048	3.73639	2.80229	1.8682	0.934106	1.15875e-05
LPLIPAL2G120	2agpg120[c] + h2o[c] -> h[c] + g3pg[c] + ddca[c]	9.683	8.7678	7.8464	6.8656	5.8848	4.90401	3.92321	2.94241	1.96161	0.980811	1.21668e-05
LPLIPAL2G140	2agpg140[c] + h2o[c] -> h[c] + g3pg[c] + ttdca[c]	9.683	8.7678	7.8464	6.8656	5.8848	4.90401	3.92321	2.94241	1.96161	0.980811	1.21668e-05
LPLIPAL2G141	h2o[c] + 2agpg141[c] -> h[c] + g3pg[c] + ttdcea[c]	9.683	8.7678	7.8464	6.8656	5.8848	4.90401	3.92321	2.94241	1.96161	0.980811	1.21668e-05
LPLIPAL2G160	2agpg160[c] + h2o[c] -> h[c] + g3pg[c] + hdca[c]	9.683	8.7678	7.8464	6.8656	5.8848	4.90401	3.92321	2.94241	1.96161	0.980811	1.21668e-05
LPLIPAL2G161	h2o[c] + 2agpg161[c] -> h[c] + hdcea[c] + g3pg[c]	9.683	8.7678	7.8464	6.8656	5.8848	4.90401	3.92321	2.94241	1.96161	0.980811	1.21668e-05
LPLIPAL2G180	2agpg180[c] + h2o[c] -> h[c] + g3pg[c] + ocdca[c]	9.683	8.7678	7.8464	6.8656	5.8848	4.90401	3.92321	2.94241	1.96161	0.980811	1.21668e-05
LPLIPAL2G181	2agpg181[c] + h2o[c] -> h[c] + g3pg[c] + ocdcea[c]	9.683	8.7678	7.8464	6.8656	5.8848	4.90401	3.92321	2.94241	1.96161	0.980811	1.21668e-05
LSERDHr	ser__L[c] + nadp[c] <=> h[c] + 2amsa[c] + nadph[c]	42.732	38.8178	34.8872	30.8148	26.7113	22.5812	18.451	14.3208	10.1907	5.9689	8.11123e-05
LYSabcpp	atp[c] + h2o[c] + lys__L[p] -> h[c] + adp[c] + pi[c] + lys__L[c]	77.464	70.1424	62.7712	54.9248	47.0784	39.232	31.3857	23.5393	15.6929	7.84649	9.73347e-05
LYSAM	lys__L[c] <=> 36dahx[c]	0	0	0	0	0	0	0	0	0	0	0
LYSDC	h[c] + lys__L[c] -> 15dap[c] + co2[c]	7.61365	6.92933	6.24501	5.5607	4.87638	4.19206	3.50774	2.82342	2.13911	1.24547	1.545e-05
LYSt2pp	h[p] + lys__L[p] -> h[c] + lys__L[c]	193.66	175.356	156.928	137.312	117.696	98.0801	78.4641	58.8482	39.2322	19.6162	0.000243337
LYSt3pp	h[p] + lys__L[c] -> h[c] + lys__L[p]	193.66	175.356	156.928	137.312	117.696	98.0801	78.4641	58.8482	39.2322	19.6162	0.000243337
LYStex	lys__L[e] <=> lys__L[p]	0	0	0	0	0	0	0	0	0	0	0
LYXI	lyx__L[c] -> xylu__L[c]	0	0	0	0	0	0	0	0	0	0	0
LYXt2pp	h[p] + lyx__L[p] -> h[c] + lyx__L[c]	0	0	0	0	0	0	0	0	0	0	0
LYXtex	lyx__L[e] <=> lyx__L[p]	0	0	0	0	0	0	0	0	0	0	0
M1PD	nad[c] + mnl1p[c] <=> h[c] + f6p[c] + nadh[c]	0	0	0	0	0	0	0	0	0	0	0
MACPD	h[c] + malACP[c] -> acACP[c] + co2[c]	96.83	87.678	78.464	68.656	58.848	49.0401	39.2321	29.4241	19.6161	9.80811	0.000121668
MALCOAMT	amet[c] + malcoa[c] -> malcoame[c] + ahcys[c]	0	1.61225e-07	3.2245e-07	4.83675e-07	6.449e-07	8.06125e-07	9.67349e-07	1.12857e-06	1.2898e-06	1.45102e-06	1.61225e-06
MALDDH	nad[c] + mal__D[c] -> pyr[c] + nadh[c] + co2[c]	0	0	0	0	0	0	0	0	0	0	0
MALDt2_2pp	2 h[p] + mal__D[p] -> 2 h[c] + mal__D[c]	0	0	0	0	0	0	0	0	0	0	0
MALDtex	mal__D[e] <=> mal__D[p]	0	0	0	0	0	0	0	0	0	0	0
MALS	accoa[c] + glx[c] + h2o[c] -> h[c] + mal__L[c] + coa[c]	25.1878	23.3369	21.4859	19.635	17.784	15.9331	14.0822	12.1551	10.0318	6.90475	0.000243337
MALt2_2pp	2 h[p] + mal__L[p] -> 2 h[c] + mal__L[c]	0	0	0	0	0	0	0	0	0	0	0
MALt2_3pp	3 h[p] + mal__L[p] -> 3 h[c] + mal__L[c]	129.107	116.904	104.619	91.5414	78.4641	65.3867	52.3094	39.2321	26.1548	13.0775	0.000162225
MALt3pp	h[p] + mal__L[c] -> h[c] + mal__L[p]	387.32	350.712	313.856	274.624	235.392	196.16	156.928	117.696	78.4644	39.2324	0.000486674
MALTabcpp	malt[p] + atp[c] + h2o[c] -> h[c] + malt[c] + adp[c] + pi[c]	0	0	0	0	0	0	0	0	0	0	0
MALTATr	accoa[c] + malt[c] <=> acmalt[c] + coa[c]	0	0	0	0	0	0	0	0	0	0	0
MALtex	mal__L[e] <=> mal__L[p]	0	0	0	0	0	0	0	0	0	0	0
MALTHXabcpp	atp[c] + h2o[c] + malthx[p] -> h[c] + adp[c] + pi[c] + malthx[c]	0	0	0	0	0	0	0	0	0	0	0
MALTHXtexi	malthx[e] -> malthx[p]	0	0	0	0	0	0	0	0	0	0	0
MALTPTabcpp	atp[c] + h2o[c] + maltpt[p] -> h[c] + adp[c] + pi[c] + maltpt[c]	0	0	0	0	0	0	0	0	0	0	0
MALTptspp	pep[c] + malt[p] -> malt6p[c] + pyr[c]	0	0	0	0	0	0	0	0	0	0	0
MALTPTtexi	maltpt[e] -> maltpt[p]	0	0	0	0	0	0	0	0	0	0	0
MALTtexi	malt[e] -> malt[p]	0	0	0	0	0	0	0	0	0	0	0
MALTTRabcpp	atp[c] + malttr[p] + h2o[c] -> h[c] + adp[c] + pi[c] + malttr[c]	0	0	0	0	0	0	0	0	0	0	0
MALTTRtexi	malttr[e] -> malttr[p]	0	0	0	0	0	0	0	0	0	0	0
MALTTTRabcpp	maltttr[p] + atp[c] + h2o[c] -> h[c] + adp[c] + pi[c] + maltttr[c]	0	0	0	0	0	0	0	0	0	0	0
MALTTTRtexi	maltttr[e] -> maltttr[p]	0	0	0	0	0	0	0	0	0	0	0
MAN1PT2	h[c] + man1p[c] + gdp[c] -> pi[c] + gdpmann[c]	96.83	87.678	78.464	68.656	58.848	49.0401	39.2321	29.4241	19.6161	9.80811	0.000121668
MAN6PI	man6p[c] <=> f6p[c]	0	0	0	0	0	0	0	0	0	0	0
MAN6Pt6_2pp	man6p[p] + 2 pi[c] -> man6p[c] + 2 pi[p]	0	0	0	0	0	0	0	0	0	0	0
MAN6Ptex	man6p[e] <=> man6p[p]	0	0	0	0	0	0	0	0	0	0	0
MANAO	nad[c] + mana[c] <=> h[c] + fruur[c] + nadh[c]	0	0	0	0	0	0	0	0	0	0	0
MANGLYCptspp	pep[c] + manglyc[p] -> man6pglyc[c] + pyr[c]	0	0	0	0	0	0	0	0	0	0	0
MANGLYCtex	manglyc[e] <=> manglyc[p]	0	0	0	0	0	0	0	0	0	0	0
MANPGH	man6pglyc[c] + h2o[c] -> man6p[c] + glyc__R[c]	0	0	0	0	0	0	0	0	0	0	0
MANptspp	pep[c] + man[p] -> man6p[c] + pyr[c]	0	0	0	0	0	0	0	0	0	0	0
MANtex	man[e] <=> man[p]	0	0	0	0	0	0	0	0	0	0	0
MC6PH	mchtbs6p[c] + h2o[c] -> acgam6p[c] + gam[c]	0	0	0	0	0	0	0	0	0	0	0
MCITD	2mcit[c] -> 2mcacn[c] + h2o[c]	35.61	32.3482	29.0726	25.679	22.2853	18.8916	15.4979	12.1043	8.71058	4.77512	6.08342e-05
MCITL2	micit[c] <=> succ[c] + pyr[c]	35.61	32.3482	29.0726	25.679	22.2853	18.8916	15.4979	12.1043	8.71058	4.77512	6.08342e-05
MCITS	ppcoa[c] + h2o[c] + oaa[c] -> h[c] + 2mcit[c] + coa[c]	35.61	32.3482	29.0726	25.679	22.2853	18.8916	15.4979	12.1043	8.71058	4.77512	6.08342e-05
MCOATA	malcoa[c] + ACP[c] <=> coa[c] + malACP[c]	96.83	87.6843	78.4766	68.6749	58.8731	49.0714	39.2697	29.468	19.6663	9.86457	0.0628607
MCPST	cyan[c] + mercppyr[c] -> h[c] + tcynt[c] + pyr[c]	0	0	0	0	0	0	0	0	0	0	0
MCTP1App	murein5p5p[p] -> murein5px4p[p] + ala__D[p]	1.32712	1.21098	1.09485	0.97871	0.862574	0.744783	0.626531	0.50679	0.386979	0.206242	0.0112027
MCTP1Bpp	murein5p5p[p] -> alaala[p] + murein5px3p[p]	1.32888	1.21147	1.09406	0.976647	0.859235	0.740193	0.620658	0.499651	0.37855	0.197148	2.4456e-06
MCTP2App	murein5p5p5p[p] -> murein5px4px4p[p] + 2 ala__D[p]	0.883572	0.805505	0.727438	0.649371	0.571304	0.492117	0.412645	0.332168	0.25166	0.130124	1.61417e-06
MDDCP1pp	h2o[p] + murein5px4p[p] -> murein4px4p[p] + ala__D[p]	1.32536	1.20826	1.09116	0.974057	0.856956	0.738176	0.618967	0.498251	0.377489	0.195186	2.42126e-06
MDDCP2pp	h2o[p] + murein5px4px4p[p] -> ala__D[p] + murein4px4px4p[p]	0.883572	0.805505	0.727438	0.649371	0.571304	0.492117	0.412645	0.332168	0.25166	0.130124	1.61417e-06
MDDCP3pp	murein5p5p[p] + h2o[p] -> murein5p4p[p] + ala__D[p]	1.32536	1.20826	1.09116	0.974057	0.856956	0.738176	0.618967	0.498251	0.377489	0.195186	2.42126e-06
MDDCP4pp	h2o[p] + murein5p4p[p] -> murein4p4p[p] + ala__D[p]	1.32536	1.20826	1.09116	0.974057	0.856956	0.738176	0.618967	0.498251	0.377489	0.195186	2.42126e-06
MDDCP5pp	h2o[p] + murein5p3p[p] -> ala__D[p] + murein4p3p[p]	1.32712	1.20986	1.09261	0.97535	0.858094	0.739183	0.619811	0.49895	0.378019	0.196162	2.43337e-06
MDDEP1pp	h2o[p] + murein4px4p[p] -> murein4p4p[p]	1.32536	1.20826	1.09116	0.974057	0.856956	0.738176	0.618967	0.498251	0.377489	0.195186	2.42126e-06
MDDEP2pp	murein3px4p[p] + h2o[p] -> murein4p3p[p]	1.32712	1.20986	1.09261	0.97535	0.858094	0.739183	0.619811	0.49895	0.378019	0.196162	2.43337e-06
MDDEP3pp	h2o[p] + murein5px4p[p] -> murein5p4p[p]	1.32536	1.20826	1.09116	0.974057	0.856956	0.738176	0.618967	0.498251	0.377489	0.195186	2.42126e-06
MDDEP4pp	h2o[p] + murein4px4px4p[p] -> murein4px4p4p[p]	0.883572	0.805505	0.727438	0.649371	0.571304	0.492117	0.412645	0.332168	0.25166	0.130124	1.61417e-06
MDH	nad[c] + mal__L[c] <=> h[c] + oaa[c] + nadh[c]	193.66	175.44	157.142	138.133	119.124	100.115	81.1064	62.0975	43.0886	24.0796	5.07071
MDH2	mal__L[c] + q8[c] -> q8h2[c] + oaa[c]	36	36	36	36	36	36	36	34.1641	26.1548	13.0775	0.000162225
MDH3	mal__L[c] + mqn8[c] -> mql8[c] + oaa[c]	44.8	43.8676	42.9061	41.3403	39.7745	38.2087	36.6175	34.1641	26.1548	13.0775	0.000162225
ME1	nad[c] + mal__L[c] -> pyr[c] + nadh[c] + co2[c]	53.415	48.5223	43.609	38.5185	33.4279	28.3374	23.2469	18.1564	13.0659	7.95853	0.000121668
ME2	mal__L[c] + nadp[c] -> nadph[c] + pyr[c] + co2[c]	53.415	48.7688	44.102	39.258	34.414	29.57	24.7261	19.8821	15.0381	10.1941	0.000243337
MECDPDH5	h[c] + 2 flxr[c] + 2mecdp[c] -> h2o[c] + 2 flxso[c] + h2mb4p[c]	5.15809e-15	0.000192583	0.000385166	0.000577749	0.000770333	0.000962916	0.0011555	0.00134808	0.00154067	0.00173325	0.00192583
MECDPS	2p4c2me[c] -> 2mecdp[c] + cmp[c]	5.15809e-15	0.000192583	0.000385166	0.000577749	0.000770333	0.000962916	0.0011555	0.00134808	0.00154067	0.00173325	0.00192583
MELIBt2pp	h[p] + melib[p] -> h[c] + melib[c]	193.66	175.356	156.928	137.312	117.696	98.0801	78.4641	58.8482	39.2322	19.6162	0.000243337
MELIBt3ipp	h[p] + melib[c] -> h[c] + melib[p]	193.66	175.356	156.928	137.312	117.696	98.0801	78.4641	58.8482	39.2322	19.6162	0.000243337
MELIBtex	melib[e] <=> melib[p]	0	0	0	0	0	0	0	0	0	0	0
MEOHtex	meoh[e] <=> meoh[p]	0	-1.61225e-07	-3.2245e-07	-4.83675e-07	-6.449e-07	-8.06125e-07	-9.67349e-07	-1.12857e-06	-1.2898e-06	-1.45102e-06	-1.61225e-06
MEOHtrpp	meoh[p] <=> meoh[c]	0	-1.61225e-07	-3.2245e-07	-4.83675e-07	-6.449e-07	-8.06125e-07	-9.67349e-07	-1.12857e-06	-1.2898e-06	-1.45102e-06	-1.61225e-06
MEPCT	h[c] + ctp[c] + 2me4p[c] -> 4c2me[c] + ppi[c]	5.15809e-15	0.000192583	0.000385166	0.000577749	0.000770333	0.000962916	0.0011555	0.00134808	0.00154067	0.00173325	0.00192583
MEPNabcpp	mepn[p] + atp[c] + h2o[c] -> h[c] + mepn[c] + adp[c] + pi[c]	0	0	0	0	0	0	0	0	0	0	0
MEPNtex	mepn[e] <=> mepn[p]	0	0	0	0	0	0	0	0	0	0	0
METabcpp	atp[c] + met__L[p] + h2o[c] -> h[c] + adp[c] + met__L[c] + pi[c]	77.464	70.1424	62.7712	54.9248	47.0784	39.232	31.3857	23.5393	15.6929	7.84649	9.73347e-05
METAT	met__L[c] + atp[c] + h2o[c] -> amet[c] + pi[c] + ppi[c]	3.60765	3.29072	2.97379	2.65686	2.33992	2.02299	1.70606	1.3849	1.0495	0.577811	0.000744683
METDabcpp	atp[c] + h2o[c] + met__D[p] -> h[c] + met__D[c] + adp[c] + pi[c]	0	0	0	0	0	0	0	0	0	0	0
METDtex	met__D[e] <=> met__D[p]	0	0	0	0	0	0	0	0	0	0	0
METGLCUR	metglcur[c] + h2o[c] -> glcur[c] + meoh[c]	0	0	0	0	0	0	0	0	0	0	0
METGLCURt2pp	h[p] + metglcur[p] -> metglcur[c] + h[c]	0	0	0	0	0	0	0	0	0	0	0
METGLCURtex	metglcur[e] <=> metglcur[p]	0	0	0	0	0	0	0	0	0	0	0
METNA	accoa[c] + met__L[c] <=> h[c] + acmet[c] + coa[c]	0	0	0	0	0	0	0	0	0	0	0
METOX1s	met__L[c] + h2o2[c] -> h2o[c] + metsox_S__L[c]	18	18	18	18	18	15.0892	12.0714	9.05356	6.03572	3.01788	3.74364e-05
METOX2s	met__L[c] + h2o2[c] -> h2o[c] + metsox_R__L[c]	18	18	18	18	18	15.0892	12.0714	9.05356	6.03572	3.01788	3.74364e-05
METS	5mthf[c] + hcys__L[c] -> h[c] + met__L[c] + thf[c]	5.74381	5.24306	4.74231	4.23657	3.66406	3.09156	2.51713	1.91895	1.32078	0.722614	0.124443
METSOX1abcpp	atp[c] + metsox_S__L[p] + h2o[c] -> h[c] + adp[c] + pi[c] + metsox_S__L[c]	0	0	0	0	0	0	0	0	0	0	0
METSOX1tex	metsox_S__L[e] <=> metsox_S__L[p]	0	0	0	0	0	0	0	0	0	0	0
METSOX2abcpp	atp[c] + metsox_R__L[p] + h2o[c] -> h[c] + adp[c] + pi[c] + metsox_R__L[c]	0	0	0	0	0	0	0	0	0	0	0
METSOX2tex	metsox_R__L[e] <=> metsox_R__L[p]	0	0	0	0	0	0	0	0	0	0	0
METSOXR1	trdrd[c] + metsox_S__L[c] -> met__L[c] + trdox[c] + h2o[c]	18	18	18	18	18	15.0892	12.0714	9.05356	6.03572	3.01788	3.74364e-05
METSOXR2	trdrd[c] + metsox_R__L[c] -> met__L[c] + trdox[c] + h2o[c]	18	18	18	18	18	15.0892	12.0714	9.05356	6.03572	3.01788	3.74364e-05
METt3pp	h[p] + met__L[c] -> h[c] + met__L[p]	77.464	70.1424	62.7712	54.9248	47.0784	39.232	31.3857	23.5393	15.6929	7.84649	9.73347e-05
METtex	met__L[e] <=> met__L[p]	0	0	0	0	0	0	0	0	0	0	0
MG2t3_2pp	2 h[c] + mg2[p] <=> 2 h[p] + mg2[c]	1.46353e-25	0.000699313	0.00139863	0.00209794	0.00279725	0.00349657	0.00419588	0.00489519	0.0055945	0.00629382	0.00699313
MG2tex	mg2[e] <=> mg2[p]	1.46414e-25	0.000699313	0.00139863	0.00209794	0.00279725	0.00349657	0.00419588	0.00489519	0.0055945	0.00629382	0.00699313
MG2tpp	mg2[p] -> mg2[c]	193.66	175.356	156.928	137.312	117.696	98.0801	78.4641	58.8482	39.2322	19.6162	0.000243337
MG2uabcpp	atp[c] + mg2[p] + h2o[c] -> h[c] + mg2[c] + adp[c] + pi[c]	64.5533	58.452	52.3093	45.7707	39.232	32.6934	26.1547	19.6161	13.0774	6.53874	8.11123e-05
MGSA	dhap[c] -> pi[c] + mthgxl[c]	35.61	32.3482	29.0726	25.679	22.2594	18.8176	15.3758	11.934	8.49222	4.77512	6.08342e-05
MI1PP	mi1p__D[c] + h2o[c] -> pi[c] + inost[c]	0	0	0	0	0	0	0	0	0	0	0
MICITDr	2mcacn[c] + h2o[c] <=> micit[c]	35.61	32.3482	29.0726	25.679	22.2853	18.8916	15.4979	12.1043	8.71058	4.77512	6.08342e-05
MINCYCtex	mincyc[e] <=> mincyc[p]	387.32	350.712	313.856	274.624	235.392	196.16	156.928	117.696	78.4644	39.2324	0.000486674
MINCYCtpp	h[p] + mincyc[p] -> h[c] + mincyc[e]	387.32	350.712	313.856	274.624	235.392	196.16	156.928	117.696	78.4644	39.2324	0.000486674
MINOHPtexi	minohp[e] -> minohp[p]	0	0	0	0	0	0	0	0	0	0	0
MLDCP1App	h2o[p] + murein5px4p[p] -> murein3px4p[p] + alaala[p]	1.32712	1.20986	1.09261	0.97535	0.858094	0.739183	0.619811	0.49895	0.378019	0.196162	2.43337e-06
MLDCP1Bpp	h2o[p] + murein4p4p[p] -> ala__D[p] + murein4p3p[p]	1.3236	1.20666	1.08971	0.972767	0.855821	0.737172	0.618125	0.497554	0.376961	0.19422	2.40928e-06
MLDCP2App	murein5p5p[p] + h2o[p] -> alaala[p] + murein5p3p[p]	1.32712	1.20986	1.09261	0.97535	0.858094	0.739183	0.619811	0.49895	0.378019	0.196162	2.43337e-06
MLDCP2Bpp	h2o[p] + murein4p3p[p] -> murein3p3p[p] + ala__D[p]	1.32536	1.20826	1.09116	0.974057	0.856956	0.738176	0.618967	0.498251	0.377489	0.195186	2.42126e-06
MLDCP3App	h2o[p] + murein5px3p[p] -> alaala[p] + murein3px3p[p]	1.32888	1.21147	1.09406	0.976647	0.859235	0.740193	0.620658	0.499651	0.37855	0.197148	2.4456e-06
MLDEP1pp	h2o[p] + murein3px3p[p] -> murein3p3p[p]	1.32888	1.21147	1.09406	0.976647	0.859235	0.740193	0.620658	0.499651	0.37855	0.197148	2.4456e-06
MLDEP2pp	h2o[p] + murein5px3p[p] -> murein5p3p[p]	1.32712	1.20986	1.09261	0.97535	0.858094	0.739183	0.619811	0.49895	0.378019	0.196162	2.43337e-06
MLTG1	h2o[c] + malttr[c] -> malt[c] + glc__D[c]	0	0	0	0	0	0	0	0	0	0	0
MLTG2	maltttr[c] + h2o[c] -> glc__D[c] + malttr[c]	0	0	0	0	0	0	0	0	0	0	0
MLTG3	maltpt[c] + h2o[c] -> glc__D[c] + maltttr[c]	96.83	87.678	78.464	68.656	58.848	49.0401	39.2321	29.4241	19.6161	9.80811	0.000121668
MLTG4	malthx[c] + h2o[c] -> glc__D[c] + maltpt[c]	96.83	87.678	78.464	68.656	58.848	49.0401	39.2321	29.4241	19.6161	9.80811	0.000121668
MLTG5	h2o[c] + malthp[c] -> glc__D[c] + malthx[c]	96.83	87.678	78.464	68.656	58.848	49.0401	39.2321	29.4241	19.6161	9.80811	0.000121668
MLTGY1pp	murein4p4p[p] -> 2 anhgm4p[p]	1.32536	1.20826	1.09116	0.974057	0.856956	0.738176	0.618967	0.498251	0.377489	0.195186	2.42126e-06
MLTGY2pp	murein4p3p[p] -> anhgm4p[p] + anhgm3p[p]	1.32712	1.20986	1.09261	0.97535	0.858094	0.739183	0.619811	0.49895	0.378019	0.196162	2.43337e-06
MLTGY3pp	murein3p3p[p] -> 2 anhgm3p[p]	1.32888	1.21147	1.09406	0.976647	0.859235	0.740193	0.620658	0.499651	0.37855	0.197148	2.4456e-06
MLTGY4pp	murein4px4p4p[p] -> anhgm4p[p] + murein4px4p[p]	0.883572	0.805505	0.727438	0.649371	0.571304	0.492117	0.412645	0.332168	0.25166	0.130124	1.61417e-06
MLTP1	pi[c] + maltpt[c] <=> g1p[c] + maltttr[c]	0	0	0	0	0	0	0	0	0	0	0
MLTP2	pi[c] + malthx[c] <=> g1p[c] + maltpt[c]	0	0	0	0	0	0	0	0	0	0	0
MLTP3	pi[c] + malthp[c] <=> g1p[c] + malthx[c]	0	0	0	0	0	0	0	0	0	0	0
MMCD	h[c] + mmcoa__S[c] -> ppcoa[c] + co2[c]	35.61	32.3482	29.0726	25.679	22.2853	18.8916	15.4979	12.1043	8.71058	4.77512	6.08342e-05
MMETtex	mmet[e] <=> mmet[p]	0	0	0	0	0	0	0	0	0	0	0
MMM	succoa[c] -> mmcoa__S[c]	35.61	32.3482	29.0726	25.679	22.2853	18.8916	15.4979	12.1043	8.71058	4.77512	6.08342e-05
MN2t3pp	mn2[c] + h[p] -> h[c] + mn2[p]	387.32	350.712	313.856	274.624	235.392	196.16	156.928	117.696	78.4644	39.2324	0.000486674
MN2tipp	mn2[c] -> mn2[p]	1000	1000	1000	1000	1000	1000	1000	1000	1000	1000	1000
MN2tpp	mn2[p] -> mn2[c]	1000	1000	1000	1000	1000	1000	1000	1000	1000	1000	1000
MN6PP	h2o[c] + man6p[c] -> pi[c] + man[c]	96.83	87.678	78.464	68.656	58.848	49.0401	39.2321	29.4241	19.6161	9.80811	0.000121668
MNLptspp	pep[c] + mnl[p] -> mnl1p[c] + pyr[c]	0	0	0	0	0	0	0	0	0	0	0
MNLtex	mnl[e] <=> mnl[p]	0	0	0	0	0	0	0	0	0	0	0
MNNH	mana[c] -> 2ddglcn[c] + h2o[c]	0	0	0	0	0	0	0	0	0	0	0
MNt2pp	h[p] + mn2[p] -> h[c] + mn2[c]	387.32	350.712	313.856	274.624	235.392	196.16	156.928	117.696	78.4644	39.2324	0.000486674
MNtex	mn2[e] <=> mn2[p]	0	5.57032e-05	0.000111406	0.00016711	0.000222813	0.000278516	0.000334219	0.000389922	0.000445626	0.000501329	0.000557032
MOADSUx	iscssh[c] + moadamp[c] + nadh[c] -> nad[c] + moadcosh[c] + iscs[c] + amp[c]	0	0	0	0	0	0	0	0	0	0	0
MOAT	ckdo[c] + lipidA[c] -> h[c] + cmp[c] + kdolipid4[c]	0.398932	0.367442	0.332878	0.298314	0.26375	0.229186	0.194622	0.160057	0.125493	0.0909293	0.0156851
MOAT2	ckdo[c] + kdolipid4[c] -> h[c] + cmp[c] + kdo2lipid4[c]	0.398932	0.367442	0.332878	0.298314	0.26375	0.229186	0.194622	0.160057	0.125493	0.0909293	0.0156851
MOBDabcpp	atp[c] + mobd[p] + h2o[c] -> h[c] + adp[c] + pi[c] + mobd[c]	0	5.64287e-07	1.12857e-06	1.69286e-06	2.25715e-06	2.82144e-06	3.38572e-06	3.95001e-06	4.5143e-06	5.07858e-06	5.64287e-06
MOBDtex	mobd[e] <=> mobd[p]	0	5.64287e-07	1.12857e-06	1.69286e-06	2.25715e-06	2.82144e-06	3.38572e-06	3.95001e-06	4.5143e-06	5.07858e-06	5.64287e-06
MOCDS	h[c] + ctp[c] + moco[c] -> ppi[c] + mococdp[c]	0	0	0	0	0	0	0	0	0	0	0
MOCOS	2 h[c] + mptamp[c] + mobd[c] -> h2o[c] + cu2[c] + moco[c] + amp[c]	0	0	0	0	0	0	0	0	0	0	0
MOGDS	h[c] + gtp[c] + moco[c] -> mocogdp[c] + ppi[c]	0	0	0	0	0	0	0	0	0	0	0
MOHMT	3mob[c] + mlthf[c] + h2o[c] -> thf[c] + 2dhp[c]	1.42645e-15	5.43328e-05	0.000108666	0.000162998	0.000217331	0.000271664	0.000325997	0.00038033	0.000434662	0.000488995	0.000543328
MOX	mal__L[c] + o2[c] -> h2o2[c] + oaa[c]	36	36	36	36	33.628	28.0236	22.4192	16.8148	11.2104	5.60595	0.00012978
MPTAT	h[c] + mpt[c] + atp[c] -> mptamp[c] + ppi[c]	0	0	0	0	0	0	0	0	0	0	0
MPTG	2 uaagmda[c] -> 2 h[c] + murein5p5p[p] + 2 udcpdp[c]	1.32888	1.21259	1.0963	0.980007	0.863715	0.745793	0.627378	0.507491	0.38751	0.207228	0.0112027
MPTG2	murein5p5p[p] + uaagmda[c] -> h[c] + udcpdp[c] + murein5p5p5p[p]	0.883572	0.805505	0.727438	0.649371	0.571304	0.492117	0.412645	0.332168	0.25166	0.130124	1.61417e-06
MPTS	cpmp[c] + cu2[c] + 2 moadcosh[c] -> 5 h[c] + mpt[c] + 2 moadcoo[c]	0	0	0	0	0	0	0	0	0	0	0
MPTSS	h[c] + atp[c] + moadcoo[c] -> moadamp[c] + ppi[c]	0	0	0	0	0	0	0	0	0	0	0
MSAR	h[c] + msa[c] + nadph[c] -> nadp[c] + 3hpp[c]	9.45349	8.50815	7.5628	6.61745	5.6721	4.72675	3.7814	2.83606	1.89071	0.94536	1.17271e-05
MSO3abcpp	atp[c] + h2o[c] + mso3[p] -> h[c] + adp[c] + pi[c] + mso3[c]	0	0	0	0	0	0	0	0	0	0	0
MSO3tex	mso3[e] <=> mso3[p]	0	0	0	0	0	0	0	0	0	0	0
MTAN	5mta[c] + h2o[c] -> 5mtr[c] + ade[c]	2.64324	2.40707	2.17091	1.93474	1.69857	1.46241	1.22624	0.987741	0.669682	0.334843	4.15369e-06
MTHFC	h2o[c] + methf[c] <=> h[c] + 10fthf[c]	42.966	39.9915	37.0169	34.0424	31.0679	27.9869	24.5057	21.0245	16.8483	10.7712	0.798549
MTHFD	nadp[c] + mlthf[c] <=> methf[c] + nadph[c]	42.966	39.9915	37.0169	34.0424	31.0679	27.9869	24.5057	21.0245	16.8483	10.7712	0.798549
MTHFR2	2 h[c] + mlthf[c] + nadh[c] -> nad[c] + 5mthf[c]	5.74381	5.24306	4.74231	4.23657	3.66406	3.09156	2.51713	1.91895	1.32078	0.722614	0.124443
MTHTHFSs	mdhdhf[c] + h2o[c] -> mththf[c]	7.00148e-29	3.61144e-05	7.22288e-05	0.000108343	0.000144458	0.000180572	0.000216686	0.000252801	0.000288915	0.000325029	0.000361144
MTRPOX	o2[c] + Nmtrp[c] + h2o[c] -> fald[c] + trp__L[c] + h2o2[c]	0	0	0	0	0	0	0	0	0	0	0
N2Otex	n2o[e] <=> n2o[p]	0	0	0	0	0	0	0	0	0	0	0
N2Otpp	n2o[p] <=> n2o[c]	0	0	0	0	0	0	0	0	0	0	0
NACtex	nac[e] <=> nac[p]	0	0	0	0	0	0	0	0	0	0	0
NACtpp	nac[p] -> nac[c]	0	0	0	0	0	0	0	0	0	0	0
NADDP	nad[c] + h2o[c] -> 2 h[c] + nmn[c] + amp[c]	48.415	43.839	39.232	34.328	29.424	24.52	19.616	14.712	9.80805	4.90405	6.08342e-05
NADH10	h[c] + mqn8[c] + nadh[c] -> nad[c] + mql8[c]	44.8	43.8676	42.9061	41.3403	39.7745	38.2087	36.6175	34.1641	26.1548	13.0775	0.000162225
NADH16pp	4 h[c] + q8[c] + nadh[c] -> 3 h[p] + nad[c] + q8h2[c]	36	36	36	36	36	36	36	36	36	34.5638	31.5008
NADH17pp	4 h[c] + mqn8[c] + nadh[c] -> 3 h[p] + nad[c] + mql8[c]	44.8	43.8676	42.9353	42.0029	41.0706	40.1382	39.2059	38.2735	36.6404	34.5638	31.5008
NADH18pp	4 h[c] + 2dmmq8[c] + nadh[c] -> 3 h[p] + nad[c] + 2dmmql8[c]	44.8	43.8676	42.9353	42.0029	41.0706	40.1382	39.2059	38.2735	36.6404	34.5638	31.5008
NADH5	h[c] + q8[c] + nadh[c] -> nad[c] + q8h2[c]	36	36	36	36	36	36	36	34.1641	26.1548	13.0775	0.000162225
NADH9	h[c] + 2dmmq8[c] + nadh[c] -> nad[c] + 2dmmql8[c]	44.8	43.8676	42.9061	41.3403	39.7745	38.2087	36.6175	34.1641	26.1548	13.0775	0.000162225
NADHHR	h2o[c] + nadh[c] -> nadhx__R[c]	96.83	87.678	78.464	68.656	58.848	49.0401	39.2321	29.4241	19.6161	9.80811	0.000121668
NADHHS	h2o[c] + nadh[c] -> nadhx__S[c]	96.83	87.678	78.464	68.656	58.848	49.0401	39.2321	29.4241	19.6161	9.80811	0.000121668
NADHPO	h[c] + h2o2[c] + nadh[c] -> nad[c] + 2 h2o[c]	18	18	18	18	18	17.8327	14.2662	10.6997	7.13313	3.56659	4.42431e-05
NADHXD	adp[c] + nadhx__S[c] -> h[c] + pi[c] + nadh[c] + amp[c]	96.83	87.678	78.464	68.656	58.848	49.0401	39.2321	29.4241	19.6161	9.80811	0.000121668
NADHXE	nadhx__S[c] <=> nadhx__R[c]	0	0	0	0	0	0	0	0	0	0	0
NADK	nad[c] + atp[c] -> h[c] + adp[c] + nadp[c]	96.83	87.678	78.4641	68.6561	58.8482	49.0402	39.2323	29.4243	19.6164	9.80843	0.000482006
NADN	nad[c] + h2o[c] -> h[c] + adprib[c] + ncam[c]	13.8329	12.5254	11.2091	9.80801	8.40686	7.00572	5.60458	4.20344	2.8023	1.40116	1.73812e-05
NADPHHR	h2o[c] + nadph[c] -> nadphx__R[c]	96.83	87.678	78.464	68.656	58.848	49.0401	39.2321	29.4241	19.6161	9.80811	0.000121668
NADPHHS	h2o[c] + nadph[c] -> nadphx__S[c]	96.83	87.678	78.464	68.656	58.848	49.0401	39.2321	29.4241	19.6161	9.80811	0.000121668
NADPHQR2	h[c] + q8[c] + nadph[c] -> q8h2[c] + nadp[c]	36	36	36	36	36	35.4958	31.3857	23.5393	15.6929	7.84649	9.73347e-05
NADPHQR3	h[c] + mqn8[c] + nadph[c] -> nadp[c] + mql8[c]	44.0976	42.492	40.8863	39.2806	37.5402	35.4958	31.3857	23.5393	15.6929	7.84649	9.73347e-05
NADPHQR4	h[c] + 2dmmq8[c] + nadph[c] -> nadp[c] + 2dmmql8[c]	44.0976	42.492	40.8863	39.2806	37.5402	35.4958	31.3857	23.5393	15.6929	7.84649	9.73347e-05
NADPHXD	adp[c] + nadphx__S[c] -> h[c] + pi[c] + nadph[c] + amp[c]	96.83	87.678	78.464	68.656	58.848	49.0401	39.2321	29.4241	19.6161	9.80811	0.000121668
NADPHXE	nadphx__R[c] <=> nadphx__S[c]	96.83	87.678	78.464	68.656	58.848	49.0401	39.2321	29.4241	19.6161	9.80811	0.000121668
NADPPPS	nadp[c] + h2o[c] -> nad[c] + pi[c]	96.83	87.678	78.464	68.656	58.848	49.0401	39.2321	29.4241	19.6161	9.80811	0.000121668
NADS1	nh4[c] + atp[c] + dnad[c] -> h[c] + nad[c] + ppi[c] + amp[c]	24.2075	21.9197	19.6164	17.1646	14.7127	12.2609	9.80912	7.35731	4.90549	2.45368	0.00186677
NADTRHD	nad[c] + nadph[c] -> nadp[c] + nadh[c]	193.66	175.356	156.928	137.312	117.696	98.0801	78.4641	58.8482	39.2322	19.6162	0.000243337
NAMNPP	atp[c] + h2o[c] + prpp[c] + nac[c] -> adp[c] + pi[c] + ppi[c] + nicrnt[c]	13.8329	12.5254	11.2091	9.80801	8.40686	7.00572	5.60458	4.20344	2.8023	1.40116	1.73812e-05
NAt3_1p5pp	3 h[p] + 2 na1[c] -> 3 h[c] + 2 na1[p]	387.32	350.712	313.856	274.624	235.392	196.16	156.928	117.696	78.4644	39.2324	0.000486674
NAt3_2pp	2 h[p] + na1[c] -> 2 h[c] + na1[p]	387.32	350.712	313.856	274.624	235.392	196.16	156.928	117.696	78.4644	39.2324	0.000486674
NAt3pp	h[p] + na1[c] -> h[c] + na1[p]	0	0	0	0	0	0	0	0	0	0	0
NAtex	na1[e] <=> na1[p]	0	0	0	0	0	0	0	0	0	-4.33681e-19	0
NDP3	gdp[c] + h2o[c] -> h[c] + pi[c] + gmp[c]	96.83	87.678	78.464	68.656	58.848	49.0401	39.2321	29.4241	19.6161	9.80811	0.000121668
NDP7	h2o[c] + udp[c] -> h[c] + ump[c] + pi[c]	96.83	87.678	78.464	68.656	58.848	49.0401	39.2321	29.4241	19.6161	9.80811	0.000121668
NDPK1	atp[c] + gdp[c] <=> adp[c] + gtp[c]	96.83	87.7438	78.5956	68.8534	59.1112	49.3689	39.6267	29.8845	20.1423	10.4001	0.657891
NDPK2	atp[c] + udp[c] <=> adp[c] + utp[c]	48.415	43.8733	39.3006	34.4309	29.5612	24.6914	19.8217	14.952	10.0823	5.2126	0.34289
NDPK3	atp[c] + cdp[c] <=> ctp[c] + adp[c]	96.83	87.6926	78.4932	68.6998	58.9064	49.113	39.3196	29.5262	19.7328	9.93943	0.146033
NDPK4	atp[c] + dtdp[c] <=> adp[c] + dttp[c]	48.415	43.8411	39.2362	34.3343	29.4324	24.5306	19.6287	14.7268	9.82489	4.923	0.0211107
NDPK5	dgdp[c] + atp[c] <=> adp[c] + dgtp[c]	48.415	43.8406	39.2353	34.3329	29.4306	24.5282	19.6259	14.7235	9.82114	4.91878	0.000243337
NDPK6	atp[c] + dudp[c] <=> dutp[c] + adp[c]	22.4914	20.5132	18.535	16.5568	14.5773	12.3264	9.96844	7.52539	5.02306	2.52072	0.000243337
NDPK7	atp[c] + dcdp[c] <=> adp[c] + dctp[c]	48.415	43.8406	39.2353	34.3329	29.4306	24.5282	19.6259	14.7235	9.82114	4.91878	0.000243337
NDPK8	dadp[c] + atp[c] <=> adp[c] + datp[c]	48.415	43.8406	39.2352	34.3328	29.4303	24.5279	19.6255	14.7231	9.82068	4.91826	0.000243337
NH4tex	nh4[e] <=> nh4[p]	38.2459	35.5019	32.6251	29.7483	26.8715	23.9947	21.1179	18.2412	15.3644	12.4876	8.70552
NH4tpp	nh4[p] <=> nh4[c]	55.9029	51.245	46.5797	41.8468	37.1138	32.3808	27.6478	22.9148	18.1818	13.4489	8.70552
NHFRBO	h[c] + 2 no[c] + nadh[c] -> nad[c] + n2o[c] + h2o[c]	0	0	0	0	0	0	0	0	0	0	0
NI2abcpp	ni2[c] + atp[c] + h2o[c] -> h[c] + adp[c] + pi[c] + ni2[p]	96.83	87.678	78.464	68.656	58.848	49.0401	39.2321	29.4241	19.6161	9.80811	0.000121668
NI2t3pp	ni2[c] + h[p] -> h[c] + ni2[p]	387.32	350.712	313.856	274.624	235.392	196.16	156.928	117.696	78.4644	39.2324	0.000486674
NI2tex	ni2[e] <=> ni2[p]	0	2.60378e-05	5.20756e-05	7.81135e-05	0.000104151	0.000130189	0.000156227	0.000182265	0.000208303	0.00023434	0.000260378
NI2tpp	ni2[p] -> ni2[c]	387.32	350.712	313.856	274.624	235.392	196.16	156.928	117.697	78.4646	39.2327	0.000747052
NI2uabcpp	atp[c] + h2o[c] + ni2[p] -> h[c] + ni2[c] + adp[c] + pi[c]	77.464	70.1424	62.7712	54.9248	47.0785	39.2321	31.3857	23.5393	15.6929	7.84653	0.000121668
NMNAT	h[c] + atp[c] + nmn[c] -> nad[c] + ppi[c]	48.415	43.839	39.232	34.328	29.424	24.52	19.616	14.712	9.80805	4.90405	6.08342e-05
NMNDA	h2o[c] + nmn[c] -> nh4[c] + nicrnt[c]	24.2075	21.9195	19.616	17.164	14.712	12.26	9.80802	7.35602	4.90402	2.45203	3.04171e-05
NMNN	h2o[c] + nmn[c] -> h[c] + r5p[c] + ncam[c]	13.8329	12.5254	11.2091	9.80801	8.40686	7.00572	5.60458	4.20344	2.8023	1.40116	1.73812e-05
NMNPtpp	nmn[p] -> nmn[c]	0	0	0	0	0	0	0	0	0	0	0
NMNt7pp	nmn[p] + h2o[c] -> h[c] + r5p[c] + ncam[c]	0	0	0	0	0	0	0	0	0	0	0
NMNtex	nmn[e] <=> nmn[p]	0	0	0	0	0	0	0	0	0	0	0
NNAM	ncam[c] + h2o[c] -> nh4[c] + nac[c]	13.8329	12.5254	11.2091	9.80801	8.40686	7.00572	5.60458	4.20344	2.8023	1.40116	1.73812e-05
[truncated: 745 more rows]

## Sheet: Table 4
Abbreviation	Reaction	0	0.0854909	0.170982	0.256473	0.341964	0.427455	0.512946	0.598437	0.683927	0.769418	0.854909	<- % max biomass
12DGR120tipp	12dgr120[p] -> 12dgr120[c]	0	0	0	0	0	0	0	0	0	0	0
12DGR140tipp	12dgr140[p] -> 12dgr140[c]	0	0	0	0	0	0	0	0	0	0	0
12DGR141tipp	12dgr141[p] -> 12dgr141[c]	0	0	0	0	0	0	0	0	0	0	0
12DGR160tipp	12dgr160[p] -> 12dgr160[c]	0	0	0	0	0	0	0	0	0	0	0
12DGR161tipp	12dgr161[p] -> 12dgr161[c]	0	0	0	0	0	0	0	0	0	0	0
12DGR180tipp	12dgr180[p] -> 12dgr180[c]	0	0	0	0	0	0	0	0	0	0	0
12DGR181tipp	12dgr181[p] -> 12dgr181[c]	0	0	0	0	0	0	0	0	0	0	0
12PPDRtex	12ppd__R[e] <=> 12ppd__R[p]	-16.2972	-14.9622	-13.6272	-12.2922	-10.9571	-9.6221	-8.28707	-6.95205	-5.61702	-2.90846	-5.37074e-05
12PPDRtpp	12ppd__R[p] <=> 12ppd__R[c]	-16.2972	-14.9622	-13.6272	-12.2922	-10.9571	-9.6221	-8.28707	-6.95205	-5.61702	-2.90846	-5.37074e-05
12PPDStex	12ppd__S[e] <=> 12ppd__S[p]	-16.2972	-14.9622	-13.6272	-12.2922	-10.9571	-9.6221	-8.28707	-6.95205	-5.61702	-2.90846	-5.37074e-05
12PPDStpp	12ppd__S[p] <=> 12ppd__S[c]	-16.2972	-14.9622	-13.6272	-12.2922	-10.9571	-9.6221	-8.28707	-6.95205	-5.61702	-2.90846	-5.37074e-05
13PPDH2	h[c] + 3hppnl[c] + nadph[c] <=> 13ppd[c] + nadp[c]	0	0	0	0	0	0	0	0	0	0	0
14GLUCANabcpp	14glucan[p] + atp[c] + h2o[c] -> h[c] + adp[c] + pi[c] + 14glucan[c]	0	0	0	0	0	0	0	0	0	0	0
14GLUCANtexi	14glucan[e] -> 14glucan[p]	0	0	0	0	0	0	0	0	0	0	0
23CAMPtex	23camp[e] <=> 23camp[p]	0	0	0	0	0	0	0	0	0	0	0
23CCMPtex	23ccmp[e] <=> 23ccmp[p]	0	0	0	0	0	0	0	0	0	0	0
23CGMPtex	23cgmp[e] <=> 23cgmp[p]	0	0	0	0	0	0	0	0	0	0	0
23CUMPtex	23cump[e] <=> 23cump[p]	0	0	0	0	0	0	0	0	0	0	0
23DAPPAt2pp	h[p] + 23dappa[p] -> h[c] + 23dappa[c]	0	0	0	0	0	0	0	0	0	0	0
23DAPPAtex	23dappa[e] <=> 23dappa[p]	0	0	0	0	0	0	0	0	0	0	0
23DOGULNt4pp	na1[p] + 23doguln[p] -> 23doguln[c] + na1[c]	0	0	0	0	0	0	0	0	0	0	0
23PDE2pp	h2o[p] + 23cump[p] -> h[p] + 3ump[p]	0	0	0	0	0	0	0	0	0	0	0
23PDE4pp	h2o[p] + 23ccmp[p] -> h[p] + 3cmp[p]	0	0	0	0	0	0	0	0	0	0	0
23PDE7pp	h2o[p] + 23camp[p] -> h[p] + 3amp[p]	0	0	0	0	0	0	0	0	0	0	0
23PDE9pp	h2o[p] + 23cgmp[p] -> h[p] + 3gmp[p]	0	0	0	0	0	0	0	0	0	0	0
26DAHtex	26dap__M[e] <=> 26dap__M[p]	0	0	0	0	0	0	0	0	0	0	0
2AGPA120tipp	2ddecg3p[p] -> 2ddecg3p[c]	0	0	0	0	0	0	0	0	0	0	0
2AGPA140tipp	2tdecg3p[p] -> 2tdecg3p[c]	0	0	0	0	0	0	0	0	0	0	0
2AGPA141tipp	2tdec7eg3p[p] -> 2tdec7eg3p[c]	0	0	0	0	0	0	0	0	0	0	0
2AGPA160tipp	2hdecg3p[p] -> 2hdecg3p[c]	0	0	0	0	0	0	0	0	0	0	0
2AGPA161tipp	2hdec9eg3p[p] -> 2hdec9eg3p[c]	0	0	0	0	0	0	0	0	0	0	0
2AGPA180tipp	2odecg3p[p] -> 2odecg3p[c]	0	0	0	0	0	0	0	0	0	0	0
2AGPA181tipp	2odec11eg3p[p] -> 2odec11eg3p[c]	0	0	0	0	0	0	0	0	0	0	0
2AGPE120tipp	2agpe120[p] -> 2agpe120[c]	0	0	0	0	0	0	0	0	0	0	0
2AGPE140tipp	2agpe140[p] -> 2agpe140[c]	0	0	0	0	0	0	0	0	0	0	0
2AGPE141tipp	2agpe141[p] -> 2agpe141[c]	0	0	0	0	0	0	0	0	0	0	0
2AGPE160tipp	2agpe160[p] -> 2agpe160[c]	0	0	0	0	0	0	0	0	0	0	0
2AGPE161tipp	2agpe161[p] -> 2agpe161[c]	0	0	0	0	0	0	0	0	0	0	0
2AGPE180tipp	2agpe180[p] -> 2agpe180[c]	0	0	0	0	0	0	0	0	0	0	0
2AGPE181tipp	2agpe181[p] -> 2agpe181[c]	0	0	0	0	0	0	0	0	0	0	0
2AGPEAT120	2agpe120[c] + atp[c] + ddca[c] -> pe120[c] + ppi[c] + amp[c]	0	0	0	0	0	0	0	0	0	0	0
2AGPEAT140	2agpe140[c] + atp[c] + ttdca[c] -> ppi[c] + pe140[c] + amp[c]	0	0	0	0	0	0	0	0	0	0	0
2AGPEAT141	atp[c] + ttdcea[c] + 2agpe141[c] -> pe141[c] + ppi[c] + amp[c]	0	0	0	0	0	0	0	0	0	0	0
2AGPEAT160	atp[c] + 2agpe160[c] + hdca[c] -> ppi[c] + pe160[c] + amp[c]	0	0	0	0	0	0	0	0	0	0	0
2AGPEAT161	hdcea[c] + atp[c] + 2agpe161[c] -> ppi[c] + pe161[c] + amp[c]	0	0	0	0	0	0	0	0	0	0	0
2AGPEAT180	ocdca[c] + atp[c] + 2agpe180[c] -> ppi[c] + pe180[c] + amp[c]	0	0	0	0	0	0	0	0	0	0	0
2AGPEAT181	ocdcea[c] + atp[c] + 2agpe181[c] -> pe181[c] + ppi[c] + amp[c]	0	0	0	0	0	0	0	0	0	0	0
2AGPG120tipp	2agpg120[p] -> 2agpg120[c]	0	0	0	0	0	0	0	0	0	0	0
2AGPG140tipp	2agpg140[p] -> 2agpg140[c]	0	0	0	0	0	0	0	0	0	0	0
2AGPG141tipp	2agpg141[p] -> 2agpg141[c]	0	0	0	0	0	0	0	0	0	0	0
2AGPG160tipp	2agpg160[p] -> 2agpg160[c]	0	0	0	0	0	0	0	0	0	0	0
2AGPG161tipp	2agpg161[p] -> 2agpg161[c]	0	0	0	0	0	0	0	0	0	0	0
2AGPG180tipp	2agpg180[p] -> 2agpg180[c]	0	0	0	0	0	0	0	0	0	0	0
2AGPG181tipp	2agpg181[p] -> 2agpg181[c]	0	0	0	0	0	0	0	0	0	0	0
2AGPGAT120	2agpg120[c] + atp[c] + ddca[c] -> pg120[c] + ppi[c] + amp[c]	0	0	0	0	0	0	0	0	0	0	0
2AGPGAT140	atp[c] + ttdca[c] + 2agpg140[c] -> ppi[c] + pg140[c] + amp[c]	0	0	0	0	0	0	0	0	0	0	0
2AGPGAT141	atp[c] + 2agpg141[c] + ttdcea[c] -> ppi[c] + pg141[c] + amp[c]	0	0	0	0	0	0	0	0	0	0	0
2AGPGAT160	atp[c] + 2agpg160[c] + hdca[c] -> ppi[c] + pg160[c] + amp[c]	0	0	0	0	0	0	0	0	0	0	0
2AGPGAT161	hdcea[c] + atp[c] + 2agpg161[c] -> pg161[c] + ppi[c] + amp[c]	0	0	0	0	0	0	0	0	0	0	0
2AGPGAT180	ocdca[c] + 2agpg180[c] + atp[c] -> ppi[c] + pg180[c] + amp[c]	0	0	0	0	0	0	0	0	0	0	0
2AGPGAT181	ocdcea[c] + atp[c] + 2agpg181[c] -> ppi[c] + pg181[c] + amp[c]	0	0	0	0	0	0	0	0	0	0	0
2DGLCptspp	pep[c] + 2dglc[p] -> 2doxg6p[c] + pyr[c]	0	0	0	0	0	0	0	0	0	0	0
2DGLCtex	2dglc[e] <=> 2dglc[p]	0	0	0	0	0	0	0	0	0	0	0
2DGULRGx	h[c] + 2dhguln[c] + nadh[c] -> nad[c] + glcn[c]	0	0	0	0	0	0	0	0	0	0	0
2DGULRGy	h[c] + 2dhguln[c] + nadph[c] -> glcn[c] + nadp[c]	0	0	0	0	0	0	0	0	0	0	0
2DGULRx	h[c] + 2dhguln[c] + nadh[c] -> nad[c] + idon__L[c]	0	0	0	0	0	0	0	0	0	0	0
2DGULRy	h[c] + 2dhguln[c] + nadph[c] -> idon__L[c] + nadp[c]	0	0	0	0	0	0	0	0	0	0	0
2DOXG6PP	2doxg6p[c] + h2o[c] -> pi[c] + 2dglc[c]	0	0	0	0	0	0	0	0	0	0	0
2HESR	2 gthrd[c] + dtgcl[c] -> 2 mercpeth[c] + gthox[c]	0	0	0	0	0	0	0	0	0	0	0
2MAHMP	h2o[c] + 2mahmp[c] -> h[c] + 4ampm[c] + pi[c]	0	0	0	0	0	0	0	0	0	0	0
2OH3E17DH	h2o[c] + 2ohed[c] <=> 24dhhed[c]	0	0	0	0	0	0	0	0	0	0	0
34DH23OR	o2[c] + 34dhpha[c] -> 5cmhmsa[c] + h[c]	0	0	0	0	0	0	0	0	0	0	0
34dhpactex	34dhpac[e] <=> 34dhpac[p]	0	0	0	0	0	0	0	0	0	0	0
3AMACHYD	h[c] + h2o[c] + 3amac[c] -> nh4[c] + msa[c]	0	0	0	0	0	0	0	0	0	0	0
3AMPtex	3amp[e] <=> 3amp[p]	0	0	0	0	0	0	0	0	0	0	0
3CMPtex	3cmp[e] <=> 3cmp[p]	0	0	0	0	0	0	0	0	0	0	0
3GMPtex	3gmp[e] <=> 3gmp[p]	0	0	0	0	0	0	0	0	0	0	0
3H3M	h[c] + o2[c] + nadh[c] + 3hphac[c] -> nad[c] + 34dhpha[c] + h2o[c]	0	0	0	0	0	0	0	0	0	0	0
3HAD100	3hdecACP[c] -> tdec2eACP[c] + h2o[c]	0	0	0	0	0	0	0	0	0	0	0
3HAD120	3hddecACP[c] -> h2o[c] + tddec2eACP[c]	0	0	0	0	0	0	0	0	0	0	0
3HAD121	3hcddec5eACP[c] -> t3c5ddeceACP[c] + h2o[c]	0	0	0	0	0	0	0	0	0	0	0
3HAD140	3hmrsACP[c] -> h2o[c] + tmrs2eACP[c]	0	0	0	0	0	0	0	0	0	0	0
3HAD141	3hcmrs7eACP[c] -> t3c7mrseACP[c] + h2o[c]	0	0	0	0	0	0	0	0	0	0	0
3HAD160	3hpalmACP[c] -> tpalm2eACP[c] + h2o[c]	0	0	0	0	0	0	0	0	0	0	0
3HAD161	3hcpalm9eACP[c] -> t3c9palmeACP[c] + h2o[c]	0	1.21281e-33	0	0	0	0	0	0	0	0	0
3HAD180	3hoctaACP[c] -> toctd2eACP[c] + h2o[c]	0	0	0	0	0	0	0	0	0	0	0
3HAD181	3hcvac11eACP[c] -> t3c11vaceACP[c] + h2o[c]	0	2.02134e-33	0	0	0	0	0	0	0	0	0
3HAD40	3haACP[c] -> h2o[c] + but2eACP[c]	0	0	0	0	0	0	0	0	0	0	0
3HAD60	3hhexACP[c] -> thex2eACP[c] + h2o[c]	0	0	0	0	0	0	0	0	0	0	0
3HAD80	3hoctACP[c] -> toct2eACP[c] + h2o[c]	0	0	0	0	0	0	0	0	0	0	0
3HBZCT	3hbzcoa[c] + h2o[c] -> 3hbz[c] + coa[c]	0	0	0	0	0	0	0	0	0	0	0
3HCINNMH	h[c] + o2[c] + 3hcinnm[c] + nadh[c] -> nad[c] + dhcinnm[c] + h2o[c]	0	0	0	0	0	0	0	0	0	0	0
3HPADHi	nad[c] + 3hppnl[c] + h2o[c] -> 2 h[c] + nadh[c] + 3hpp[c]	0	0	0	0	0	0	0	0	0	0	0
3HPAP	h[p] + 3hphac[p] <=> h[c] + 3hphac[c]	0	0	0	0	0	0	0	0	0	0	0
3HPAtex	3hphac[e] <=> 3hphac[p]	0	0	0	0	0	0	0	0	0	0	0
3HPPPNH	h[c] + o2[c] + 3hpppn[c] + nadh[c] -> dhpppn[c] + nad[c] + h2o[c]	0	0	0	0	0	0	0	0	0	0	0
3HPPtex	3hpp[e] <=> 3hpp[p]	-10.4441	-9.44481	-8.39589	-7.3464	-6.29692	-5.24743	-4.19795	-3.14847	-2.09898	-1.0495	-1.2276e-05
3HPPtpp	h[c] + 3hpp[c] -> h[p] + 3hpp[p]	0	0	0	0	0	0	0	0	0	0	0
3KGK	atp[c] + 3dhguln[c] -> h[c] + 3dhgulnp[c] + adp[c]	0	0	0	0	0	0	0	0	0	0	0
3NTD2pp	h2o[p] + 3ump[p] -> uri[p] + pi[p]	0	0	0	0	0	0	0	0	0	0	0
3NTD4pp	h2o[p] + 3cmp[p] -> cytd[p] + pi[p]	0	0	0	0	0	0	0	0	0	0	0
3NTD7pp	h2o[p] + 3amp[p] -> adn[p] + pi[p]	0	0	0	0	0	0	0	0	0	0	0
3NTD9pp	h2o[p] + 3gmp[p] -> gsn[p] + pi[p]	0	0	0	0	0	0	0	0	0	0	0
3OAR100	h[c] + 3odecACP[c] + nadph[c] <=> nadp[c] + 3hdecACP[c]	0	0	0	0	0	0	0	0	0	0	0
3OAR120	h[c] + 3oddecACP[c] + nadph[c] <=> nadp[c] + 3hddecACP[c]	0	0	0	0	0	0	0	0	0	0	0
3OAR121	3ocddec5eACP[c] + h[c] + nadph[c] -> nadp[c] + 3hcddec5eACP[c]	0	0	0	0	0	0	0	0	0	0	0
3OAR140	h[c] + nadph[c] + 3omrsACP[c] <=> nadp[c] + 3hmrsACP[c]	0	0.00665325	0.0133065	0.0199597	0.026613	0.0332662	0.0399195	0.0465727	0.053226	0.0598792	0.0665325
3OAR141	h[c] + nadph[c] + 3ocmrs7eACP[c] -> nadp[c] + 3hcmrs7eACP[c]	0	0	0	0	0	0	0	0	0	0	0
3OAR160	h[c] + nadph[c] + 3opalmACP[c] <=> nadp[c] + 3hpalmACP[c]	0	0	0	0	0	0	0	0	0	0	0
3OAR161	h[c] + 3ocpalm9eACP[c] + nadph[c] -> 3hcpalm9eACP[c] + nadp[c]	0	4.11017e-34	0	0	0	0	0	0	0	0	0
3OAR180	h[c] + 3ooctdACP[c] + nadph[c] <=> 3hoctaACP[c] + nadp[c]	0	0	0	0	0	0	0	0	0	0	0
3OAR181	h[c] + 3ocvac11eACP[c] + nadph[c] -> nadp[c] + 3hcvac11eACP[c]	0	2.05508e-33	0	0	0	0	0	0	0	0	0
3OAR40	h[c] + actACP[c] + nadph[c] <=> nadp[c] + 3haACP[c]	0	0	0	0	0	0	0	0	0	0	0
3OAR60	3ohexACP[c] + h[c] + nadph[c] <=> nadp[c] + 3hhexACP[c]	0	0	0	0	0	0	0	0	0	0	0
3OAR80	h[c] + nadph[c] + 3ooctACP[c] <=> 3hoctACP[c] + nadp[c]	0	0	0	0	0	0	0	0	0	0	0
3OAS100	h[c] + ocACP[c] + malACP[c] -> 3odecACP[c] + co2[c] + ACP[c]	0	0	0	0	0	0	0	0	0	0	0
3OAS120	h[c] + dcaACP[c] + malACP[c] -> 3oddecACP[c] + co2[c] + ACP[c]	0	0	0	0	0	0	0	0	0	0	0
3OAS121	h[c] + cdec3eACP[c] + malACP[c] -> 3ocddec5eACP[c] + co2[c] + ACP[c]	0	0	0	0	0	0	0	0	0	0	0
3OAS140	h[c] + ddcaACP[c] + malACP[c] -> 3omrsACP[c] + co2[c] + ACP[c]	0	0.00665325	0.0133065	0.0199597	0.026613	0.0332662	0.0399195	0.0465727	0.053226	0.0598792	0.0665325
3OAS141	h[c] + cddec5eACP[c] + malACP[c] -> 3ocmrs7eACP[c] + co2[c] + ACP[c]	0	0	0	0	0	0	0	0	0	0	0
3OAS160	h[c] + malACP[c] + myrsACP[c] -> 3opalmACP[c] + co2[c] + ACP[c]	0	0	0	0	0	0	0	0	0	0	0
3OAS161	h[c] + tdeACP[c] + malACP[c] -> 3ocpalm9eACP[c] + co2[c] + ACP[c]	0	0	0	0	0	0	0	0	0	0	0
3OAS180	h[c] + malACP[c] + palmACP[c] -> 3ooctdACP[c] + co2[c] + ACP[c]	0	0	0	0	0	0	0	0	0	0	0
3OAS181	h[c] + hdeACP[c] + malACP[c] -> 3ocvac11eACP[c] + co2[c] + ACP[c]	0	1.96763e-33	0	0	0	0	0	0	0	0	0
3OAS60	h[c] + butACP[c] + malACP[c] -> 3ohexACP[c] + co2[c] + ACP[c]	0	0	0	0	0	0	0	0	0	0	0
3OAS80	h[c] + hexACP[c] + malACP[c] -> co2[c] + 3ooctACP[c] + ACP[c]	0	0	0	0	0	0	0	0	0	0	0
3PEPTabcpp	LalaDgluMdap[p] + atp[c] + h2o[c] -> h[c] + adp[c] + pi[c] + LalaDgluMdap[c]	0	0	0	0	0	0	0	0	0	0	0
3PEPTtex	LalaDgluMdap[e] <=> LalaDgluMdap[p]	-1.80268	-1.66507	-1.52494	-1.38481	-1.24191	-1.0915	-0.94006	-0.788616	-0.546213	-0.282788	-3.5509e-06
3SLAR	h[c] + sla[c] + nadh[c] -> nad[c] + dhps[c]	0	0	0	0	0	0	0	0	0	0	0
3UMPtex	3ump[e] <=> 3ump[p]	0	0	0	0	0	0	0	0	0	0	0
42A12BOOXpp	h2o[p] + o2[p] + dopa[p] -> nh4[p] + 34dhpac[p] + h2o2[p]	0	0	0	0	0	0	0	0	0	0	0
[truncated: 2,613 more rows]

## Sheet: Table 5
Abbreviation	Reaction	0	0.0854909	0.170982	0.256473	0.341964	0.427455	0.512946	0.598437	0.683927	0.769418	0.854909	<- % max biomass
[truncated: 2,744 more rows]

[truncated: 11 more sheets: Table 6, Table 7, Table 8, Table 9, Table 10, Table 11, Table 12, Table 13, Table 14, Table 15, Table 16]
